# Supplementary material for: Virtual Screening for Reactive Natural Products and Their Probable Artifacts of Solvolysis and Oxidation
Source: Biomolecules. 2020 Oct 27;10(11):1486. doi: 10.3390/biom10111486 (PMC7692644; doi:10.3390/biom10111486)
Supplement: Supplementary file 1 [file biomolecules-10-01486-s001.zip]

Archive with 10 entries (10 files):
- 2.Training and validation data set.xlsx
- 3.Python code for generating the neural network models.py
- 4.Python code for implementing the used models to predict and verify SMILES strings.py
- 5.Training accuracy figures of the CNN models (Figures S1-S7).docx
- 6.Scatter plots figures of the used models on validation data set (Figures S8-14).docx
- 7.Result from the CNN models.xlsx
- 8.Result data set.pdf
- 9.Some typical cases of reactive natural products and their probable artifacts caused by solvolysis in the result data set.cdx
- 10.Some typical cases of reactive natural products and their probable artifacts caused by oxidation in the result data set.cdx
- 1.Example of a set of relational data.rtf
