# Supplementary material for: Virtual Screening for Reactive Natural Products and Their Probable Artifacts of Solvolysis and Oxidation
Source: Biomolecules. 2020 Oct 27;10(11):1486. doi: 10.3390/biom10111486 (PMC7692644; doi:10.3390/biom10111486)
Supplement: Supplementary file 1 [file biomolecules-10-01486-s001.zip › 2.Training and validation data set.xlsx]

## Sheet: Solvolysis of methanol
Source SMILES string	Target SMILES string
C1CCNCC1	CCN1CCCCC1
C1=COCC1	CCOC1CCCO1
C1=COCCC1	CCOC1CCCCO1
Cc1ccco1	CCOC1C=CC(C)(OCC)O1
O=C1CCCO1	CCOC(=O)CCCCl
O=C1CCCO1	CCOC(=O)CCCBr
O=Cc1ccncc1	CCOC(OCC)c1ccncc1
O=Cc1ccco1	CCOC1C=CC(=O)O1
O=Cc1ccco1	CCOC(OCC)c1ccco1
O=C1C=CC(=O)O1	CCOC(=O)C=CC(=O)O
O=S1(=O)CC=CC1	CCOC1CCS(=O)(=O)C1
C=Cc1ccccc1	CCOC(CI)c1ccccc1
OCC#CCO	CCOCCC(=O)CO
COC(=O)c1ccccc1	CCOC(=O)c1ccccc1
Cc1ccccc1C(=O)O	CCOC(=O)c1ccccc1C
O=C(O)Cc1ccc(Cl)cc1	CCOC(=O)Cc1ccc(Cl)cc1
O=C1C(Cl)=C(Cl)C(=O)c2ccccc21	CCOC1=C(Cl)C(=O)c2ccccc2C1=O
O=C(O)CN=C(O)c1ccccc1	CCOC(=O)CN=C(O)c1ccccc1
CCOC(=O)C=[N+]=[N-]	CCOCC(=O)OCC
N#Cc1cccnc1	CCOC(=N)c1cccnc1.Cl
c1ccc(C2CO2)cc1	CCOC(CO)c1ccccc1
CC[SiH](CC)CC	CCO[Si](CC)(CC)CC
CC(C)CC(=O)O	CCOC(=O)CC(C)C
O=C(O)C(Cl)Cl	CCOC(=O)C(Cl)Cl
CCCCCCCCCCCC(=O)O	CCCCCCCCCCCC(=O)OCC
O=C(O)Cc1ccccc1	CCOC(=O)Cc1ccccc1
O=C(O)CC(S)C(=O)O	CCOC(=O)CC(S)C(=O)OCC
O=C(Cl)C(=O)c1ccccc1	CCOC(=O)C(=O)c1ccccc1
O=C(O)C=Cc1ccccc1O	CCOC(=O)C=Cc1ccccc1O
N#CCc1cccc2ccccc12	CCOC(=O)Cc1cccc2ccccc12
O=C(O)CCCCCCCC(=O)O	CCOC(=O)CCCCCCCC(=O)OCC
O=C(O)c1ccco1	CCOC(=O)c1ccco1
COc1ccc(CC(=O)O)cc1	CCOC(=O)Cc1ccc(OC)cc1
COc1ccc(CC(=O)O)cc1OC	CCOC(=O)Cc1ccc(OC)c(OC)c1
COc1ccc(CCCC(=O)O)cc1OC	CCOC(=O)CCCc1ccc(OC)c(OC)c1
Cc1ccc(C(=O)O)nc1	CCOC(=O)c1ccc(C)cn1
Cc1cnccc1C(=O)O	CCOC(=O)c1ccncc1C
OC1=Nc2ccccc2C1	CCC1C(O)=Nc2ccccc21
O=C(O)c1cncc(Br)c1	CCOC(=O)c1cncc(Br)c1
O=C(Cl)c1ccc(Br)o1	CCOC(=O)c1ccc(Br)o1
O=C1OC(=O)c2ccccc21	CCOC(=O)c1ccccc1C(=O)O
Nc1ncccc1C(=O)O	CCOC(=O)c1cccnc1N
C=O	CCOCOCC
C[Si](C)(C)Cl	CCO[Si](C)(C)C
O=CO	CCOC=O
O=C(O)CO	CCOC(=O)CO
O=C(O)CCCC(=O)O	CCOC(=O)CCCC(=O)OCC
O=C(O)CCCCC(=O)O	CCOC(=O)CCCCC(=O)OCC
Cc1ccc(S(=O)O)cc1	CCOS(=O)c1ccc(C)cc1
O=C(O)CCCCCC(=O)O	CCOC(=O)CCCCCC(=O)OCC
N#Cc1ccccc1O	CCOC(=N)c1ccccc1O.Cl
O=C(O)CCCCCCC(=O)O	CCOC(=O)CCCCCCC(=O)OCC
O=C(O)CCCCCCCCC(=O)O	CCOC(=O)CCCCCCCCC(=O)OCC
O=C(O)C(Br)c1ccccc1	CCOC(=O)C(Br)c1ccccc1
O=C1CCC2CCC(=O)N12	CCOC(=O)CCC1CCC(O)=N1
O=C=NS(=O)(=O)Cl	CCOC(O)=NS(=O)(=O)Cl
O=C(O)c1cc2ccccc2[nH]1	CCOC(=O)c1cc2ccccc2[nH]1
Clc1nc(Cl)nc(Cl)n1	CCOc1nc(Cl)nc(OCC)n1
O=C1OC(=O)c2ncccc21	CCOC(=O)c1ncccc1C(=O)O
N#CCc1nc2ccccc2[nH]1	CCOC(=O)Cc1nc2ccccc2[nH]1
O=C(O)C1(O)CCCCC1	CCOC(=O)C1(O)CCCCC1
O=C(Cl)c1cccc(C(=O)Cl)n1	CCOC(=O)c1cccc(C(=O)OCC)n1
O=C(O)c1cncc(C(=O)O)c1	CCOC(=O)c1cncc(C(=O)OCC)c1
O=C(O)c1ccc(C(=O)O)nc1	CCOC(=O)c1ccc(C(=O)OCC)nc1
CC(=O)C=C(C)C	CCOC(C)(C)CC(C)=O
O=C(O)c1ccc(C(=O)O)o1	CCOC(=O)c1ccc(C(=O)OCC)o1
O=c1oc(O)nc2ccccc12	CCOC(=O)c1ccccc1N
O=C(O)c1cccnc1C(=O)O	CCOC(=O)c1cccnc1C(=O)OCC
O=C(O)Cc1ccc(O)cc1	CCOC(=O)Cc1ccc(O)cc1
COc1ccc(C#N)cc1OC	CCOC(=N)c1ccc(OC)c(OC)c1
OC(c1ccccc1)(c1ccccc1)c1ccccc1	CCOC(c1ccccc1)(c1ccccc1)c1ccccc1
O=C(O)CCc1c[nH]c2ccccc12	CCOC(=O)CCc1c[nH]c2ccccc12
O=C(O)c1nc[nH]c1C(=O)O	CCOC(=O)c1nc[nH]c1C(=O)OCC
CCCCCCC=O	CCCCCCC(OCC)OCC
COc1cc(C=CC(=O)O)ccc1O	CCOC(=O)C=Cc1ccc(O)c(OC)c1
C=CCCC(=O)O	C=CCCC(=O)OCC
O=C(O)c1cc(=O)cc(C(=O)O)[nH]1	CCOC(=O)c1cc(=O)cc(C(=O)OCC)[nH]1
CCc1nc(C(=O)O)c(C(=O)O)[nH]1	CCOC(=O)c1nc(CC)[nH]c1C(=O)OCC
N#CBr	CCOC(=N)OCC
N#CCF	CCOC(=N)CF.Cl
CNCCC#N	CCOC(=O)CCNC
CNCC(=O)O	CCOC(=O)CNC
CNCC(=O)O	CCOC(=O)CNC.Cl
CCC(=O)C(=O)O	CCOC(=O)C(=O)CC
CC(C)C(Br)C(=O)Br	CCOC(=O)C(Br)C(C)C
C#CCCCCCCCCC(=O)O	C#CCCCCCCCCC(=O)OCC
O=C(O)CN(CC(=O)O)CC(=O)O	CCOC(=O)CN(CC(=O)OCC)CC(=O)OCC
CCCC(C)C(=O)O	CCCC(C)C(=O)OCC
CC(C)C(O)C(=O)O	CCOC(=O)C(O)C(C)C
CC(C)C(Br)C(=O)O	CCOC(=O)C(Br)C(C)C
CCCC(N)C(=O)O	CCCC(N)C(=O)OCC
O=C(O)C(O)CO	CCOC(=O)C(O)CO
O=C(O)C(Br)CBr	CCOC(=O)C(Br)CBr
CC(C)CC(N)C(=O)O	CCOC(=O)C(N)CC(C)C
CCCCC(O)C(=O)O	CCCCC(O)C(=O)OCC
CCC(C)C(N)C(=O)O	CCOC(=O)C(N)C(C)CC
CCC(C)C(N)C(=O)O	CCOC(=O)C(N)C(C)CC
CC(CC(=O)O)C(=O)O	CCOC(=O)CC(C)C(=O)OCC
NC(CC(=O)O)C(=O)O	CCOC(=O)CC(N)C(=O)O
O=C(O)CC(O)C(=O)O	CCOC(=O)CC(O)C(=O)OCC
O=C(O)CC(O)C(=O)O	CCOC(=O)CC(O)C(=O)OCC
NC(CCC(=O)O)C(=O)O	CCOC(=O)CCC(N)C(=O)O
CC(O)(CC(=O)O)C(=O)O	CCOC(=O)CC(C)(O)C(=O)OCC
NC(CCCC(=O)O)C(=O)O	CCOC(=O)CCCC(N)C(=O)O
O=C(O)C(O)C(O)C(=O)O	CCOC(=O)C(O)C(O)C(=O)OCC
O=C(O)C(O)C(O)C(=O)O	CCOC(=O)C(O)C(O)C(=O)OCC
CCCCCCCCCCCCCCC(Br)C(=O)O	CCCCCCCCCCCCCCC(Br)C(=O)OCC
CCCCCCCCC=CCCCCCCCC(=O)O	CCCCCCCCC=CCCCCCCCC(=O)OCC
ClC(Cl)Cl	CCOC(OCC)OCC
CP(Cl)Cl	CCOP(C)OCC
C[Si](C)(Cl)CCl	CCO[Si](C)(C)CCl
OC(CCl)CCl	CCOCC(O)COCC
ClCCC[Si](Cl)(Cl)Cl	CCO[Si](CCCCl)(OCC)OCC
N#CCCCCC#N	CCOC(=N)CCCCC(=N)OCC
CC(C)(C)CC(=O)Cl	CCOC(=O)CC(C)(C)C
C#CCCCC(=O)O	C#CCCCC(=O)OCC
C=C[Si](Cl)(Cl)Cl	C=C[Si](OCC)(OCC)OCC
C#CCCCCC(=O)O	C#CCCCCC(=O)OCC
O=C(O)CCCCCBr	CCOC(=O)CCCCCBr
CCCCC#CC(=O)O	CCCCC#CC(=O)OCC
O=S(=O)(Cl)CCCl	C=CS(=O)(=O)OCC
O=C(O)C[N+](=O)[O-]	CCOC(=O)C[N+](=O)[O-]
O=C(O)CC(=O)O	CCOC(=O)CC(=O)OCC
N#CCN=C(O)CCl	CCOC(=N)CN=C(O)CCl.Cl
Cl[Si](Cl)(Cl)CC[Si](Cl)(Cl)Cl	CCO[Si](CC[Si](OCC)(OCC)OCC)(OCC)OCC
O=C(O)CCC(=O)O	CCOC(=O)CCC(=O)OCC
CCCCCCC(C)C(=O)O	CCCCCCC(C)C(=O)OCC
ClC=C[Si](Cl)(Cl)Cl	CCO[Si](C=CCl)(OCC)OCC
CCCCCCCCCC(=O)O	CCCCCCCCCC(=O)OCC
O=C(O)CCCCCCCBr	CCOC(=O)CCCCCCCBr
C=C(CC(=O)O)C(=O)O	C=C(CC(=O)OCC)C(=O)O
C=C(CC(=O)O)C(=O)O	C=C(CC(=O)OCC)C(=O)OCC
N#CCCOCCOCCC#N	CCOC(=O)CCOCCOCCC(=O)OCC
CC(C)C(=O)CCCC(=O)O	CCOC(=O)CCCC(=O)C(C)C
O=C(O)CC(O)C(F)(F)F	CCOC(=O)CC(O)C(F)(F)F
O=C(O)CSCC(=O)O	CCOC(=O)CSCC(=O)OCC
CC(C)(CC(=O)O)CC(=O)O	CCOC(=O)CC(C)(C)CC(=O)OCC
CC(=O)OC(Br)CC(Br)Br	CCOC(CC(Br)Br)OCC
O=C(O)CCCCCCCCCCBr	CCOC(=O)CCCCCCCCCCBr
CCC(CC(=O)O)C(=O)O	CCOC(=O)CC(CC)C(=O)OCC
CCOC(=CC(OCC)OCC)OCC	CCOC(CC(OCC)(OCC)OCC)OCC
CCCC(C)(CC(=O)O)CC(=O)O	CCCC(C)(CC(=O)OCC)CC(=O)OCC
CCCCCCCCCCCCC(Br)C(=O)O	CCCCCCCCCCCCC(Br)C(=O)OCC
CC(C)(CCC(C)(C)C(=O)O)C(=O)O	CCOC(=O)C(C)(C)CCC(C)(C)C(=O)OCC
O=C(O)CCCC(=O)CCCC(=O)O	CCOC(=O)CCCC(=O)CCCC(=O)OCC
CC(C)(CSCC(C)(C)C(=O)O)C(=O)O	CCOC(=O)C(C)(C)CSCC(C)(C)C(=O)OCC
O=C(O)C(O)(C(F)(F)F)C(F)(F)F	CCOC(=O)C(O)(C(F)(F)F)C(F)(F)F
O=C(O)C(F)(F)C(F)(F)C(F)(F)C(=O)O	CCOC(=O)C(F)(F)C(F)(F)C(F)(F)C(=O)OCC
ClC[Si](Cl)(Cl)Cl	CCO[Si](CCl)(OCC)OCC
C=C(Cl)[Si](Cl)(Cl)Cl	C=C(Cl)[Si](OCC)(OCC)OCC
O=C(O)C(F)(F)C(F)(F)C(F)(F)C(F)(F)C(=O)O	CCOC(=O)C(F)(F)C(F)(F)C(F)(F)C(F)(F)C(=O)OCC
O=C(O)C1CCC1	CCOC(=O)C1CCC1
O=C(O)c1ccc(I)cc1	CCOC(=O)c1ccc(I)cc1
CC(C(=O)O)c1ccccc1	CCOC(=O)C(C)c1ccccc1
O=C(O)C1(c2ccccc2)CC1	CCOC(=O)C1(c2ccccc2)CC1
O=C(O)c1cc(Cl)c(Cl)cc1Cl	CCOC(=O)c1cc(Cl)c(Cl)cc1Cl
O=C(O)Cc1ccccc1C(=O)O	CCOC(=O)Cc1ccccc1C(=O)OCC
O=C(O)C=Cc1cccc([N+](=O)[O-])c1	CCOC(=O)C=Cc1cccc([N+](=O)[O-])c1
Cc1ccc(C(=O)O)cc1[N+](=O)[O-]	CCOC(=O)c1ccc(C)c([N+](=O)[O-])c1
O=C(O)c1ccc([N+](=O)[O-])cc1C(=O)O	CCOC(=O)c1ccc([N+](=O)[O-])cc1C(=O)OCC
O=C(O)C=Cc1ccccc1	CCOC(=O)C=Cc1ccccc1
O=C(O)c1ccc(Br)cc1	CCOC(=O)c1ccc(Br)cc1
O=C(O)c1ccc(CCl)cc1	CCOC(=O)c1ccc(CCl)cc1
O=C(O)c1cccc2ccccc12	CCOC(=O)c1cccc2ccccc12
NC(Cc1ccccc1)C(=O)O	CCOC(=O)C(N)Cc1ccccc1
O=C(O)c1ccccc1[N+](=O)[O-]	CCOC(=O)c1ccccc1[N+](=O)[O-]
O=C(O)C(c1ccccc1)c1ccccc1	CCOC(=O)C(c1ccccc1)c1ccccc1
O=C(O)C1c2ccccc2-c2ccccc21	CCOC(=O)C1c2ccccc2-c2ccccc21
O=C(O)Cc1ccc([N+](=O)[O-])cc1	CCOC(=O)Cc1ccc([N+](=O)[O-])cc1
O=C(O)c1cc([N+](=O)[O-])cc([N+](=O)[O-])c1	CCOC(=O)c1cc([N+](=O)[O-])cc([N+](=O)[O-])c1
O=C(O)CC1CCCC1=O	CCOC(=O)CC1CCCC1=O
O=C(O)c1cc(Br)cc(Br)c1	CCOC(=O)c1cc(Br)cc(Br)c1
O=C(O)C=Cc1ccc(O)c(O)c1	CCOC(=O)C=Cc1ccc(O)c(O)c1
Cc1cc(C(=O)O)cc(C(=O)O)c1	CCOC(=O)c1cc(C)cc(C(=O)OCC)c1
Cc1cc(C(=O)O)ccc1[N+](=O)[O-]	CCOC(=O)c1ccc([N+](=O)[O-])c(C)c1
O=C(O)Cc1ccccc1[N+](=O)[O-]	CCOC(=O)Cc1ccccc1[N+](=O)[O-]
O=C(O)c1ccc(Br)c(C(=O)O)c1	CCOC(=O)c1ccc(Br)c(C(=O)OCC)c1
O=C(O)c1cc(C(=O)O)cc([N+](=O)[O-])c1	CCOC(=O)c1cc(C(=O)OCC)cc([N+](=O)[O-])c1
C=CCc1ccc(OCC(=O)O)c(OC)c1	C=CCc1ccc(OCC(=O)OCC)c(OC)c1
Cc1ccc(C(Cl)(c2ccc(C)cc2)c2ccc(C)cc2)cc1	CCOC(c1ccc(C)cc1)(c1ccc(C)cc1)c1ccc(C)cc1
O=C(O)C1CCCC1	CCOC(=O)C1CCCC1
CC1CCCC(C(=O)O)C1	CCOC(=O)C1CCCC(C)C1
O=C(O)CC1CCCCC1	CCOC(=O)CC1CCCCC1
O=C(O)CC1C=CCC1	CCOC(=O)CC1C=CCC1
Cc1ccccc1C=CC(=O)O	CCOC(=O)C=Cc1ccccc1C
Cc1ccc(C=CC(=O)O)cc1	CCOC(=O)C=Cc1ccc(C)cc1
O=C(O)c1ccc(Cl)c(Cl)c1	CCOC(=O)c1ccc(Cl)c(Cl)c1
O=C(O)c1cc(C(=O)O)cc(C(=O)O)c1	CCOC(=O)c1cc(C(=O)OCC)cc(C(=O)OCC)c1
O=C(O)c1ccccc1-c1ccccc1C(=O)O	CCOC(=O)c1ccccc1-c1ccccc1C(=O)OCC
CC(=O)OC1CCC2(C)C(=CCC3C2CCC2(C)C(C(C)CCCC(C)C)CCC32)C1	CCOC1CC2C3CCC(C(C)CCCC(C)C)C3(C)CCC2C2(C)CCC(OC(C)=O)CC2(O)OO1
O=C(Cl)c1ccc(CBr)cc1	CCOC(=O)c1ccc(CBr)cc1
N#CCCN=C(O)c1ccccc1	CCOC(=N)CCN=C(O)c1ccccc1.Cl
COc1ccc(OC)c(C(=O)O)c1	CCOC(=O)c1cc(OC)ccc1OC
Cc1ccc(C(=O)CCC(=O)O)cc1	CCOC(=O)CCC(=O)c1ccc(C)cc1
O=C(O)c1ccc([N+](=O)[O-])c(O)c1	CCOC(=O)c1ccc([N+](=O)[O-])c(O)c1
COc1ccc(C=CC(=O)O)c(OC)c1	CCOC(=O)C=Cc1ccc(OC)cc1OC
O=C(O)c1ccccc1C(=O)c1ccc(O)cc1	CCOC(=O)c1ccccc1C(=O)c1ccc(O)cc1
COc1cc(C(=O)O)c([N+](=O)[O-])cc1OC	CCOC(=O)c1cc(OC)c(OC)cc1[N+](=O)[O-]
O=C(O)C(Cc1ccccc1)N=C(O)c1ccccc1	CCOC(=O)C(Cc1ccccc1)N=C(O)c1ccccc1
O=C(O)c1ccc(S(=O)(=O)c2ccc(C(=O)O)cc2)cc1	CCOC(=O)c1ccc(S(=O)(=O)c2ccc(C(=O)OCC)cc2)cc1
CC(C(=O)O)c1ccccc1	CCOC(=O)C(C)c1ccccc1
O=C(O)c1cc(O)cc(O)c1	CCOC(=O)c1cc(O)cc(O)c1
NC(C(=O)O)c1ccccc1	CCOC(=O)C(N)c1ccccc1.Cl
O=C(O)C(O)c1ccccc1	CCOC(=O)C(O)c1ccccc1
O=C(O)c1c(O)cccc1O	CCOC(=O)c1c(O)cccc1O
O=C(O)CCc1ccc(O)cc1	CCOC(=O)CCc1ccc(O)cc1
COc1ccc(C(=O)O)c(OC)c1	CCOC(=O)c1ccc(OC)cc1OC
COc1cccc(OC)c1C(=O)O	CCOC(=O)c1c(OC)cccc1OC
O=C(O)c1ccc(Oc2ccccc2)cc1	CCOC(=O)c1ccc(Oc2ccccc2)cc1
O=C(O)CCc1ccc(O)c(O)c1	CCOC(=O)CCc1ccc(O)c(O)c1
COc1ccc(C=CC(=O)O)cc1OC	CCOC(=O)C=Cc1ccc(OC)c(OC)c1
COc1cc(CC(=O)O)c(OCC(=O)O)cc1OC	CCOC(=O)COc1cc(OC)c(OC)cc1CC(=O)OCC
CCC(C(=O)O)c1ccccc1	CCOC(=O)C(CC)c1ccccc1
Cc1cc(C(=O)O)ccc1Br	CCOC(=O)c1ccc(Br)c(C)c1
O=C(Cl)c1ccccc1[Se]Cl	CCOC(=O)c1ccccc1[Se]Cl
O=C(O)c1cccc(O)c1[N+](=O)[O-]	CCOC(=O)c1cccc(O)c1[N+](=O)[O-]
O=C(Cl)c1cccc(CCl)c1	CCOC(=O)c1cccc(CCl)c1
CC(CC(=O)O)c1ccccc1	CCOC(=O)CC(C)c1ccccc1
COc1cccc(CC(=O)O)c1	CCOC(=O)Cc1cccc(OC)c1
CS(=O)(=O)c1ccc(CC(=O)O)cc1	CCOC(=O)Cc1ccc(S(C)(=O)=O)cc1
Cc1ccc(NCC(=O)O)c([N+](=O)[O-])c1	CCOC(=O)CNc1ccc(C)cc1[N+](=O)[O-]
O=C(O)C(O)c1ccccc1	CCOC(=O)C(O)c1ccccc1
O=C(O)c1cc(O)cc(C(=O)O)c1	CCOC(=O)c1cc(O)cc(C(=O)OCC)c1
CC(O)=NC(Cc1ccc(O)cc1)C(=O)O	CCOC(=O)C(Cc1ccc(O)cc1)N=C(C)O
COc1ccc(CCCCC(=O)O)cc1OC	CCOC(=O)CCCCc1ccc(OC)c(OC)c1
CCSc1ccccc1C(=O)O	CCOC(=O)c1ccccc1SCC
COC(=O)c1ccccc1N=C=S	CCOC(S)=Nc1ccccc1C(=O)OC
COc1ccc(CC(=O)O)c(O)c1	CCOC(=O)Cc1ccc(OC)cc1O
O=C(O)C(O)c1ccc(Cl)cc1Cl	CCOC(=O)C(O)c1ccc(Cl)cc1Cl
NC(CC(=O)O)c1ccccc1	CCOC(=O)CC(N)c1ccccc1
O=C(O)Cc1cc([N+](=O)[O-])ccc1O	CCOC(=O)Cc1cc([N+](=O)[O-])ccc1O
O=C(O)C=Cc1cccc(C=CC(=O)O)c1	CCOC(=O)C=Cc1cccc(C=CC(=O)OCC)c1
CC1CC=CCC1C(=O)O	CCOC(=O)C1CC=CCC1C
O=C(O)C1CCC(C(=O)O)(c2ccccc2)c2ccccc21	CCOC(=O)C1CCC(C(=O)OCC)(c2ccccc2)c2ccccc21
COc1cccc(CC(=O)O)c1OCC(=O)O	CCOC(=O)COc1c(CC(=O)OCC)cccc1OC
COc1c(CCC(=O)O)cccc1CCC(=O)O	CCOC(=O)CCc1cccc(CCC(=O)OCC)c1OC
CCOC(=N)CC(=O)OCC.Cl	CCOC(=O)CC(OCC)(OCC)OCC
CC(=O)OCc1cn(C(C)=O)c2ccccc12	CCOCc1c[nH]c2ccccc12
O=C(O)c1ccnc(-c2cc(C(=O)O)ccn2)c1	CCOC(=O)c1ccnc(-c2cc(C(=O)OCC)ccn2)c1
O=C(O)c1ccc(-c2ccc(C(=O)O)cn2)nc1	CCOC(=O)c1ccc(-c2ccc(C(=O)OCC)cn2)nc1
C=C1CC(=O)OC1=O	C=C(CC(=O)OCC)C(=O)O
CCC1(c2ccccc2)C(O)=NC(=S)N=C1O	CCOC1N=C(O)C(CC)(c2ccccc2)C(O)=N1
O=C(O)c1cc[nH]n1	CCOC(=O)c1cc[nH]n1
CN1c2ccccc2C(O)(c2ccccc2)c2ccccc21	CCOC1(c2ccccc2)c2ccccc2N(C)c2ccccc21
c1ccc(OCC2CO2)cc1	CCOCC(O)COc1ccccc1
C1CCC2OC2C1	CCOC1CCCCC1O
Nc1cnccc1C(=O)O	CCOC(=O)c1ccncc1N
O=C(O)C(=O)O	CCOC(=O)C(=O)OCC
BrCc1ccccc1	CCOCc1ccccc1
N=C(O)c1ccccc1	CCOC(=O)c1ccccc1
N=C(O)c1ccccc1	CCOC(O)=Nc1ccccc1
N#CCc1ccccc1	CCOC(=N)Cc1ccccc1.Cl
N#CCc1ccccc1	CCOC(=O)Cc1ccccc1
N#CCC(=O)c1ccccc1	CCOC(=N)CC(=O)c1ccccc1.Cl
CN(C)c1ccc(C(=O)O)cc1	CCOC(=O)c1ccc(N(C)C)cc1
N#CCc1ccc([N+](=O)[O-])cc1	CCOC(=O)Cc1ccc([N+](=O)[O-])cc1
NC(Cc1ccc(O)cc1)C(=O)O	CCOC(=O)C(N)Cc1ccc(O)cc1
ClC(c1ccccc1)(c1ccccc1)c1ccccc1	CCOC(c1ccccc1)(c1ccccc1)c1ccccc1
COc1ccncc1	CCN1CCC(OC)CC1
O=C1OC(c2ccccc2)=NC1=Cc1c[nH]c2ccccc12	CCOC(=O)C(=Cc1c[nH]c2ccccc12)N=C(O)c1ccccc1
O=Cc1ccc(Br)o1	CCOc1ccc(C=O)o1
O=c1nc(Sc2ccccc2)oc2cc(Cl)oc(=O)c12	CCOC(O)=Nc1oc(=O)cc(Cl)c1C(=O)Sc1ccccc1
O=C1CCC(O)=N1	CCOC1CCC(O)=N1
c1ccc(C2CS2)cc1	CCOC(CSSCC(OCC)c1ccccc1)c1ccccc1
COc1ccc2c3c1OC1C(=O)C=CC4C(C2)N(C)CCC314	CCOC1CC(=O)C2Oc3c(OC)ccc4c3C23CCN(C)C(C4)C13
N#CC=Cc1ccco1	CCOC(=N)C=Cc1ccco1.Cl
OC=Nc1cccnc1	CCOC(O)=Nc1cccnc1
CC1=C(C(=O)OC(c2ccccc2)c2ccccc2)N2C(=O)C(N=C(O)COc3ccccc3)C2SC1	CCOC1SC2C(N=C(O)COc3ccccc3)C(=O)N2C(C(=O)OC(c2ccccc2)c2ccccc2)=C1C
COC1(N)C(=O)N2C(C(=O)OC(c3ccccc3)c3ccccc3)=C(CSc3nnnn3C)COC21	CCOC1(N)C(=O)N2C(C(=O)OC(c3ccccc3)c3ccccc3)=C(CSc3nnnn3C)COC21
CO	CCOC(=O)C(CCSC)N=C(O)C(=Cc1ccccc1)N=C(C)O
S=C=S	CCOC(=S)[S-].[Na+]
N#CCCC#N	CCOC(=N)CCC(=N)OCC.Cl
N#CCCC#N	CCOC(=N)CCC#N.Cl
CC=CC(=O)O	CC=CC(=O)OCC
C=CCc1ccccc1	CCOCC=Cc1ccccc1
C=CCc1ccccc1	CCOCC(OCC)C(OCC)c1ccccc1
CCOC1CCC=CO1	CCOC1CCC(Br)C(OCC)O1
CC1CC(=O)CC(=O)C1	CCOC1=CC(=O)CC(C)C1
CCCCO[PH](=O)OCCCC	CCO[PH](=O)OCC
BrCc1ccc(CBr)cc1	CCOCc1ccc(CBr)cc1
S=C=NC1C=CCCC1	CCOC(S)=NC1C=CCCC1
O=C1CCCC(O)=N1	CCOC1CCCC(O)=N1
C1CCN(SN2CCCCC2)CC1	CCOSN1CCCCC1
CC(C)(C)OC(O)=NCC(=O)O	CCOC(=O)CN=C(O)OC(C)(C)C
O=C1CCCN1CCl	CCOCN1CCCC1=O
O=C(O)c1cc2cccnc2o1	CCOC(=O)c1cc2cccnc2o1
O=C1CC(=O)CC(c2ccccc2)C1	CC(C1C(=O)CC(c2ccccc2)CC1=O)C1C(=O)CC(c2ccccc2)CC1=O
CC(C)C=C1N=C(O)OC1=O	CCOC(=O)C(N)=CC(C)C
COc1ccc(C(=O)c2ccccc2)cc1	CCOC(c1ccccc1)c1ccc(OC)cc1
O=C(O)c1ccc2nncn2n1	CCOC(=O)c1ccc2nncn2n1
Nc1cc2ncnn2c(S)n1	CCOc1nc(N)cc2ncnn12
COC(=O)c1ccc(C(=O)OC)cc1	CCOC(=O)c1ccc(C(=O)O)cc1
Cc1ccc(C#N)cn1	CCOC(=O)c1ccc(C)nc1
O=C(O)Cn1c(=S)sc2ccccc21	CCOC(=O)Cn1c(=S)sc2ccccc21
CC(C)(C)c1ncc2nnn(N)c2n1	CCOc1ccnc(C(C)(C)C)n1
O=c1cc2oc3ccccc3n2c2ccccc12	CCOc1cc(=O)c2ccccc2n1-c1ccccc1O
O=S(=O)(Cl)c1cccc(S(=O)(=O)Cl)c1	CCOS(=O)(=O)c1cccc(S(=O)(=O)OCC)c1
Fc1oc(-c2ccccc2)nc1C(F)(F)F	CCOc1oc(-c2ccccc2)nc1C(F)(F)F
N#CCCc1ccccn1	CCOC(=O)CCc1ccccn1
N#CCCc1ccncc1	CCOC(=O)CCc1ccncc1
OC1=NC(=S)SCC1	CCOC(=O)CCSC#N
O=C1CSCC(=O)O1	CCOC(=O)CSCC(=O)O
O=C(O)C1CCNCC1	CCOC(=O)C1CCNCC1
O=C(O)C1CSCN1	CCOC(=O)C1CSCN1.Cl
CC(=O)N1c2ccccc2C2OC2c2ccccc21	CCOC1c2ccccc2N(C(C)=O)c2ccccc2C1O
CC(=O)N1c2ccccc2C2OC2c2ccccc21	CCOC(OCC)C1c2ccccc2N(C(C)=O)c2ccccc21
O=C(O)C1CCCCN1	CCOC(=O)C1CCCCN1.Cl
Clc1nc2nc(C(Cl)(Cl)Cl)nc-2[nH]c1Cl	CCOC(=O)c1nc2nc(Cl)c(Cl)[nH]c-2n1
CN1C2CCC1CC(C#N)C2	CCOC(=O)C1CC2CCC(C1)N2C
O=c1oc(O)nc2ccc(Cl)cc12	CCOC(=O)c1cc(Cl)ccc1N.Cl
O=C1OC(=O)C2CC12	CCOC(=O)C1CC1C(=O)OCC
N#CC1(O)C(O)=Nc2ccccc21	CCOC(=O)C1(O)C(O)=Nc2ccccc21
Cc1cccnc1C(=O)O	CCOC(=O)c1ncccc1C
[O-][n+]1ccc2ccccc2c1	CCOc1nccc2ccccc12
C=CC1=NC(C)(C)CC1=C(C)C	CCOCCC1=NC(C)(C)CC1=C(C)C
C1=C(N2CCCC2)CCCC1	CCOC(=O)C1CCCC1
O=C(O)CCN1C(=O)CC(c2ccccc2)Sc2ccccc21	CCOC(=O)CCN1C(=O)CC(c2ccccc2)Sc2ccccc21
Nc1cccc(C(=O)O)n1	CCOC(=O)c1cccc(N)n1
O=C(O)c1ccc(Cl)nc1	CCOC(=O)c1ccc(Cl)nc1
O=C1OCc2c(O)nc(O)nc21	CCOC(=O)c1nc(O)nc(O)c1CCl
C=CCN1C(=O)CCC1=O	C=CCN1C(=O)CCC1OCC
C1CN(SN2CCOCC2)CCO1	CCOSN1CCOCC1
O=C(O)CCc1cccs1	CCOC(=O)CCc1cccs1
C1=C(N2CCCC2)CCCCC1	CCOC(=O)C1CCCCC1
CC(C)N1C(=O)CCC1=O	CCOC1CCC(=O)N1C(C)C
O=c1c2nc3ccccc3nc2nc(O)n1OS(=O)(=O)c1ccccc1	CCOC(=O)c1nc2ccccc2n2c(O)nnc12
N#CCCCc1ccncc1	CCOC(=O)CCCc1ccncc1
N#Cc1nc[nH]c1C#N	CCOC(=O)c1[nH]cnc1C#N
O=C(O)C(=O)c1cccnc1	CCOC(=O)C(=O)c1cccnc1
O=C(O)c1ncccc1O	CCOC(=O)c1ncccc1O
O=C(Cl)c1cccnc1Cl	CCOC(=O)c1cccnc1Cl
O=C(O)c1cccnc1Cl	CCOc1ncccc1C(=O)O
N#Cc1nccc2ccccc12	CC(O)c1nccc2ccccc12
O=C(O)c1ccc(=O)oc1	CCOC(=O)c1ccc(=O)oc1
Sc1nc2ccccc2[nH]1	CCSc1nc2ccccc2[nH]1
OC1=NC(=S)N=C(O)C1	CCOc1cc(O)nc(S)n1
N#Cc1c[nH]c2ccccc12	CCOC(=N)c1c[nH]c2ccccc12.Cl
C=C(C)C=O	CCOC(OCC)C(C)CBr
C=C1OC(=O)OC1(C)C	CCOC(=O)OC(C)(C)C(C)=O
O=C1C2CC3CC(C2)CC1C3	COC1(OC)C2CC3CC(C2)CC1C3
O=C(O)CCSCCC(=O)O	CCOC(=O)CCSCCC(=O)OCC
C[Si](C)(C)N1CCOC1=O	CCO[Si](C)(C)C
O=C(O)Cn1ncnn1	CCOC(=O)Cn1ncnn1
O=C(O)Cn1cnnn1	CCOC(=O)Cn1cnnn1
O=C(O)CCCCCCCCC(=O)O	CCOC(=O)CCCCCCCCC(=O)O
Cn1sc(=O)c2ccccc21	CCOC(=O)c1ccccc1NC
N#CC1(C#N)OC1c1ccccc1	CCOC(=O)C(OCC)c1ccccc1
N#CC1(C#N)OC1c1ccccc1	CCOC(=O)Cc1ccccc1
Cc1nnn(CC(=O)O)n1	CCOC(=O)Cn1nnc(C)n1
O=C(O)c1nn[nH]n1	CCOC(=O)c1nn[nH]n1
ClCc1nnn(-c2ccccc2)n1	CCOCc1nnn(-c2ccccc2)n1
N#CC1(C#N)OC1c1ccc(Cl)cc1	CCOC(=O)C(Br)c1ccc(Cl)cc1
N#CC1(C#N)OC1c1ccc(Cl)cc1	CCOC(=O)C(Cl)c1ccc(Cl)cc1
N#CC1(C#N)OC1c1ccc(Cl)cc1	CCOC(=O)C(OCC)c1ccc(Cl)cc1
N#CCn1c(=O)sc2ccccc21	CCOC(=N)Cn1c(=O)sc2ccccc21.Cl
BrCc1ccc(-c2nc3ccccc3s2)cc1	CCOCc1ccc(-c2nc3ccccc3s2)cc1
O=C(O)COc1ccc(Cl)cc1Cl	CCOC(=O)COc1ccc(Cl)cc1Cl
c1coc(C2OCCO2)c1	CCOC1C=CC(OCC)(C(OCC)OCC)O1
c1coc(C2OCCO2)c1	CCOC1C=CC(OCC)(C2OCCO2)O1
COC(=O)C1(C(=O)OC)CCON1OC	CCON1OCCC1(C(=O)OC)C(=O)OC
N#CC1(C#N)OC1c1ccc([N+](=O)[O-])cc1	CCOC(=O)C(Br)c1ccc([N+](=O)[O-])cc1
N#CC1(C#N)OC1c1ccc([N+](=O)[O-])cc1	CCOC(=O)C(OCC)c1ccc([N+](=O)[O-])cc1
Cn1c(=O)c2nc(O)nnc2n(C)c1=O	CCOC12N=C(O)NN=C1N(C)C(=O)N(C)C2=O
CN1c2ccccc2C(O)c2ccccc2S1(=O)=O	CCOC1c2ccccc2N(C)S(=O)(=O)c2ccccc21
CCC1=C(CC)C(O)=NC1=CC1=NC(=Cc2[nH]c(C=C3N=C(O)C(CC)=C3CC)c(CC)c2CC)C(CC)=C1CC	CCOC(c1[nH]c(C=C2N=C(C=C3N=C(O)C(CC)=C3CC)C(CC)=C2CC)c(CC)c1CC)C1(OCC)N=C(O)C(CC)=C1CC
C=C(C)C1CO1	C=C(C)C(CO)OCC
CC1C(=O)CCC1=O	CCOC1=C(C)C(=O)CC1
CC1OC(=O)C=C1O	CCOC1=CC(=O)OC1C
CCOC1OC=CCC1(C)C	CCOC1CCC(C)(C)C(OCC)O1
CC1(C)OC(=O)C=C1O	CCOC1=CC(=O)OC1(C)C
N#Cc1ccc([N+](=O)[O-])o1	CCOC(=N)c1ccc([N+](=O)[O-])o1.Cl
N#CC1(O)CN2CCC1CC2	CCOC(=O)C1(O)CN2CCC1CC2
CC1OC(=O)CC1Sc1ccccc1	CCOC(=O)C=CC(C)Sc1ccccc1
O=C1CC(Sc2ccccc2)CO1	CCOC(=O)C=CCSc1ccccc1
O=C1C=C(O)C(c2ccccc2)O1	CCOC1=CC(=O)OC1c1ccccc1
O=C(O)C1CCOc2ccccc21	CCOC(=O)C1CCOc2ccccc21
COC1OC2COC(c3ccccc3)OC2C(O)C1O	CCOC1OC(O)C2OC(c3ccccc3)OCC2OC1OC
ON=C1COc2ccccc21	O=C1c2ccccc2OC1Cl
Cc1ccc(S(=O)(=O)NC(Cc2ccc(C#N)cc2)C(=O)N2CCCCC2)cc1	CCOC(=N)c1ccc(CC(NS(=O)(=O)c2ccc(C)cc2)C(=O)N2CCCCC2)cc1.Cl
CC1=CCCCC1	CCOC1(C)CCCCC1
O=C1C=C(O)CO1	CCOC1=CC(=O)OC1
c1coc(C2CO2)c1	CCOC(CO)c1ccco1
C=C(O[Si](C)(C)C)c1ccccc1	CCOCC(=O)c1ccccc1
O=C1CCC(=O)c2ccccc21	CCOc1ccc(O)c2ccccc12
O=C1OP(Cl)Oc2ccccc21	CCOP1OC(=O)c2ccccc2O1
CC1CCC=C2C(=O)C3OC(C)(C)C(C3O)C21C	CCOC(=O)C1OC(C)(C)C(C2(C)C(=O)CCCC2C)C1O
CC1(C)OCC(CO[PH](=O)OCC2COC(C)(C)O2)O1	CCOP(=O)(OCC1COC(C)(C)O1)OCC1COC(C)(C)O1
O=C(O)CCCc1ccccn1	CCOC(=O)CCCc1ccccn1
O=C1N=C(O)C(=O)C(O)=N1	CCOC1(O)C(O)=NC(=O)N=C1O
COc1cc(C2c3cc4c(cc3C(Br)C3COC(=O)C23)OCO4)cc(OC)c1O	CCOC1c2cc3c(cc2C(c2cc(OC)c(O)c(OC)c2)C2C(=O)OCC12)OCO3
ClC1OC1(Cl)Cl	CCOC(=O)C(Cl)Cl
c1cc2c3c(cccc3c1)C1OC21	CCOC1c2cccc3cccc(c23)C1O
O=C1OP(=O)(Cl)Oc2ccccc21	CCOP1(=O)OC(=O)c2ccccc2O1
O=C1Cc2ccccc2C(c2ccccc2)O1	CCOC(=O)Cc1ccccc1C(Cl)c1ccccc1
CCOP(=O)(OCC)C(O)c1ccc(C)o1	CCOCc1ccc(CP(=O)(OCC)OCC)o1
N#CC1(C#N)OC1(c1ccccc1)c1ccccc1	CCOC(=O)C(OCC)(c1ccccc1)c1ccccc1
O=C(c1ccc[nH]1)C(Cl)(Cl)Cl	CCOC(=O)c1ccc[nH]1
COC1OC(COC(=O)c2ccccc2)C=C(OC(=O)c2ccccc2)C1=O	CCOC1(OC(=O)c2ccccc2)C(=O)C=C(C)OC1OC
CC(=O)OCC1OC(Br)C(OC(C)=O)C(OC(C)=O)C1OC(C)=O	CCOC1(C)OC2OC(COC(C)=O)C(OC(C)=O)C(OC(C)=O)C2O1
CC(C)(C)C#N	CCOC(=N)C(C)(C)C.Cl
CCCC#N	CCCC(=N)OCC.Cl
C=CC(C)(O)CC	CCOCC=C(C)CC
Cc1ccc2c(C(=O)O)cccc2n1	CCOC(=O)c1cccc2nc(C)ccc12
C=C(Br)C(=O)OCC	CCOCC1(C(=O)OCC)CC1(Br)C(=O)OCC
C=C1CCC2CC1C2(C)C	C=C1CCC(C(C)(C)OCC)CC1
O=C(O)CCCCCCO	CCOC(=O)CCCCCCO
Cc1cccnc1	CCc1ccc(C)cn1
C[Si](C)(C)OC1=C(O[Si](C)(C)C)CC1	CCOC1CCC1=O
Cn1cnc([N+](=O)[O-])c1Cl	CCOc1c([N+](=O)[O-])ncn1C
Oc1nc(S)nc2ccccc12	CCOc1nc(O)c2ccccc2n1
O=C(O)c1ccc2c(c1)CCCC2=O	CCOC(=O)c1ccc2c(c1)CCCC2=O
COc1ncc([N+](=O)[O-])cn1	CCOc1ncc([N+](=O)[O-])cn1
CC1(Cc2ccccc2)OC1(C#N)C#N	CCOC(=O)C(C)(Br)Cc1ccccc1
CC1(C)N=C(c2ccccc2)OC1=O	CCOC(=O)C(C)(C)N=C(O)c1ccccc1
N#Cc1ccc(-c2ccccc2[N+](=O)[O-])o1	CCOC(=N)c1ccc(-c2ccccc2[N+](=O)[O-])o1.Cl
COc1cc2sc(C(=O)Cl)c(Cl)c2cc1OC	CCOC(=O)c1sc2cc(OC)c(OC)cc2c1Cl
Cc1ncc(Cl)c(C(=O)O)n1	CCOC(=O)c1nc(C)ncc1Cl
CC1=C(C#N)C(O)=NC1(C)O	CCOC1(C)N=C(O)C(C#N)=C1C
O=C(O)c1ccc([N+](=O)[O-])cn1	CCOC(=O)c1ccc([N+](=O)[O-])cn1
Cc1nnc2ccc(Cl)nn12	CCOc1ccc2nnc(C)n2n1
Cc1c(-c2ccccc2)cc(-c2ccccc2)[o+]c1-c1ccccc1	CCOC1(c2ccccc2)OC(c2ccccc2)=CC(c2ccccc2)=C1C
Cc1nnnn1CC(=O)O	CCOC(=O)Cn1nnnc1C
CC(CCc1cccs1)CC(=O)O	CCOC(=O)CC(C)CCc1cccs1
O=C(O)c1ccc2nn[nH]c2c1	CCOC(=O)c1ccc2nn[nH]c2c1
COc1ccc2c(c1)C(=O)OC2=O	CCOC(=O)c1ccc(OC)cc1C(=O)OCC
Cn1c(NN)nc2ccccc21	CC(N=Nc1nc2ccccc2n1C)=NNc1nc2ccccc2n1C
Cc1ccc2c(O)cc(=O)oc2c1	CCOc1cc(=O)oc2cc(C)ccc12
COC(C)(OC)N(C)C	CCOC(C)(OCC)N(C)C
c1ccc2ccccc2c1	CCOC1OOC(O)c2ccccc21
c1ccc2c(c1)CS2	CCOP(=O)(Cc1ccccc1S)OCC
C=C(c1ccccc1)N1CCCC1	CCOC(=O)Cc1ccccc1
O=C1CCC(C(=O)O)O1	CCOC(=O)C1CCC(=O)O1
CCOC(=O)c1cnc(C)nc1Cl	CCOC(=O)c1cnc(C)nc1OCC
CC1(c2ccccc2)OC1(C#N)C#N	CCOC(=O)C(C)(Cl)c1ccccc1
COc1cc(-c2ccccc2)no1	CCOc1cc(-c2ccccc2)no1
O=C(O)Cc1coc2ccccc12	CCOC(=O)Cc1coc2ccccc12
O=C(O)Cc1c[nH]c2ccccc12	CCOC(=O)Cc1c[nH]c2ccccc12
Cc1noc(C)c1S(=O)(=O)Cl	CCOS(=O)(=O)C1C(C)=NOC1C
O=[N+]([O-])c1ccc(OC2OC(CO)C(O)C(O)C2O)cc1	CCOC1OC(CO)C(O)C(O)C1O
Cc1cc2nc(CC#N)[nH]c2cc1C	CCOC(=O)Cc1nc2cc(C)c(C)cc2[nH]1
CC1(C)CCC23CCC4(C)C(CCC5C6(C)CCC(=O)C(C)(C)C6CCC54C)C2C1OC3	CCOC1=CCC2(C)C(CCC3(C)C2CCC2C4C5OCC4(CCC5(C)C)CCC23C)C1(C)C
Cn1c(Cl)cc(=O)n(C)c1=O	CCOc1cc(=O)n(C)c(=O)n1C
O=C1CCC(=O)N1Cc1ccccc1	CCOC1CCC(=O)N1Cc1ccccc1
c1ccc(COCC2OC(Sc3ccccc3)C(OCc3ccccc3)C(OCc3ccccc3)C2OCc2ccccc2)cc1	CCOC1OC(COCc2ccccc2)C(OCc2ccccc2)C(OCc2ccccc2)C1OCc1ccccc1
COc1cccnc1O	CCOC1(OC)C=CC(O)=NC1=O
N#CCN1CCCC1=O	CCOC(=N)CN1CCCC1=O.Cl
O=C(O)C1CCNc2ccccc21	CCOC(=O)C1CCNc2ccccc21
C=CCCN1C(=O)CCCC1=O	C=CCCN1C(=O)CCCC1OCC
C#CCCCN1C(=O)CCC1=O	C#CCCCN1C(=O)CCC1OCC
C#CCN1C(=O)CCCC1=O	C#CCN1C(=O)CCCC1OCC
C=CSc1cn(C=C)c2ccccc12	C=CSc1cn(C(C)OCC)c2ccccc12
C#CCCCN1C(=O)CCCC1=O	C#CCCCN1C(=O)CCCC1OCC
CC1(C)CN(OCc2ccccc2)C1=O	CCOC(=O)C(C)(C)CNOCc1ccccc1
O=C1CCCc2ccccc2N1Cl	CCOc1ccc2c(c1)CCCC(=O)N2
CCOc1cnc(-c2ccccc2)o1	CCOC(=O)N=C(O)c1ccccc1
Cc1ccc2[nH]c(-c3ccccc3)cc(=O)c2c1	CCOC1(c2ccccc2)Nc2ccc(C)cc2C(=O)C1(Cl)Cl
CCOC(=O)c1ccnc2ccccc12	CCOC(=O)c1cc(C(C)O)nc2ccccc12
Cc1ccc(OP(=O)(Cl)Oc2ccc(C)cc2)cc1	CCOP(=O)(Oc1ccc(C)cc1)Oc1ccc(C)cc1
O=C1CCC(=O)N1CC=C1CCCc2sccc21	CCOC1CCC(=O)N1CC=C1CCCc2sccc21
CCCCN1C(=O)c2ccccc2C1=O	CCCCN1C(=O)c2ccccc2C1OCC
COc1c(Br)sc2ccccc2c1=O	CCOc1sc2ccccc2c(=O)c1OC
CC(CCOc1ccc2c(c1)CCC(=O)N2)C(=O)O	CCOC(=O)C(C)CCOc1ccc2c(c1)CCC(=O)N2
O=C1OC(=O)C2C3C=CC(C3)C12	CCOC(=O)C1C2C=CC(C2)C1C(=O)O
CC(=O)N1C(=O)C(C(C(=O)c2ccccc2)C(C)(C)C=O)c2ccccc21	CCOC1OC2(c3ccccc3)OC(=O)C(c3ccccc3N=C(C)O)C2C1(C)C
CC(C)(C=O)C(C(=O)c1ccccc1)C1C(=O)N(C(=O)c2ccccc2)c2ccccc21	CCOC1OC2(c3ccccc3)OC(=O)C(c3ccccc3N=C(O)c3ccccc3)C2C1(C)C
O=C(O)c1cccc2c1NCCC2	CCOC(=O)c1cccc2c1NCCC2
O=C(O)c1cccc2c1CCCN2	CCOC(=O)c1cccc2c1CCCN2
CCOC(=O)C1=C(C)OCC(O)=N1	CCOC(=O)C1(OCC)N=C(O)COC1(C)OCC
CCN1CC2(COC)C(O)CC(OC)C34C5CC6(O)C(OC)C(O)C(OC(C)=O)(C5C6OC(=O)c5ccc(OC)cc5)C(C(OC)C23)C14	CCOC12C(O)C(OC)C3(O)CC(C1C3OC(=O)c1ccc(OC)cc1)C13C(OC)CC(O)C4(COC)CN(CC)C1C2C(OC)C43
C=CC=CC	CCOCC=CC(C)OCC
C=CC=CC	CCOCC=CC(C)OCC
C#CCN1C(=O)CCC1=O	C#CCN1C(=O)CCC1OCC
CSc1ncc(Cl)c(C(=O)O)n1	CCOC(=O)c1nc(SC)ncc1Cl
CSc1ncc(Br)c(C(=O)O)n1	CCOC(=O)c1nc(SC)ncc1Br
C=CCCN1C(=O)CCC1=O	C=CCCN1C(=O)CCC1OCC
C#CCCN1C(=O)CCC1=O	C#CCCN1C(=O)CCC1OCC
CCOC(=O)N1CCCCCC1=O	CCOC(=O)N1CCCCCC1OCC
C#CCCN1C(=O)c2ccccc2C1=O	C#CCCN1C(=O)c2ccccc2C1OCC
Cc1cc(O)cc(=O)n1CC(=O)O	CCOC(=O)Cn1c(C)cc(O)cc1=O
O=C1CCCC(=O)N1Cc1ccccc1	CCOC1CCCC(=O)N1Cc1ccccc1
COc1ccc(C=CC(=O)O)cc1OC	CCOC(=O)C=Cc1ccc(OC)c(OC)c1
O=C1CCCN1C(=O)OCc1ccccc1	CCOC1CCCN1C(=O)OCc1ccccc1
OC1=Nc2ccccc2C(Cl)c2ccccc21	CCOC1c2ccccc2N=C(O)c2ccccc21
CN1C(=O)c2ccccc2C(Cl)c2ccccc21	CCOC1c2ccccc2C(=O)N(C)c2ccccc21
O=C(O)CCOc1ccc2c(c1)CCC(=O)N2	CCOC(=O)CCOc1ccc2c(c1)CCC(=O)N2
CC(COc1ccc2c(c1)CCC(=O)N2)CC(=O)O	CCOC(=O)CC(C)COc1ccc2c(c1)CCC(=O)N2
O=C(O)CCCCOc1ccc2c(c1)CCC(=O)N2	CCOC(=O)CCCCOc1ccc2c(c1)CCC(=O)N2
O=C1c2ccccc2C(O)(Cc2ccccc2)N1c1ccccc1	CCOC1(Cc2ccccc2)c2ccccc2C(=O)N1c1ccccc1
O=C(O)CCCCCCOc1ccc2c(c1)CCC(=O)N2	CCOC(=O)CCCCCCOc1ccc2c(c1)CCC(=O)N2
O=c1cc(O)c2ccc(O)cc2o1	CCOc1cc(=O)oc2cc(O)ccc12
O=C(O)c1sc(Cl)c(Cl)c1Cl	CCOC(=O)c1sc(Cl)c(Cl)c1Cl
COc1ccc(-c2n[nH]c(=N)o2)cc1	CCOc1nc(-c2ccc(OC)cc2)n[nH]1
COCC12CN(C)C3C4C(OC)C1C3(C(OC)CC2O)C1CC2(O)C(OC)C(O)C4(OC(C)=O)C1C2OC(=O)c1ccccc1	CCOC12C(O)C(OC)C3(O)CC(C1C3OC(=O)c1ccccc1)C13C(OC)CC(O)C4(COC)CN(C)C1C2C(OC)C43
COC(=O)N1C2CCCCC21	CCOC1CCCCC1N=C(O)OC
O=C(O)CCc1nc2ccccc2[nH]1	CCOC(=O)CCc1nc2ccccc2[nH]1
COc1ccc2[nH]c(C(=O)O)cc2c1	CCOC(=O)c1cc2cc(OC)ccc2[nH]1
O=C1C(=O)C(c2ccccc2)Oc2ccccc21	CCOC1(O)C(=O)c2ccccc2OC1(OCC)c1ccccc1
Clc1cc2nc(Cl)c(Cl)nc2cc1Cl	CCOc1nc2cc(Cl)c(Cl)cc2nc1N
COCc1cc(C)nc(Cl)c1C#N	CCOc1nc(C)cc(COC)c1C#N
CCOC(=O)c1c(Cl)cc(C)nc1Cl	CCOC(=O)c1c(OCC)cc(C)nc1Cl
C=Cn1cccc1C	CCOC(C)n1cccc1C
C=Cn1ccc(C)c1C	CCOC(C)n1ccc(C)c1C
CC1CC(C)C(=O)OC1=O	CCOC1OCC(C)CC1C
O=C1OC(c2ccccc2)=NC1=CC=Cc1ccccc1	CCOC(=O)C(=CC=Cc1ccccc1)N=C(O)c1ccccc1
O=C1OC(c2ccccc2)=NC1=CC=Cc1ccccc1	CCOC(=O)C(=CC=Cc1ccccc1)N=C(O)c1ccccc1
O=C(Cl)c1cc(Cl)cc(C(=O)Cl)n1	CCOC(=O)c1cc(Cl)cc(C(=O)OCC)n1
CCOC(=O)C1CC(C2OC(C)OC3COC(C)OC32)OC1=O	CCOC(=O)C(CC(O)C1OC(C)OC2COC(C)OC21)=NO
ClCc1nnnn1-c1ccccc1	CCOCc1nnnn1-c1ccccc1
OC(C#Cc1ccccc1)c1ccco1	CCOC1C=CC(=CC#Cc2ccccc2)O1
CC(=O)CC#N	CCC(C#N)C(C)=O
CC(=O)CC#N	CCC(C#N)C(C)O
O=C(O)C1CCc2ccccc2O1	CCOC(=O)C1CCc2ccccc2O1
[C-]#[N+]C1CCCCC1	CCOC(O)=NC1CCCCC1
CCC1(CC)C(O)=NC(=O)N=C1O	CCOC(=O)N=C(O)N=C(O)C(CC)CC
C[Si](C)(C)C1C(=O)OC1C(Cl)(Cl)Cl	CCOC(=O)CC(O)C(Cl)(Cl)Cl
Cc1ncc([N+](=O)[O-])cc1[N+](=O)[O-]	CCOC(O)c1ncc([N+](=O)[O-])cc1[N+](=O)[O-]
O=C(O)C1CCc2ccccc2N1	CCOC(=O)C1CCc2ccccc2N1
O=C(O)c1ccc2c(c1)CCCN2	CCOC(=O)c1ccc2c(c1)CCCN2
CCOC(=O)c1[nH]c(C=O)c(C)c1C	CCOC(=O)c1[nH]c(C(=O)OCC)c(C)c1C
O=C(O)c1cc2c(cc1Br)OCO2	CCOC(=O)c1cc2c(cc1Br)OCO2
COC(=O)c1ccc([N+](=O)[O-])o1	CCOC(=O)c1ccc(OCC)o1
O=C(O)c1cc(C2CC2)nc2ccccc12	CCOC(=O)c1cc(C2CC2)nc2ccccc12
N=c1[nH]nc(-c2ccc(Cl)cc2)o1	CCOc1nc(-c2ccc(Cl)cc2)n[nH]1
CC1(C)OC2OC(C=CC=O)C3OC(C)(C)OC3C2O1	CCOC(CCC1OC2OC(C)(C)OC2C2OC(C)(C)OC12)OCC
Cc1c(-c2ccccc2)noc1-c1ccccc1	CCOC1(c2ccccc2)ON=C(c2ccccc2)C1(C)Cl
O=C(O)C1CNc2ccccc2C1	CCOC(=O)C1CNc2ccccc2C1
O=[N+]([O-])c1ccc(SN2C3Cc4ccccc4C32)c([N+](=O)[O-])c1	CCOC1c2ccccc2CC1NSc1ccc([N+](=O)[O-])cc1[N+](=O)[O-]
Cn1cc2ccc([N+](=O)[O-])cc2n1	CCOc1c2ccc([N+](=O)[O-])cc2nn1C
Cn1ncc2ccc([N+](=O)[O-])cc21	CCOc1nn(C)c2cc([N+](=O)[O-])ccc12
Cn1ncc2cc([N+](=O)[O-])ccc21	CCOc1cc([N+](=O)[O-])cc2cnn(C)c12
O=P(Cl)(Cl)C1=C(Cl)OCC1	CCOC(=O)C(CCCl)P(=O)(OCC)OCC
O=C1CCc2cc3c(cc2O1)OCC3	CCOC(=O)CCc1cc2c(cc1O)OCC2
O=C(O)Cc1cc(Cl)sc1Cl	CCOC(=O)Cc1cc(Cl)sc1Cl
N#CCC1COc2ccccc2O1	CCOC(=N)CC1COc2ccccc2O1.Cl
O=C1OCC2CC12c1ccccc1	CCOC(=O)C1(c2ccccc2)CC1CBr
C[SiH](c1cccs1)c1cccs1	CCO[Si](C)(c1cccs1)c1cccs1
O=C(O)C1=CSC(=C2SC=CS2)S1	CCOC(=O)C1=CSC(=C2SC=CS2)S1
c1coc([SiH](c2ccco2)c2ccco2)c1	CCO[Si](c1ccco1)(c1ccco1)c1ccco1
c1csc([SiH](c2cccs2)c2cccs2)c1	CCO[Si](c1cccs1)(c1cccs1)c1cccs1
O=C(OCC1OC=CC(OC(=O)c2ccccc2)C1OC(=O)c1ccccc1)c1ccccc1	CCOC1(OCC)CC(OC(=O)c2ccccc2)C(OC(=O)c2ccccc2)C(COC(=O)c2ccccc2)O1
CCCCCCl	CCCCCOCC
O=C=S	CCOC(=O)[S-].[K+]
O=C=S	CCOC(=O)[S-].[K+]
COP(O)OC	CCOP(O)OCC
CCC(Cl)C#N	CCOC(=N)C(Cl)CC
CCN(CC)SN(CC)CC	CCOSN(CC)CC
CCCCCC=NO	CCCCCC(=O)OCC
CCOC(=O)C(F)Br	CCOC(=O)C(F)OCC
C=CC(C#N)OC(C)=O	C=CC(O)C(=O)OCC
COc1cc2c(cc1OC)C(=O)OC2=O	CCOC(=O)c1cc(OC)c(OC)cc1C(=O)OCC
CC(C)O[PH](=O)OC(C)C	CCO[PH](=O)OCC
CCOC(=O)C(C)(C)C#N	CCOC(=N)C(C)(C)C(=O)OCC.Cl
O=C(O)CCC(=O)C(=O)O	CCOC(=O)CCC(=O)C(=O)OCC
CCCCSP(=O)(OCC)OCC	CCOP(=O)(OCC)OCC
CCCCC(N=C=O)C(=O)OCC	CCCCC(N=C(O)OCC)C(=O)OCC
NCC(O)=NCC(O)=NCC(=O)O	CCOC(=O)CN=C(O)CN=C(O)CN.Cl
CC(C)C(N=C(O)OC(C)(C)C)C(=O)O	CCOC(=O)C(N=C(O)OC(C)(C)C)C(C)C
CC(C)CC(N=C(O)OC(C)(C)C)C(=O)O	CCOC(=O)C(CC(C)C)N=C(O)OC(C)(C)C
CCCCCC=CCC=CCC=CCC=CCCCC(=O)O	CCCCCC=CCC=CCC=CCC=CCCCC(=O)OCC
COC(=O)C(CC(=O)Cl)N=C(O)C(F)(F)F	CCOC(=O)CC(N=C(O)C(F)(F)F)C(=O)OC
CC=CC=CC	CCOC(C)C=CC(C)OCC
CC(C)=CC(C)O	CCOC(C)C=C(C)C
CC=CC(=O)O	CC=CC(=O)OCC
C=CC(=C)CCC=C(C)C	C=CC(=C)CCC(Br)C(C)(C)OCC
C=CC=CC(=O)O	C=CC=CC(=O)OCC
CC(N)C(=O)O	CCOC(=O)C(C)N.Cl
O=C(O)C=CI	CCOC(=O)C=CI
CC=CC(=O)OCC	CCOC(=O)C(I)C(C)OCC
CNC(C)C(=O)O	CCOC(=O)C(C)NC.Cl
CC(C)C(N)C(=O)O	CCOC(=O)C(N)C(C)C.Cl
CCCC(N)C(=O)O	CCCC(N)C(=O)OCC
CCCC(O)C(=O)O	CCCC(O)C(=O)OCC
NC(CO)C(=O)O	CCOC(=O)C(N)CO
CC(C)CC(N)C(=O)O	CCOC(=O)C(N)CC(C)C.Cc1ccc(S(=O)(=O)O)cc1
CC(C)CC(S)C(=O)O	CCOC(=O)C(S)CC(C)C
CCCCC(O)C(=O)O	CCCCC(O)C(=O)OCC
CCC(C)C(N)C(=O)O	CCOC(=O)C(N)C(C)CC
O=C(O)C=CC=CC(=O)O	CCOC(=O)CC1C=CC(=O)O1
CCSCC(N)C(=O)O	CCOC(=O)C(N)CSCC.Cl
CSCCC(N)C(=O)O	CCOC(=O)C(N)CCSC.Cc1ccc(S(=O)(=O)O)cc1
CSCCC(O)C(=O)O	CCOC(=O)C(O)CCSC
CCOC(=O)C=CC=O	CCOC(=O)C=CC(OCC)OCC
CC(=CC(=O)O)CC(=O)O	CCOC(=O)C=C(C)CC(=O)OCC
COC(=O)C(N)CCCCN	CCOC(=O)C(N)CCCCN
CC(CC(=O)O)C(C)CC(=O)O	CCOC(=O)CC(C)C(C)CC(=O)O
CC(CC(=O)O)C(C)CC(=O)O	CCOC(=O)CC(C)C(C)CC(=O)OCC
O=C(O)CC=CCC(=O)O	CCOC(=O)CC=CCC(=O)OCC
NC(CCC(=O)O)C(=O)O	CCOC(=O)CCC(N)C(=O)O.Cl
NC(CCC(=O)O)C(=O)O	CCOC(=O)C1CCC(O)=N1
NC(CCC(=O)O)C(=O)O	CCOC(=O)CCC(N)C(=O)OCC.Cl
NC(CCC(=O)O)C(=O)O	CCOC(=O)C1CCC(O)=N1
CCCCC(CC(=O)O)C(=O)O	CCCCC(CC(=O)OCC)C(=O)OCC
O=C(O)C(O)C(O)C(=O)O	CCOC(=O)C(O)C(O)C(=O)OCC
CC(N=C(O)OC(C)(C)C)C(=O)O	CCOC(=O)C(C)N=C(O)OC(C)(C)C
CC(C)(CO)C(O)C(O)=NCCC(=O)O	CCOC(=O)CCN=C(O)C(O)C(C)(C)CO
CSCCC(N=C(O)OC(C)(C)C)C(=O)O	CCOC(=O)C(CCSC)N=C(O)OC(C)(C)C
CC(CCCCCCCCCCCCC(=O)O)CC(=O)O	CCOC(=O)CCCCCCCCCCCCC(C)CC(=O)OCC
O=C(O)CCCCCCCC=CCCCCCCCC(=O)O	CCOC(=O)CCCCCCCC=CCCCCCCCC(=O)OCC
CC(C)(C)Br	CCOC(C)(C)C
CCC[SiH2]CCC	CCC[Si](CCC)(OCC)OCC
C=C(C)OC	CCOC(C)(C)OC
CC=C(C)C=O	CCOC(OCC)C(C)C(C)Br
CC(C)(C)CC#N	CCOC(=N)CC(C)(C)C
C=CC(=O)CC	CCOCCC(=O)CC
C=CC(=O)CC	CCOCC(I)C(=O)CC
C=CCCC#N	C=CCCC(=N)OCC
FC(F)(F)C(Cl)Br	CCOC(F)(F)C(Cl)Br
C=CCCCCCCCC	CCCCCCCCC(CI)OCC
COCC#N	CCOC(=N)COC.Cl
CC=CC(=O)CC	CCOC(C)CC(=O)CC
N#CC(Cl)Cl	CCOC(=N)C(Cl)Cl
C=CCN(CC)CC	CCOC(CCN(CC)CC)OCC
O=CCCCO	CCOC1CCCO1
CC(C)OC(CBr)OC(C)C	CCOCC(OC(C)C)OC(C)C
CCCC(C)C=O	CCCC(C)C(OCC)OCC
CCOP(CC)N(CC)CC	CCOP(CC)OCC
CC(C)OCCC#N	CCOC(=N)CCOC(C)C.Cl
CC#N	CCOC(C)=N.Cl
C=C(CC)C(=O)Cl	C=C(CC)C(=O)OCC
N#CCOC=O	CCOC=O
C#CCCC(=O)O	CCOC1(C)CCC(=O)O1
CC(C)C(C)(O)C#N	CCCC(C)(O)C(=N)OCC.Cl
N#CCN=[N+]=[N-]	CCOC(=N)CN=[N+]=[N-].Cl
O=C(F)C(F)Cl	CCOC(=O)C(F)Cl
CCOC=CC#N	CCOC(OCC)C(Br)C#N
O=C(Cl)C(F)Cl	CCOC(=O)C(F)Cl
CC(C)(C)C(=O)CCl	CCOP(OCC)OC(=CCl)C(C)(C)C
CC(C)CCCC(=O)O	COC(=O)CCCC(C)C
C=C(Cl)C(=O)OCC	CCOCC(Cl)C(=O)OCC
O=C(O)CCCCBr	CCOC(=O)CCCCBr
C=C(CCCC)C(=O)Cl	C=C(CCCC)C(=O)OCC
C[Si](Cl)(Cl)CCC#N	CCO[Si](C)(CCC#N)OCC
CCCS(=O)(=O)Cl	CCCS(=O)(=O)OCC
CC(Cl)OC(=O)Cl	CCOC(=O)OC(C)Cl
C[Si](Cl)(Cl)C[Si](Cl)(Cl)Cl	CCO[Si](C)(C[Si](OCC)(OCC)OCC)OCC
CCCCCC(C)(O)C#N	CCCCCC(C)(O)C(=N)OCC.Cl
C=C(CO)C(=O)OC	C=C(COCC)C(=O)OC
C#CCCCCCC(=O)O	C#CCCCCCC(=O)OCC
C[Si](Cl)(Cl)C=CCl	CCO[Si](C)(C=CCl)OCC
CCCC(O)(C#N)CCC	CCCC(O)(CCC)C(=N)OCC.Cl
CC(C)(C#N)[N+](=O)[O-]	CCOC(=N)C(C)(C)[N+](=O)[O-]
O=C(O)C(Cl)CCCl	CCOC(=O)C(Cl)CCCl
O=C(O)C(F)=C(F)F	CCOC(=O)C(F)C(=O)OCC
CCOC(=O)CCCC#N	CCOC(=N)CCCC(=O)OCC.Cl
C#CCCCCCCC(=O)O	C#CCCCCCCC(=O)OCC
CCOC(=O)CCC#N	CCOC(=N)CCC(=O)OCC.Cl
C#CCCCCCCCC(=O)O	C#CCCCCCCCC(=O)OCC
NCCCCCCCC(=O)O	CCOC(=O)CCCCCCCN.Cl
CCCCCCOCC(=O)O	CCCCCCOCOCC
CCCCCCC#CC(=O)O	CCCCCCC#CC(=O)OCC
O=CCCCCCCCCCBr	CCOC(CCCCCCCCCBr)OCC
CCOC(=O)C(C=O)C=O	CCOc1nncc2ccccc12
CCN(CC)S(=O)(=O)Cl	CCOS(=O)(=O)N(CC)CC
NCCCCCCCCC(=O)O	CCOC(=O)CCCCCCCCN.Cl
O=C(O)CCCCCCCCO	CCOC(=O)CCCCCCCCO
CCCC(Cl)CP(=O)(Cl)Cl	CCCC(Cl)CP(=O)(OCC)OCC
NCC(O)=NCC(=O)O	CCOC(=O)CN=C(O)CN.Cl
C#CCCCCCCCCCC(=O)O	C#CCCCCCCCCCC(=O)OCC
CCOC(C#N)(OCC)OCC	CCOC(OCC)(OCC)OCC
CCCCCCCCC(N)C(=O)O	CCCCCCCCC(N)C(=O)OCC
O=C(O)CC(Cl)C(=O)CCl	CCOC(=O)CC(Cl)C(=O)CCl
O=C(Cl)OC(Cl)C(Cl)(Cl)Cl	CCOC(=O)OC(Cl)C(Cl)(Cl)Cl
C#CCCCCCCCCCCC(=O)O	C#CCCCCCCCCCCC(=O)OCC
O=C(O)CSSCC(=O)O	CCOC(=O)CSSCC(=O)O
CC(C)C(C)(CC(=O)O)CC(=O)O	CCOC(=O)CC(C)(CC(=O)OCC)C(C)C
CC(CCCCCC(=O)O)C(=O)O	CCOC(=O)CCCCCC(C)C(=O)OCC
N#Cc1c(F)c(F)c(F)c(F)c1F	CCOC(=O)c1c(F)c(F)c(F)c(F)c1F
CC(C)(C)OC(O)=NC(CC(=O)O)C(=O)O	CCOC(=O)C(CC(=O)O)N=C(O)OC(C)(C)C
CC(C=CC=C(C)C=CC1=C(C)CCCC1(C)C)=CC=O	CCOC(=O)C=C(C)C=CC=C(C)C=CC1=C(C)CCCC1(C)C
C=C(CC)C(=O)c1ccc(OCC(=O)O)c(Cl)c1Cl	CCOC(=O)COc1ccc(C(=O)C2(CC)CCC(CC)=C(c3ccc(OCC(=O)OCC)c(Cl)c3Cl)O2)c(Cl)c1Cl
CCCCCCCCCCCCCCC(COCC(=O)O)OCC(=O)O	CCCCCCCCCCCCCCC(COCC(=O)OCC)OCC(=O)OCC
CC(C)(C)c1cc(-c2cc(C(C)(C)C)cc(C(C)(C)C)c2O)c(O)c(C(C)(C)C)c1	CCOc1cc(C(C)(C)C)c2oc3c(C(C)(C)C)cc(C(C)(C)C)cc3c2c1Br
CCCCSP(Cl)Cl	CCCCSP(=O)(OCC)OCC
O=C(Cl)N=C=S	CCOC(=O)N=C=S
CC=CC=NN(C)C	CCOC(C=NN(C)C)C(C)Br
C=Cc1ccccc1C=O	CCOC(=O)c1ccccc1CC
C=CCC(C)(O)CC(=O)O	C=CCC(C)(O)CC(=O)OCC
c1cc2c(c3c1CC3)C2	CCOCc1ccc2c(c1)CC2
CN(C)C(=O)O[Si](C)(C)C	CCO[Si](C)(C)C
O=P(Cl)(Cl)CP(Cl)Cl	CCOP(CP(=O)(OCC)OCC)OCC
CC1=CCC(C(C)(C)Cl)CC1	CCOC(C)(C)C1CC=C(C)CC1
CC(=O)C1(C(C)=O)CC1	CCOCCc1c(C)n[nH]c1C
CC(=O)C1(C(C)=O)CC1	CCOCCc1c(C)noc1C
CCOC(=O)CCCC(=N)O	CCOC(=O)CCCC(=O)OCC
CCSC(COCC(SCC)SCC)SCC	CCOC(COCC(OCC)OCC)OCC
CC(=O)C1(C(C)=O)CC1C	CCOC(C)Cc1c(C)n[nH]c1C
CCCCOC(=O)C(N)CCCCN	CCOC(=O)C(N)CCCCN
Cc1ccccc1CC(=O)O	CCOC(=O)Cc1ccccc1C
CCOP(=O)(OCC)C(Cl)SC	CCOC(SC)P(=O)(OCC)OCC
CC(=O)Oc1ccccc1C=O	CCOC(OCC)c1ccccc1O
O=C1C2CCCC2C1(Cl)Cl	CCOC(=O)CCCCC=C(Cl)Cl
ON=Cc1cccc2ccccc12	CCOC(=O)c1cccc2ccccc12
O=[N+]([O-])c1ccc(CI)cc1	CCOCc1ccc([N+](=O)[O-])cc1
CC(=CO[Si](C)(C)C)c1ccccc1	CCOC(N=[N+]=[N-])C(C)c1ccccc1
COc1cc(C)c(CO)c(C)c1	CCOCc1c(C)cc(OC)cc1C
CC(C)=NN=C(O)c1ccccc1	CCOC1(c2ccccc2)N=NC(C)(C)O1
O=C(O)Cc1ccccc1	CCOC(=O)Cc1ccccc1
O=C(O)c1ccc(CCCCI)cc1	CCOC(=O)c1ccc(CCCCI)cc1
ON=Cc1ccc(-c2ccccc2)cc1	CCOC(=O)c1ccc(-c2ccccc2)cc1
O=C1C=C(c2ccccc2)C1(Cl)Cl	CCOC(=O)CC(=C(Cl)Cl)c1ccccc1
O=C(O)Cc1ccccc1CBr	CCOC(=O)Cc1ccccc1CBr
COc1cc(C)c(C(C)O)c(C)c1	CCOC(C)c1c(C)cc(OC)cc1C
CCC=C(N=C(C)O)C(=O)OC(C)(C)C	CCOC(N=C(C)O)(C(=O)OC(C)(C)C)C(Cl)CC
CCC=C(N=C(C)O)C(=O)OC(C)(C)C	CCOC(N=C(C)O)(C(=O)OC(C)(C)C)C(Br)CC
O=C(O)Cc1ccc(Cl)cc1Cl	CCOC(=O)Cc1ccc(Cl)cc1Cl
O=C(O)CCCCCC1=CCCC1=O	CCOC(=O)CCCCCC1=CCCC1=O
Cc1ccc(C(C)(C)CCC(=O)O)cc1	CCOC(=O)CCC(C)(C)c1ccc(C)cc1
Cc1cc(C(=O)O)ccc1C(=O)O	CCOC(=O)c1ccc(C(=O)OCC)c(C)c1
NP(=O)(c1ccccc1)c1ccccc1	CCNP(=O)(c1ccccc1)c1ccccc1
O=C(O)C1CC2(C1)CC(C(=O)O)C2	CCOC(=O)C1CC2(C1)CC(C(=O)OCC)C2
COc1ccc(CC#N)cc1OC	CCOC(=N)Cc1ccc(OC)c(OC)c1.Cl
CCOC(=O)N(C)P(=O)(Cl)OCC	CCOC(=O)N(C)P(=O)(OCC)OCC
CC(=C(C#N)c1ccccc1)[N+](=O)[O-]	CCOC(C)=C(C#N)c1ccccc1
CC(C)(COCC(C)(C)C(=O)O)C(=O)O	CCOC(=O)C(C)(C)COCC(C)(C)C(=O)OCC
COC(=O)C1CCCCC1C(=O)O	CCOC(=O)C1CCCCC1C(=O)OC
O=C(O)C1CCC(c2ccccc2)CC1	CCOC(=O)C1CCC(c2ccccc2)CC1
N#CCN=C(O)OCc1ccccc1	CCOC(=N)CN=C(O)OCc1ccccc1.Cl
CC(=O)C(Br)(c1ccccc1)c1ccccc1	CCOC(C(C)=O)(c1ccccc1)c1ccccc1
O=C1C2C3CC4C2C(=O)C2C1C3C42	CCOC1(OCC)C2C3CC4C2C(=O)C2C4C3C21
COC(=O)Cc1ccc([N+](=O)[O-])cc1	CCOC(=O)C(=NO)c1ccc([N+](=O)[O-])cc1
CC(C)(C)c1ccc(OP(=O)(Cl)Cl)cc1	CCOP(=O)(OCC)Oc1ccc(C(C)(C)C)cc1
COc1ccc(OC)c2c1C(=O)C=CC2=O	CCOC1=CC(=O)c2c(OC)ccc(OC)c2C1=O
O=C1c2ccccc2C(=O)C1(Cl)c1ccccc1	CCOC(=O)c1ccccc1C(=O)C(Cl)c1ccccc1
COc1ccc2c(c1)CCC(C(=O)O)C2	CCOC(=O)C1CCc2cc(OC)ccc2C1
CC(C)(C)c1cc(SC#N)cc(C(C)(C)C)c1O	CCOC(=N)Sc1cc(C(C)(C)C)c(O)c(C(C)(C)C)c1.Cl
CC(C)(C)OC(O)=NC(CC(=N)O)C(=O)O	CCOC(=O)C(CC(=N)O)N=C(O)OC(C)(C)C
N#Cc1c(Cl)c(Cl)c(Cl)c(C#N)c1Cl	CCOc1c(Cl)c(OCC)c(C#N)c(OCC)c1C#N
CCC(C)C(C#N)N=C(O)OCc1ccccc1	CCOC(=N)C(N=C(O)OCc1ccccc1)C(C)CC
CCOC(=O)C(CCCCN=C=O)N=C=O	CCOC(=O)C(CCCCN=C(O)OCC)N=C(O)OCC
CSC(=CC(=O)c1ccc(Oc2ccccc2)cc1)SC	CCOC(=O)CC(=O)c1ccc(Oc2ccccc2)cc1
BrC1Cc2ccccc2-c2ccccc2-c2ccccc21	CCOC1Cc2ccccc2-c2ccccc2-c2ccccc21
O=[N+]([O-])C(=C1c2ccccc2-c2ccccc21)[N+](=O)[O-]	CCOC1(C([N+](=O)[O-])[N+](=O)[O-])c2ccccc2-c2ccccc21
FC1=C(C(F)(F)C(F)(F)F)C(F)(F)C1(F)F	CCOC1=C(C(F)(F)C(F)(F)F)C(F)(F)C1(F)F
O=C(O)c1c(F)c(F)c(F)c(C(=O)O)c1F	CCOC(=O)c1c(F)c(F)c(F)c(C(=O)OCC)c1F
N#CCCCCCCCCC(COCC(=O)O)OCC(=O)O	CCOC(=O)COCC(CCCCCCCCC#N)OCC(=O)OCC
COc1ccc(CC(=O)O)cc1OCc1ccccc1	CCOC(=O)Cc1ccc(OC)c(OCc2ccccc2)c1
CC(C)(C)OC(O)=NC(CSCc1ccccc1)C(=O)O	CCOC(=O)C(CSCc1ccccc1)N=C(O)OC(C)(C)C
O=Nc1c([N+](=O)[O-])cc([N+](=O)[O-])cc1[N+](=O)[O-]	CCOc1c([N+](=O)[O-])cc([N+](=O)[O-])cc1[N+](=O)[O-]
CCOC(=C=P(c1ccccc1)(c1ccccc1)c1ccccc1)OCC	CCOC(C=P(c1ccccc1)(c1ccccc1)c1ccccc1)(OCC)OCC
FC1(F)C(C2(F)C(F)(F)C(F)(F)C2(F)F)=C(C2(F)C(F)(F)C(F)(F)C2(F)F)C1(F)F	CCOC1=C(C2(OCC)C(F)(F)C(F)(F)C2(F)F)C(OCC)(C2(F)C(F)(F)C(F)(F)C2(F)F)C1(F)F
N#CCC1CC1	CCOC(=N)CC1CC1.Cl
C[Si](Cl)(Cl)[Si](C)(Cl)Cl	CCO[Si](C)(OCC)[Si](C)(OCC)OCC
CCCCCCCC=NO	CCCCCCCC(=O)OCC
O=C(N=C=S)N=C=S	CCOc1nc(O)nc(=S)s1
CCCCC(Br)=CC(=O)O	CCCCC(Br)=CC(=O)OCC
CCCCC(Br)=CC(=O)O	CCCCC(Br)=CC(=O)OCC
ON=Cc1cccc(Cl)c1	CCOC(=O)c1cccc(Cl)c1
CC1CCC(C(=O)O)CC1	CCOC(=O)C1CCC(C)CC1
CC1CCCCC1C(=O)O	CCOC(=O)C1CCCCC1C
N#Cc1ccc(F)cc1	CCOC(=N)c1ccc(F)cc1
BrC1(Br)CC1c1ccccc1	CCOC1(OCC)CC1c1ccccc1
N#CCSc1ccccc1	CCOC(=N)CSc1ccccc1.Cl
CCC(C)(O)c1ccccc1	CCOC(C)(CC)c1ccccc1
CC(C)(Br)C(=O)c1ccccc1	CCOC1(c2ccccc2)OC1(C)C
CC(=Cc1ccccc1)C(=O)O	CCOC(=O)C(C)=Cc1ccccc1
CC(C)C1C(=O)CCC1=O	CCOC1=C(C(C)C)C(=O)CC1
C=CCSCc1ccccc1	CCOC(CCl)CSCc1ccccc1
CC(C)(C)C1CCC(C(=O)O)CC1	CCOC(=O)C1CCC(C(C)(C)C)CC1
Cc1cc(C(C)(C)C)cc(C)c1CCl	CCOCc1c(C)cc(C(C)(C)C)cc1C
CCOc1ccc(OCC)cc1	CCOC1(OCC)C=CC(OCC)(OCC)C=C1
O=C1CCCCC1[N+](=O)[O-]	CCOC(=O)CCCCC[N+](=O)[O-]
O=C1C2CC=CC2C1(Cl)Cl	CCOC(=O)CCC=CC=C(Cl)Cl
CON=C(O)c1ccccc1	CCOC(=O)c1ccccc1
Cc1cc(Br)c(O)c(Br)c1	CCOC1(C)C=C(Br)C(=O)C(Br)=C1
C=CCC1C(=O)CCCC1=O	C=CCC1=C(OCC)CCCC1=O
CCOC(=O)c1ccccc1CCl	CCOCc1ccccc1C(=O)OCC
O=C(O)CCc1ccccc1Br	CCOC(=O)CCc1ccccc1Br
N#Cc1ccc(C(F)(F)F)cc1	CCOC(=N)c1ccc(C(F)(F)F)cc1
CCOC(=O)CN(C(C)C)P(Cl)Cl	CCOC(=O)CN(C(C)C)[PH](=O)OCC
O=[N+]([O-])c1cccc(C=NO)c1	CCOC(=O)c1cccc([N+](=O)[O-])c1
COC1(OC)C=CC(OC)(OC)C=C1	CCOC1(OCC)C=CC(OCC)(OCC)C=C1
Cc1ccc(C(=O)O)cc1C(=O)O	CCOC(=O)c1ccc(C)c(C(=O)OCC)c1
Cc1c(C)c(C)c(CC#N)c(C)c1C	CCOC(=O)Cc1c(C)c(C)c(C)c(C)c1C
O=C(O)c1ccc(C(F)(F)F)cc1	CCOC(=O)c1ccc(C(F)(F)F)cc1
CC(C)Cc1ccc(C(C)C(=O)O)cc1	CCOC(=O)C(C)c1ccc(CC(C)C)cc1
COC1=C(OC)C(=O)c2ccccc2C1=O	CCOC1=C(OCC)C(=O)c2ccccc2C1=O
CCC(C)C(N=C(O)OC(C)(C)C)C(=O)O	CCOC(=O)C(N=C(O)OC(C)(C)C)C(C)CC
O=[PH](Oc1ccccc1)Oc1ccccc1	CCOP(=O)(Oc1ccccc1)Oc1ccccc1
O=C(O)C(F)=Cc1ccc([N+](=O)[O-])cc1	CCOC(=O)C(F)=Cc1ccc([N+](=O)[O-])cc1
N#CC(=C(c1ccccc1)[N+](=O)[O-])c1ccccc1	COC(=C(C#N)c1ccccc1)c1ccccc1
N#CC(=C(c1ccccc1)[N+](=O)[O-])c1ccccc1	CCOC(=C(C#N)c1ccccc1)c1ccccc1
CCC(c1ccc(O)cc1)C(CC)c1ccc(O)cc1	CCOc1ccc(C(CC)C(CC)c2ccc(OCC)cc2)cc1
O=C(O)C(O)N=C(O)OCc1ccccc1	CCOC(=O)C(N=C(O)OCc1ccccc1)OCC
CC(C)CCCC(C)C1CCC2C3CC=C4CC(O)CCC4(C)C3CCC12C	CCOC1CC2C3CCC(C(C)CCCC(C)C)C3(C)CCC2C2(C)CCC(O)CC2(O)OO1
CCOc1c(Cl)c(Cl)c2c(c1Cl)C(Cl)(Cl)C(Cl)(Cl)C2(Cl)Cl	CCOc1c(Cl)c(Cl)c2c(c1Cl)C(Cl)(Cl)C(Cl)(Cl)C2(OCC)OCC
CC(C)(C)OC(O)=NC(CC(=O)OCc1ccccc1)C(=O)O	CCOC(=O)CC(N=C(O)OC(C)(C)C)C(=O)O
C[Si](C)(C)[Si](C)(Cl)Cl	CCO[Si](C)(OCC)[Si](C)(C)C
C=CO[Si](C)(C)OCC	CCOC(C)OCC
FC(F)(F)C(F)(F)P(I)I	CCO[PH](=O)C(F)(F)C(F)(F)F
OC1=CCCC(O)=C1	CCOC1=CC(=O)CCC1
CCCCCCP(=S)(Cl)Cl	CCCCCCP(=S)(Cl)OCC
NC1(C(=O)O)CC1	CCOC(=O)C1(N)CC1.Cl
CCOP(=O)(CC)SOC	CCOSP(=O)(OC)C(C)(C)C
CC(=O)c1cccc(C#N)c1	CCOC(=N)c1cccc(C(C)=O)c1.Cl
S=C=Nc1ccccc1Cl	CCOC(S)=Nc1ccccc1Cl
N#Cc1ccc(O)c(O)c1	CCOC(=N)c1ccc(O)c(O)c1.Cl
C#CC(=O)c1ccc(Cl)cc1	Cc1ccc(-c2ccc(Cl)cc2)o1
O=C(O)C=Cc1cccc(O)c1	CCOC(=O)C=Cc1cccc(O)c1
CC(O)(C#N)c1ccccc1	CCOC(=N)C(C)(O)c1ccccc1.Cl
ClP(Cl)OC1C2CC3CC(C2)CC1C3	CCOP(OCC)OC1C2CC3CC(C2)CC1C3
CS(=O)(=O)CS(=O)(=O)Cl	CCOS(=O)(=O)CS(C)(=O)=O
O=C(O)Cc1cccc(O)c1	CCOC(=O)Cc1cccc(O)c1
CSc1ccc(CC(=O)O)cc1	CCOC(=O)Cc1ccc(SC)cc1
O=S(=O)(Cl)NC1CCCCC1	CCOS(=O)(=O)NC1CCCCC1
N#CCC(=O)c1ccc(F)cc1	CCOC(=N)CC(=O)c1ccc(F)cc1.Cl
CC(=O)C1C(=O)c2ccccc2C1=O	CCOC(C)=C1C(=O)c2ccccc2C1=O
O=C1CCCCCCC1[N+](=O)[O-]	CCOC(=O)CCCCCCC[N+](=O)[O-]
O=C(O)C=CC(O)=Nc1ccccc1	CCOC(=O)C=CC(O)=Nc1ccccc1
O=C(O)C=CC(O)=Nc1ccccc1	CCOC(C=CC(=O)O)=Nc1ccccc1
N#Cc1ccc([N+](=O)[O-])cc1O	CCOC(=N)c1ccc([N+](=O)[O-])cc1O.Cl
CC(N)(CCC(=O)O)P(=O)(O)O	CCOC(=O)CCC(C)(N)P(=O)(O)O
N#CCc1ccc2cc(CC#N)ccc2c1	CCOC(=O)Cc1ccc2cc(CC(=O)OCC)ccc2c1
COc1cccc(O)c1C(=O)O	CCOC(=O)c1c(O)cccc1OC
O=Cc1ccccc1OCC(=O)O	CCOC(=O)COc1ccccc1C=O
CCc1ccc(CCl)cc1[N+](=O)[O-]	CCOCc1ccc(CC)c([N+](=O)[O-])c1
COc1cc(CC(=O)O)cc(OC)c1	CCOC(=O)Cc1cc(OC)cc(OC)c1
O=C1C(Cl)=CC(=O)c2c(O)cccc21	CCOC1=CC(=O)c2c(O)cccc2C1=O
CC(CC(=O)O)SCc1ccccc1	CCOC(=O)CC(C)SCc1ccccc1
COc1cccc(C=O)c1OC(C)=O	CCOC(OCC)c1cccc(OC)c1O
O=P1(Cl)OCC(c2ccccc2)O1	CCOP1(=O)OCC(c2ccccc2)O1
COc1cc(CC#N)c(OC)cc1C	CCOC(=N)Cc1cc(OC)c(C)cc1OC.Cl
CCCN=C(O)c1ccccc1C(=O)O	CCCN=C(O)c1ccccc1C(=O)OCC
CC(=O)OS(=O)(=O)c1ccc(C)cc1	CCOC(C)=O
NC(C(=O)O)C12CC3CC(CC(C3)C1)C2	CCOC(=O)C(N)C12CC3CC(CC(C3)C1)C2.Cl
COc1cccc(C=CC(=O)O)c1OC	CCOC(=O)C=Cc1cccc(OC)c1OC
N#Cc1ccc(Nc2ccc(C#N)cc2)cc1	CCOC(=N)c1ccc(Nc2ccc(C(=N)OCC)cc2)cc1.Cl
CCCCCCCC1CCC(C2CCC(C#N)CC2)CC1	CCCCCCCC1CCC(C2CCC(C(=N)OCC)CC2)CC1.Cl
O=S(=O)(C#Cc1ccccc1)C(F)(F)F	CCOC(=CS(=O)(=O)C(F)(F)F)c1ccccc1
O=C1CCC(=O)c2c1c(O)c1ccccc1c2O	CCOc1ccc(O)c2c1C(=O)c1ccccc1C2=O
CC(C)(C)OC(O)=NC(CCC(=N)O)C(=O)O	CCOC(=O)C(CCC(=N)O)N=C(O)OC(C)(C)C
CCOP(=S)(NC(S)=Nc1ccccc1)OCC	CCOC(=Nc1ccccc1)NP(=S)(OCC)OCC
O=C(O)CCC(O)=Nc1ccccc1C(=O)O	CCOC(=O)CCC(O)=Nc1ccccc1C(=O)O
O=C1C2C3CC4C2C(=O)C25CCCCC12C3C45	CCOC1(OCC)C2C3CC4C2C(=O)C25CCCCC12C3C45
Cc1ccc(S(=O)(=O)N(CCC#N)CCC#N)cc1	CCOC(=N)CCN(CCC(=N)OCC)S(=O)(=O)c1ccc(C)cc1.Cl
COc1cc(CC(=O)O)ccc1OCc1ccccc1	CCOC(=O)Cc1ccc(OCc2ccccc2)c(OC)c1
O=C(F)C(F)(F)C(F)(F)C(F)(F)C(F)(F)C(=O)F	CCOC(=O)C(F)(F)C(F)(F)C(F)(F)C(F)(F)C(=O)OCC
ClC1c2ccccc2C(=Cc2c3ccccc3cc3ccccc23)c2ccccc21	CCOC1c2ccccc2C(=Cc2c3ccccc3cc3ccccc23)c2ccccc21
CCCCN=C(I)C(F)(F)C(F)(F)C(F)(F)C(F)(F)C(F)(F)C(F)(F)F	CCCCN=C(OCC)C(F)(F)C(F)(F)C(F)(F)C(F)(F)C(F)(F)C(F)(F)F
FC(F)(F)C(Cl)(N=C=NC(Cl)(c1ccccc1)C(F)(F)F)c1ccccc1	CCOC(N=C=NC(Cl)(c1ccccc1)C(F)(F)F)(c1ccccc1)C(F)(F)F
CC(C)(C)[SiH](Cl)C(C)(C)C	CCO[SiH](C(C)(C)C)C(C)(C)C
Cc1c(O)c(=O)c1=O	CCOc1c(C)c(=O)c1=O
C[SiH](C)c1ccccc1	CCO[Si](C)(C)c1ccccc1
CC1=CCC(C(C)C)CC1=O	CCOC(C)(CBr)C1CC=C(C)C(=O)C1
N#Cc1cccc(C=O)c1	CCOC(=N)c1cccc(C=O)c1.Cl
OC=Nc1ccc(Cl)cc1	CCOC(=O)Nc1ccc(Cl)cc1
O=C(O)C=Cc1ccc(Br)cc1	CCOC(=O)C=Cc1ccc(Br)cc1
O=C=NC(Cl)(Cl)C(Cl)(Cl)Cl	CCOC(=O)N=C(Cl)C(Cl)(Cl)Cl
CCOC(=O)C1(C(C)=O)CC1	CCOc1n[nH]c(C)c1CCCl.Cl
Nc1ccc(CC(=O)O)cc1	CCOC(=O)Cc1ccc(N)cc1
CC(O)(C(=O)O)c1ccccc1	CCOC(=O)C(C)(O)c1ccccc1
C(=NN=Cc1ccccc1)c1ccccc1	CCOC(OCC)c1ccccc1
C=CC(C)c1ccccc1N(C)C	CCOC1Cc2ccccc2C1C
O=C(O)C(O)Cc1ccccc1	CCOC(=O)C(O)Cc1ccccc1
O=[N+]([O-])c1ccc(N=CO)cc1	CCOC(=O)Nc1ccc([N+](=O)[O-])cc1
C[Si](C)(C)OC(C#N)c1ccccc1	CCOC(=N)C(O)c1ccccc1.Cl
CON=Cc1cccc([N+](=O)[O-])c1	CCOC(=O)c1cccc([N+](=O)[O-])c1
COc1cccc(C(=O)O)c1OC	CCOC(O)=Nc1cccc(OC)c1OC
O=C(O)C=Cc1ccccc1[N+](=O)[O-]	CCOC(=O)C=Cc1ccccc1[N+](=O)[O-]
COc1ccc2cc(C(=O)O)ccc2c1	CCOC(=O)c1ccc2cc(OC)ccc2c1
O=C(O)CCCCCCC1=CCCC1=O	CCOC(=O)CCCCCCC1=CCCC1=O
O=C(O)CCCCCCC1CCCC1=O	CCOC(=O)CCCCCCC1CCCC1=O
COc1ccc(C(O)C(=O)O)cc1	CCOC(=O)C(O)c1ccc(OC)cc1
CC(C)(C)OC(O)=NC(CO)C(=O)O	CCOC(=O)C(CO)N=C(O)OC(C)(C)C
O=C(O)CCCCCCCCC1=CCCC1=O	CCOC(=O)CCCCCCCCC1=CCCC1=O
CC(O)=NC(Cc1ccccc1)C(=O)O	CCOC(=O)C(Cc1ccccc1)N=C(C)O
O=C(O)c1cccc2c([N+](=O)[O-])cccc12	CCOC(=O)c1cccc2c([N+](=O)[O-])cccc12
COc1cc(CC#N)cc(OC)c1OC	CCOC(=N)Cc1cc(OC)c(OC)c(OC)c1.Cl
CC(C)(C)c1cc(C#N)cc(C(C)(C)C)c1O	CCOC(=N)c1cc(C(C)(C)C)c(O)c(C(C)(C)C)c1.Cl
COc1cc(O)c(CC(=O)O)cc1OC	CCOC(=O)Cc1cc(OC)c(OC)cc1O
CC(C)(C)c1cc(CCC#N)cc(C(C)(C)C)c1O	CCOC(=N)CCc1cc(C(C)(C)C)c(O)c(C(C)(C)C)c1.Cl
COc1ccc(NS(=O)(=O)c2ccccc2)cc1	CCOC1(OC)C=CC(=NS(=O)(=O)c2ccccc2)C=C1
CN(C)c1cccc2c(S(=O)(=O)Cl)cccc12	CCOS(=O)(=O)c1cccc2c(N(C)C)cccc12
CC(C)(C)OC(O)=NC(Cc1ccccc1)C(=O)O	CCOC(=O)C(Cc1ccccc1)N=C(O)OC(C)(C)C
CCC(Cc1c(I)cc(I)c(N)c1I)C(=O)O	CCOC(=O)C(CC)Cc1c(I)cc(I)c(N)c1I
C1=CC23C=CC12CCCC3	CCOC12C=CC(C=C1)CCCC2
CC(C)(C)PC(=O)C(C)(C)C	CCOP(C(=O)C(C)(C)C)C(C)(C)C
COC(=O)CS(=O)Cl	CCOS(=O)CC(=O)OC
O=S(=O)(F)C=C(F)F	CCOC(F)(F)CS(=O)(=O)F
ON=Cc1ccc(F)cc1	CCOC(=O)c1ccc(F)cc1
C[Si](C)(Cl)CP(=O)(Cl)Cl	CCO[Si](C)(C)CP(=O)(OCC)OCC
CCOC(=O)CS(=O)Cl	CCOC(=O)CS(=O)OCC
O=C(O)C(=O)O	CCOC(=O)C(=O)OCC
CC(C)(COCCC#N)COCCC#N	CCOC(=O)CCOCC(C)(C)COCCC(=O)OCC
CCSC(=S)N(C)CC(=O)O	CCOC(=O)CN(C)C(=S)SCC
CCSC(=S)N(CC)CC(=O)O	CCOC(=O)CN(CC)C(=S)SCC
O=C(O)C[Se]c1ccccc1	CCOC(=O)C[Se]c1ccccc1
O=C(c1ccccc1)C1CC1(Cl)Cl	CCOc1ccc(-c2ccccc2)o1
CCSC(=S)N(CC(=O)O)C(C)C	CCOC(=O)CN(C(=S)SCC)C(C)C
Cc1ccc(CC(=O)O)c2ccccc12	CCOC(=O)Cc1ccc(C)c2ccccc12
NC(C=CCP(=O)(O)O)C(=O)O	CCOC(=O)C(N)C=CCP(=O)(O)O.Cl
CC(C=O)c1ccc(-c2ccccc2)c(F)c1	CCOC(OCC)C(C)c1ccc(-c2ccccc2)c(F)c1
CC(=O)c1ccc(OC(C)C(=O)O)cc1	CCOC(=O)C(C)Oc1ccc(C(C)=O)cc1
N#CCCN=C(O)OCc1ccccc1	CCOC(=N)CCN=C(O)OCc1ccccc1.Cl
Cc1ccc(S(=O)(=O)C=C=C2CCCCC2)cc1	CCOC(CS(=O)(=O)c1ccc(C)cc1)=C1CCCCC1
CCOC(=O)C(Cl)(OCC)P(=O)(Cl)OCC	CCOC(=O)C(Cl)(OCC)P(=O)(OCC)OCC
CCOC(=O)C(C#N)=C(Cl)c1ccccc1	CCOC(=O)C(C#N)=C(OCC)c1ccccc1
CC(C)(C)OCC(COCC(=O)O)OCC(=O)O	CCOC(=O)COCC(COC(C)(C)C)OCC(=O)OCC
O=C(O)CNCP(=O)(O)CNCC(=O)O	CCOC(=O)CNCP(=O)(O)CNCC(=O)OCC.Cl
O=C(C(F)(F)F)C(F)(F)OS(=O)(=O)F	CCOC(O)(C(F)(F)F)C(F)(F)OS(=O)(=O)F
C[Si](C)(Cl)N[Si](C)(C)N1[Si](C)(C)N([Si](C)(C)Cl)[Si]1(C)C	CCO[Si](C)(C)OCC
Cc1ccc(OP(=O)(Cl)Oc2ccccc2)cc1	CCOP(=O)(Oc1ccccc1)Oc1ccc(C)cc1
O=C(O)c1ccc(C=Cc2ccc([N+](=O)[O-])cc2)cc1	CCOC(=O)c1ccc(C=Cc2ccc([N+](=O)[O-])cc2)cc1
FC1=C(C(F)(F)F)C(F)(F)C(F)(F)C1(F)F	CCOC1=C(C(F)(F)F)C(F)(F)C(F)(F)C1(F)F
BrCc1ccccc1-c1ccc(-c2ccccc2CBr)cc1	CCOCc1ccccc1-c1ccc(-c2ccccc2COCC)cc1
Cc1ccc(C(SCC(=O)O)SCC(=O)O)cc1	CCOC(=O)CSC(SCC(=O)OCC)c1ccc(C)cc1
O=C(N=C(c1ccccc1)c1ccccc1)C(c1ccccc1)c1ccccc1	CCOC(N=C(O)C(c1ccccc1)c1ccccc1)(c1ccccc1)c1ccccc1
O=C(O)COc1ccc(C(=O)c2ccc(O)cc2)c(Cl)c1Cl	CCOC(=O)COc1ccc(C(=O)c2ccc(O)cc2)c(Cl)c1Cl
O=C(O)CSC(SCC(=O)O)c1ccc([N+](=O)[O-])cc1	CCOC(=O)CSC(SCC(=O)OCC)c1ccc([N+](=O)[O-])cc1
C=C=CP(=O)(Cl)Cl	C=C=CP(=O)(Cl)OCC
ON=Cc1ccc(Br)cc1	CCOC(=O)c1ccc(Br)cc1
CCOC=CCc1ccccc1	CCOC(CCc1ccccc1)OCC
CCOC=CCc1ccccc1	CCOC(OCC)C(Br)Cc1ccccc1
O=C(C=Cc1ccccc1)N=C=S	CCOC(=S)N=C(O)C=Cc1ccccc1
CC(O)C(N=C(O)OC(C)(C)C)C(=O)O	CCOC(=O)C(N=C(O)OC(C)(C)C)C(C)O
O=C(O)CC(CC(=O)O)(c1ccccc1)c1ccccc1	CCOC(=O)CC(CC(=O)OCC)(c1ccccc1)c1ccccc1
CC(N=C(O)OCc1ccccc1)P(=O)(Oc1ccccc1)Oc1ccccc1	CCOP(=O)(OCC)C(C)N=C(O)OCc1ccccc1
CC(C)C(N=C(O)OCc1ccccc1)P(=O)(Oc1ccccc1)Oc1ccccc1	CCOP(=O)(OCC)C(N=C(O)OCc1ccccc1)C(C)C
CC(C)CC(N=C(O)OCc1ccccc1)P(=O)(Oc1ccccc1)Oc1ccccc1	CCOP(=O)(OCC)C(CC(C)C)N=C(O)OCc1ccccc1
O=P(Oc1ccccc1)(Oc1ccccc1)C(N=C(O)OCc1ccccc1)c1ccccc1	CCOP(=O)(OCC)C(N=C(O)OCc1ccccc1)c1ccccc1
C=CN=Cc1ccccc1	CCOC(C)N=Cc1ccccc1
Cc1ccccc1C=NO	CCOC(=O)c1ccccc1C
CCCCSP(=O)(CC)OCC	CCOP(=O)(CC)OCC
N#Cc1ccccc1C=O	CCOC1N=C(O)c2ccccc21
N#Cc1ccccc1C=O	CCOC1(OCC)NC(O)c2ccccc21
COC(C)N=Cc1ccccc1	CCOC(C)N=Cc1ccccc1
Cc1cccc(C(=O)O)c1N	CCOC(=O)c1cccc(C)c1N
O=C(Cl)c1ccccc1[Se]Cl	CCOC(=O)c1ccccc1[Se][Se]c1ccccc1C(=O)OCC
CC(C)(Br)C(=O)c1ccc(Cl)cc1	CCOC1(c2ccc(Cl)cc2)OC1(C)C
CCN=C=C(C)P(=O)(OCC)OCC	CCN=C(OCC)C(C)P(=O)(OCC)OCC
CC(=O)c1ccccc1OCC(=O)O	CCOC(=O)COc1ccccc1C(C)=O
CCOC(=O)C(Cl)c1ccc(Cl)cc1	CCOC(=O)C(OCC)c1ccc(Cl)cc1
CCN(CC)C(=O)CSc1ccccc1	CCOC(Sc1ccccc1)C(=O)N(CC)CC
O=C(OCCC[Si](Cl)(Cl)Cl)C(F)(F)F	CCO[Si](CCCOC(=O)C(F)(F)F)(OCC)OCC
O=S(OCc1ccccc1)C(F)(F)F	CCOCc1ccccc1
N#Cc1ccc(OCc2ccccc2)cc1	CCOC(=N)c1ccc(OCc2ccccc2)cc1
COc1cc(CC(N)C(=O)O)ccc1O	CCOC(=O)C(N)Cc1ccc(O)c(OC)c1
Cc1ccc(S(=O)(=O)OC(=O)c2ccccc2)cc1	CCOC(=O)c1ccccc1
COC(=O)CN=C(O)CN=C(O)OC(C)(C)C	CCOC(=O)CN=C(O)CN=C(O)OC(C)(C)C
COc1cc(CC(N=C(C)O)C(=O)O)ccc1O	CCOC(=O)C(Cc1ccc(O)c(OC)c1)N=C(C)O
Cc1ccc(S(=O)(=O)OC(=O)Cc2ccccc2)cc1	CCOC(=O)Cc1ccccc1
N#CC(=C(c1ccc(Cl)cc1)[N+](=O)[O-])c1ccccc1	CCOC(=C(C#N)c1ccccc1)c1ccc(Cl)cc1
Cc1ccc(S(=O)(=O)NN=C(O)c2cccc(Cl)c2)cc1	CCOC(=O)c1cccc(Cl)c1
CC(=O)OC1C=C(C(=O)O)CC(OC(C)=O)C1OC(C)=O	CCOC(=O)C1=CC(OC(C)=O)C(OC(C)=O)C(OC(C)=O)C1
O=c1c(=C(c2ccccc2)c2ccccc2)c(=O)c1=C(c1ccccc1)c1ccccc1	CCOC(=O)C(C(=O)C(Br)=C(c1ccccc1)c1ccccc1)=C(c1ccccc1)c1ccccc1
CC1CC(=O)C=C(O)C1	CCOC1=CC(=O)CC(C)C1
CC(C)(C)[Si]1(C)[Si](C)(C(C)(C)C)[Si](C)(C(C)(C)C)[Si]1(C)C(C)(C)C	CCO[Si](C)(C(C)(C)C)[Si](C)(C(C)(C)C)[Si](C)([SiH](C)C(C)(C)C)C(C)(C)C
CC(C)(C)OC(O)=NC(CCC(=O)O)C(=O)O	CCOC(=O)C(CCC(=O)O)N=C(O)OC(C)(C)C
Cc1ccc(S(=O)(=O)NN=C(O)c2ccccc2)cc1	CCOC(=O)c1ccccc1
COC(=NNS(=O)(=O)c1ccc(C)cc1)c1ccccc1	CCOC(OC)c1ccccc1
C=C(CBr)C(=O)O	C=C(CBr)C(=O)OCC
COC(O)=NCCC#N	CCOC(=N)CCN=C(O)OC.Cl
FCCSc1ccccc1	CCOC(CF)Sc1ccccc1
CCOC=CC(=O)C(Cl)(Cl)Cl	CCOC(=O)CC(OCC)OCC
OC1C=Cc2ccccc2O1	CCOC1C=Cc2ccccc2O1
O=C(Cl)C(=C(Cl)Cl)C(Cl)=C(Cl)Cl	CCOC(=O)C(=C(Cl)Cl)C(Cl)=C(Cl)Cl
CC(C)(Br)C(=O)c1ccc(F)cc1	CCOC1(c2ccc(F)cc2)OC1(C)C
N#CCCN=C(O)Cc1ccccc1	CCOC(=N)CCN=C(O)Cc1ccccc1.Cl
BrCc1cc(Br)c(Br)cc1CBr	CCOCc1cc(Br)c(Br)cc1COCC
C=CC=C1C=C(OC)C(=O)C(OC)=C1	CCOCC=Cc1cc(OC)c(O)c(OC)c1
CC(C)=NSc1cccc([N+](=O)[O-])c1	CCOS(=O)(=O)c1cccc([N+](=O)[O-])c1
O=C(O)CC1(C(=O)O)CCCCCC1	CCOC(=O)CC1(C(=O)OCC)CCCCCC1
N#CC(=C(Br)c1ccccc1)c1ccccc1	CCOC(=C(C#N)c1ccccc1)c1ccccc1
CN(C)C(=O)C(C)(C)N=C(O)c1ccccc1	CCOC(=O)C(C)(C)N=C(O)c1ccccc1
FC(F)C(F)(F)COP(Cl)OCC(F)(F)C(F)F	CCOP(OCC(F)(F)C(F)F)OCC(F)(F)C(F)F
C[Si](C)(C)OC12CCCC1C(=O)C2(Cl)Cl	COC(=O)CCCCC(=O)C(Cl)Cl
Cc1cccc(OP(=O)(Cl)Oc2cccc(C)c2)c1	CCOP(=O)(Oc1cccc(C)c1)Oc1cccc(C)c1
CCOC(=O)C(=CNC1C(O)OC(CO)C(O)C1O)C(=O)OCC	CCOC(=O)C(=CNC1C(OCC)OC(CO)C(O)C1O)C(=O)OCC
O=C(O)CC1C(CC(=O)O)C(CC(=O)O)C(CC(=O)O)C(CC(=O)O)C1CC(=O)O	CCOC(=O)CC1C(CC(=O)OCC)C(CC(=O)OCC)C(CC(=O)OCC)C(CC(=O)OCC)C1CC(=O)OCC
CCCCC1C(=O)CCCC1=O	CCCCC1=C(OCC)CCCC1=O
CC(C=CC1=C(C)CCCC1(C)C)=CC=CC(C)=CCO	CCOC(=O)C=C(C)C=CC=C(C)C=CC1=C(C)CCCC1(C)C
CCOP(=O)(OCC)C(Cl)Sc1ccccc1	CCOC(Sc1ccccc1)P(=O)(OCC)OCC
C#Cc1ccccc1Br	CCOC(=N)Cc1ccccc1Br.Cl
N#CCOc1ccc([N+](=O)[O-])cc1	CCOC(=N)COc1ccc([N+](=O)[O-])cc1.Cl
BrCc1c2cccc1CCc1cccc(c1CBr)CC2	CCOCc1c2cccc1CCc1cccc(c1COCC)CC2
Clc1c(Cl)c(Cl)c2c(c1Cl)C(Cl)(Cl)C(Cl)(Cl)C2(Cl)Cl	CCOc1c(Cl)c(Cl)c2c(c1Cl)C(Cl)(Cl)C(Cl)(Cl)C2(OCC)OCC
CC(C)(C)C(O)(C#CC(O)(c1ccccc1)c1ccccc1)c1ccccc1	CCOC(C(=O)C=C(c1ccccc1)C(C)(C)C)(c1ccccc1)c1ccccc1
O=C1c2ccccc2C1Br	CCOC(=O)c1ccccc1CBr
Cc1ccc(C(=O)O)cc1F	CCOC(=O)c1ccc(C)c(F)c1
CCCC[Te]C(=O)c1ccccc1	CCOC(=O)c1ccccc1
O=C(O)Cc1cc(Cl)ccc1O	CCOC(=O)Cc1cc(Cl)ccc1O
Cc1cc(Cl)ccc1CCC(=O)O	CCOC(=O)CCc1ccc(Cl)cc1C
N#CCc1ccccc1Sc1ccccc1	CCOC(=N)Cc1ccccc1Sc1ccccc1.Cl
C[Si](C)(C)OC(C#N)c1ccccc1Cl	CCOC(=N)C(O)c1ccccc1Cl.Cl
CC1=CCCC(C)(C)C1C1CC(=O)CC(=O)C1	CCOC1=CC(=O)CC(C2C(C)=CCCC2(C)C)C1
CCCCN=C(O)c1cc([N+](=O)[O-])ccc1Cl	CCCCN=C(O)c1cc([N+](=O)[O-])ccc1OCC
Cc1c(C)c(CCC(=O)O)c(C)c(C)c1CCC(=O)O	CCOC(=O)CCc1c(C)c(C)c(CCC(=O)OCC)c(C)c1C
O=C(O)CSC(SCC(=O)O)c1ccc(Br)cc1	CCOC(=O)CSC(SCC(=O)OCC)c1ccc(Br)cc1
O=C(O)CSC(SCC(=O)O)c1ccccc1[N+](=O)[O-]	CCOC(=O)CSC(SCC(=O)OCC)c1ccccc1[N+](=O)[O-]
COC(=O)C(CC(C)C)N=C(O)C(Cc1ccccc1)N=C(O)OC(C)(C)C	CCOC(=O)C(CC(C)C)N=C(O)C(Cc1ccccc1)N=C(O)OC(C)(C)C
C#CC(=O)c1ccc(C)cc1	Cc1ccc(-c2ccc(C)o2)cc1
CCOc1ccc(C#N)cc1	CCOC(=N)c1ccc(OCC)cc1
CC(C)(C)c1cc(CC#N)cc(C(C)(C)C)c1O	CCOC(=N)Cc1cc(C(C)(C)C)c(O)c(C(C)(C)C)c1.Cl
O=C(O)CSC(SCC(=O)O)c1ccc(Cl)cc1	CCOC(=O)CSC(SCC(=O)OCC)c1ccc(Cl)cc1
N#Cc1ccc(O)cc1O	CCOC(=N)c1ccc(O)cc1O.Cl
CC1CCC(CC(=O)O)C1=O	CCOC(=O)CC1CCC(C)C1=O
CC1CCC(C(C)C(=O)O)C1=O	CCOC(=O)C(C)C1CCC(C)C1=O
O=Cc1ccc(O)c(C(=O)O)c1	CCOC(=O)c1cc(C=O)ccc1O
COc1ccc(Br)cc1CC#N	CCOC(=N)Cc1cc(Br)ccc1OC.Cl
O=C(O)CCCCC1CCCC1=O	CCOC(=O)CCCCC1CCCC1=O
N#CC(C#N)CC(=O)c1ccccc1	CCOc1[nH]c(-c2ccccc2)cc1C#N
COc1ccc(OC)c(CC(=O)Cl)c1	CCOC(=O)Cc1cc(OC)ccc1OC
Cc1ccc(C(=O)CCCCC(=O)O)cc1	CCOC(=O)CCCCC(=O)c1ccc(C)cc1
O=C(O)CCC(=O)c1ccc(O)cc1O	CCOC(=O)CCC(=O)c1ccc(O)cc1O
CCOC(=O)CC1=C(O)CC(C)(C)CC1=O	CCOC(=O)CC1=C(OCC)CC(C)(C)CC1=O
O=C(O)Cc1cc(Cl)c(O)c(Cl)c1	CCOC(=O)Cc1cc(Cl)c(O)c(Cl)c1
O=C(O)CCCC(=O)c1ccc(O)cc1O	CCOC(=O)CCCC(=O)c1ccc(O)cc1O
COc1cccc(N=C(O)C=CC(=O)O)c1	CCOC(=O)C=CC(O)=Nc1cccc(OC)c1
O=C(O)CC1=C(c2ccccc2)c2ccccc2C1=O	CCOC(=O)CC1=C(c2ccccc2)c2ccccc2C1=O
COc1cc(CC#N)c(OCC(=O)O)cc1OC	CCOC(=O)COc1cc(OC)c(OC)cc1CC#N
COc1cc(CCC(=O)O)c(OC)cc1CCC(=O)O	CCOC(=O)CCc1cc(OC)c(CCC(=O)OCC)cc1OC
FC1=C(C2(F)C(F)(F)C(F)(F)C2(F)F)C(F)(F)C1(F)F	CCOC1=C(C2(OCC)C(F)(F)C(F)(F)C2(F)F)C(OCC)(OCC)C1(F)F
FC1(F)C(=C2C(F)(F)C(F)(F)C2(F)F)C(F)(F)C1(F)F	CCOC1(C2=C(F)C(F)(F)C2(F)F)C(F)(F)C(F)(F)C1(F)F
FC1(F)C(=C2C(F)(F)C(F)(F)C2(F)F)C(F)(F)C1(F)F	CCOC1=C(C2(OCC)C(F)(F)C(F)(F)C2(F)F)C(F)(F)C1(F)F
O=C(O)C=Cc1cccc(O)c1	CCOC(=O)C=Cc1cccc(O)c1
CCOC(=O)C1CC1OCC	CCOC(=O)CCC(OCC)OCC
CC(C)Oc1ccc(C#N)cc1	CCOC(=N)c1ccc(OC(C)C)cc1
O=Cc1cc(C(=O)O)ccc1O	CCOC(=O)c1ccc(O)c(C=O)c1
Cc1cccc(N=C(O)C=CC(=O)O)c1	CCOC(=O)C=CC(O)=Nc1cccc(C)c1
Cc1cccc(N=C(O)C=CC(=O)O)c1	CCOC(C=CC(=O)O)=Nc1cccc(C)c1
COc1ccc(OC)c(CC(=O)O)c1	CCOC(=O)Cc1cc(OC)ccc1OC
COc1cc(C(=O)O)ccc1[N+](=O)[O-]	CCOC(=O)c1ccc([N+](=O)[O-])c(OC)c1
COc1ccc2ccccc2c1C(=O)CCC(=O)O	CCOC(=O)CCC(=O)c1c(OC)ccc2ccccc12
COc1ccc2cc(C(=O)CCC(=O)O)ccc2c1	CCOC(=O)CCC(=O)c1ccc2cc(OC)ccc2c1
O=C(O)c1ccccc1CSc1ccc(F)cc1	CCOC(=O)c1ccccc1CSc1ccc(F)cc1
O=C(O)c1cccc(CS(=O)(=O)c2ccccc2)c1	CCOC(=O)c1cccc(CS(=O)(=O)c2ccccc2)c1
O=C(O)c1ccc(CS(=O)(=O)c2ccccc2)cc1	CCOC(=O)c1ccc(CS(=O)(=O)c2ccccc2)cc1
O=C(O)CC1(c2ccccc2)CCC(=O)c2ccccc21	CCOC(=O)CC1(c2ccccc2)CCC(=O)c2ccccc21
CC(C)CCCC(C)C1CCC2C3CC=C4CC(Cl)CCC4(C)C3CCC12C	CCOC1CCC2(C)C(=CCC3C2CCC2(C)C(C(C)CCCC(C)C)CCC32)C1
N#CCc1ccc(OCc2ccccc2)c(OCc2ccccc2)c1	CCOC(=N)Cc1ccc(OCc2ccccc2)c(OCc2ccccc2)c1.Cl
OC(c1ccccc1)C(Sc1ccccc1)(Sc1ccccc1)Sc1ccccc1	CCOC(=O)C(O)c1ccccc1
CCSP(Cl)c1ccccc1	CCO[PH](=O)c1ccccc1
CCSP(Cl)c1ccccc1	CCOP(SCC)c1ccccc1
O=C1CCCCCC1[N+](=O)[O-]	CCOC(=O)CCCCCC[N+](=O)[O-]
ClC(=CP(Cl)Cl)c1ccccc1	CCOP(C=C(Cl)c1ccccc1)OCC
O=C(O)CCCCCC1CCCC1=O	CCOC(=O)CCCCCC1CCCC1=O
CNc1ccccc1C1C=CCCC1	CCOC1CCCc2c1n(C)c1ccccc21
Nc1cc(F)c(F)cc1[N+](=O)[O-]	CCOc1cc(N)c([N+](=O)[O-])cc1F
COc1cc(C)c(C(O)C#N)c(C)c1	CCOC(C#N)c1c(C)cc(OC)cc1C
O=C(O)C=CC(O)=Nc1cccc(Cl)c1	CCOC(=O)C=CC(O)=Nc1cccc(Cl)c1
O=C(O)C=CC(O)=Nc1cccc(Cl)c1	CCOC(C=CC(=O)O)=Nc1cccc(Cl)c1
CN(C)S(=O)(=O)c1ccc(C(=O)O)cc1	CCOC(=O)c1ccc(S(=O)(=O)N(C)C)cc1
CN(CC(=O)O)c1ccccc1[N+](=O)[O-]	CCOC(=O)CN(C)c1ccccc1[N+](=O)[O-]
CCOC(=O)C1CCCCCCCCCCCCC1=O	CCOC(=O)CCCCCCCCCCCCCC(=O)OCC
O=C(O)CSc1ccccc1CC(=O)O	CCOC(=O)CSc1ccccc1CC(=O)OCC
CCSC(=S)N(CC(=O)O)Cc1ccccc1	CCOC(=O)CN(Cc1ccccc1)C(=S)SCC
COc1ccc(C(=O)O)c([N+](=O)[O-])c1O	CCOC(=O)c1ccc(OC)c(O)c1[N+](=O)[O-]
CCOP(=O)(NC(S)=Nc1ccccc1)OCC	CCOC(=Nc1ccccc1)NP(=O)(OCC)OCC
CP(=O)(NC(S)=Nc1ccccc1)Oc1ccccc1	CCOC(=Nc1ccccc1)NP(C)(=O)Oc1ccccc1
CCOP(=O)(OCC)C(C#N)C(S)=Nc1ccccc1	CCOC(Nc1ccccc1)=C(C#N)P(=O)(OCC)OCC
CN(CC(=O)O)c1ccc([N+](=O)[O-])cc1[N+](=O)[O-]	CCOC(=O)CN(C)c1ccc([N+](=O)[O-])cc1[N+](=O)[O-]
CCOC(=O)C(C(S)=Nc1ccccc1)P(=O)(OCC)OCC	CCOC(=O)C(C(=Nc1ccccc1)OCC)P(=O)(OCC)OCC
NC1CCC(CC(=O)O)CC1	CCOC(=O)CC1CCC(N)CC1
C=CP(=O)(OCC)c1ccccc1	CCOCCP(=O)(OCC)c1ccccc1
O=P(Cl)(CCCl)c1ccccc1	CCOP(=O)(CCCl)c1ccccc1
Nc1cc(C(=O)O)cc(C(=O)O)c1	CCOC(=O)c1cc(N)cc(C(=O)OCC)c1
O=C(O)CCC(O)=Nc1ccccc1	CCOC(=O)CCC(O)=Nc1ccccc1
N#CCCNc1ccccc1[N+](=O)[O-]	CCOC(=O)CCNc1ccccc1[N+](=O)[O-]
CC1C(c2ccccc2)OP(=O)(Cl)N1C	CCOP1(=O)OC(c2ccccc2)C(C)N1C
O=C(O)CNc1ccccc1[N+](=O)[O-]	CCOC(=O)CNc1ccccc1[N+](=O)[O-]
O=C(O)CCC(O)=Nc1cccc(Cl)c1	CCOC(=O)CCC(O)=Nc1cccc(Cl)c1
O=C(O)C=CC(O)=Nc1cccc([N+](=O)[O-])c1	CCOC(=O)C=CC(O)=Nc1cccc([N+](=O)[O-])c1
O=C(O)C=CC(O)=Nc1ccccc1[N+](=O)[O-]	CCOC(=O)C=CC(O)=Nc1ccccc1[N+](=O)[O-]
O=C1C=C(Nc2ccccc2O)C(=O)c2ccccc21	CCOC12Oc3ccccc3NC1=CC(=O)c1ccccc12
CC(C)(C)OC(O)=NC(Cc1ccc(O)cc1)C(=O)O	CCOC(=O)C(Cc1ccc(O)cc1)N=C(O)OC(C)(C)C
CCC(=O)c1cccc(C#N)c1	CCOC(=N)c1cccc(C(=O)CC)c1.Cl
Clc1ccc(P(Cl)(Cl)=[Se])cc1	CCOP(=[Se])(OCC)c1ccc(Cl)cc1
O=C(O)c1cc(O)ccc1I	CCOC(=O)c1cc(O)ccc1I
Cc1cc(CN(C)C)c(C)cc1O	CCOCc1cc(C)c(O)cc1C
CC1=C(C(=O)O)C(C)(C)CC1=O	CCOC(=O)C1=C(C)C(=O)CC1(C)C
C[Si](C)(C)[Si](Cl)(Cl)c1ccccc1	CCO[Si](OCC)(c1ccccc1)[Si](C)(C)C
NC(C(=O)O)c1cccc(O)c1	CCOC(=O)C(N)c1cccc(O)c1
FP(F)(F)(F)C=Cc1ccccc1	CCOP(=O)(F)C=Cc1ccccc1
CCOP(SCC)c1ccccc1	CCO[PH](=O)c1ccccc1
CCOc1ccc(Br)cc1CC#N	CCOC(=N)Cc1cc(Br)ccc1OCC.Cl
CC[As](c1ccccc1OC)N(C)C	CCO[As](CC)c1ccccc1OC
COc1ccc(CC#N)c(F)c1OC	CCOC(=N)Cc1ccc(OC)c(OC)c1F.Cl
COc1ccc(CCCC(=O)O)c(C)c1C	CCOC(=O)CCCc1ccc(OC)c(C)c1C
O=C(O)c1cc(Cl)cc([N+](=O)[O-])c1O	CCOC(=O)c1cc(Cl)cc([N+](=O)[O-])c1O
CCOP(=O)(Cc1cccc(C#N)c1)OCC	CCOC(=N)c1cccc(CP(=O)(OCC)OCC)c1.Cl
Fc1c(F)c(F)c(N=C(Cl)Cl)c(F)c1F	CCOC(O)=Nc1c(F)c(F)c(F)c(F)c1F
Fc1c(F)c(F)c(N=C(Cl)Cl)c(F)c1F	CCOC(Cl)=Nc1c(F)c(F)c(F)c(F)c1F
COC(=O)c1cc(S(N)(=O)=O)ccc1OC	CCOC(=O)c1cc(S(N)(=O)=O)ccc1OC
O=C(O)C=CC(O)=Nc1ccccc1[N+](=O)[O-]	CCOC(=O)C=CC(O)=Nc1ccccc1[N+](=O)[O-]
CCN(CC)[As](OC1CCCCC1)c1ccccc1	CCO[As](OC1CCCCC1)c1ccccc1
CC(C)(C)c1cc(-c2ccccc2)cc(C(C)(C)C)c1N	CCOC1(c2ccccc2)C=C(C(C)(C)C)C(=N)C(C(C)(C)C)=C1
CCCCCCCCCCCCS(=O)NCc1ccccc1	CCCCCCCCCCCCS(=O)OCC
[N-]=[N+]=C1C=Cc2c(cccc2S(=O)(=O)Cl)C1=O	CCOS(=O)(=O)c1cccc2c1C=CC(=[N+]=[N-])C2=O
Cc1ccc([N+](=O)[O-])cc1N=C(O)C=CC(=O)O	CCOC(=O)C=CC(O)=Nc1cc([N+](=O)[O-])ccc1C
N#CCC(CCC(=O)c1ccccc1)C(=O)c1ccccc1	CCOC(=O)Cc1ccc(-c2ccccc2)nc1-c1ccccc1
O=C1CC(Nc2ccc(Cl)cc2)C=C1Nc1ccc(Cl)cc1	CCOC1C=C(Nc2ccc(Cl)cc2)C(=O)C1
O=C(C=CC(=O)N(c1ccccc1)c1ccccc1)N(c1ccccc1)c1ccccc1	CCO.O=C(C=CC(=O)N(c1ccccc1)c1ccccc1)N(c1ccccc1)c1ccccc1
N[Si](c1ccccc1)(c1ccccc1)N1[Si](c2ccccc2)(c2ccccc2)N([Si](N)(c2ccccc2)c2ccccc2)[Si]1(c1ccccc1)c1ccccc1	CCO[Si](c1ccccc1)(c1ccccc1)N1[Si](c2ccccc2)(c2ccccc2)N([Si](OCC)(c2ccccc2)c2ccccc2)[Si]1(c1ccccc1)c1ccccc1
Cl[Si](c1ccccc1)(c1ccccc1)N1[Si](c2ccccc2)(c2ccccc2)N([Si](Cl)(c2ccccc2)c2ccccc2)[Si]1(c1ccccc1)c1ccccc1	CCO[Si](c1ccccc1)(c1ccccc1)N1[Si](c2ccccc2)(c2ccccc2)N([Si](OCC)(c2ccccc2)c2ccccc2)[Si]1(c1ccccc1)c1ccccc1
C[SiH2]c1ccccc1	CCO[Si](C)(OCC)c1ccccc1
ClP(Cl)(=[Se])c1ccccc1	CCOP(=[Se])(OCC)c1ccccc1
Cc1ccc([Si](C)(C)Cl)cc1	CCO[Si](C)(C)c1ccc(C)cc1
CC[As](Cl)c1ccccc1	CCO[As](CC)c1ccccc1
c1ccc([SiH2]c2ccccc2)cc1	CCO[Si](OCC)(c1ccccc1)c1ccccc1
CC[As](c1ccccc1)N(C)C	CCO[As](CC)c1ccccc1
CC[As](Cl)c1ccc(C)cc1	CCO[As](CC)c1ccc(C)cc1
CCN(CC)[PH](=O)C1CCCCC1	CCO[PH](=O)C1CCCCC1
C=CCN(Cc1ccccc1)Cc1ccccc1	CCOC(CCN(Cc1ccccc1)Cc1ccccc1)OCC
[N-]=[N+]=Nc1ccccc1C(=O)Cl	CCOC(=O)c1ccccc1N=[N+]=[N-]
CCOP(c1ccccc1)N(CC)CC	CCOP(OCC)c1ccccc1
O=C(O)CCCCCC(=O)c1ccc(O)cc1O	CCOC(=O)CCCCCC(=O)c1ccc(O)cc1O
CCOc1ccc(NC(=O)c2ccccc2)cc1	CCOC1(OCC)C=CC(=NC(=O)c2ccccc2)C=C1
Cl[As](Cl)(c1ccccc1)(c1ccccc1)c1ccccc1	CCO[As](OCC)(c1ccccc1)(c1ccccc1)c1ccccc1
N#CCC(O)=Nc1c(Cl)cc(Cl)cc1Cl	CCOC(=N)CC(O)=Nc1c(Cl)cc(Cl)cc1Cl.Cl
O=C(O)CCC(O)=Nc1cccc([N+](=O)[O-])c1	CCOC(=O)CCC(O)=Nc1cccc([N+](=O)[O-])c1
S=P1(C2CCCCC2)OP(=S)(C2CCCCC2)OP(=S)(C2CCCCC2)O1	CCOP(O)(=S)C1CCCCC1
O=C(O)C(Cc1ccc(OCc2ccccc2)cc1)N=C(O)OCc1ccccc1	CCOC(=O)C(Cc1ccc(OCc2ccccc2)cc1)N=C(O)OCc1ccccc1
Clc1c(Cl)c(Cl)c([Si](Cl)(Cl)c2c(Cl)c(Cl)c(Cl)c(Cl)c2Cl)c(Cl)c1Cl	CCO[Si](OCC)(c1c(Cl)c(Cl)c(Cl)c(Cl)c1Cl)c1c(Cl)c(Cl)c(Cl)c(Cl)c1Cl
COC(=O)CC(C)(C)N(Cl)OC	CCON(OC)C(C)(C)CC(=O)OC
COC(=O)CC(C)(C)N(Cl)OC	CCOC(=O)CC(C)(C)N(OC)OCC
C=C(S(C)(=O)=O)S(C)(=O)=O	CCOCC(S(C)(=O)=O)S(C)(=O)=O
O=C(O)Cc1cc(Br)c(O)c(Br)c1	CCOC(=O)Cc1cc(Br)c(O)c(Br)c1
O=C=NC12CC3CC(CC(C3)C1=O)C2	CCOC(O)=NC12CC3CC(CC(C3)C1=O)C2
C[Si](Cl)(Cl)CCC12CC3CC(C1)CC(CC[Si](C)(Cl)Cl)(C3)C2	CCO[Si](C)(CCC12CC3CC(C1)CC(CC[Si](C)(OCC)OCC)(C3)C2)OCC
Cc1cccc(C)c1P=C(c1ccccc1)c1ccccc1	CCOP(c1c(C)cccc1C)C(c1ccccc1)c1ccccc1
Cc1cccc(C)c1P=C(c1ccccc1)c1ccccc1	CCOP(=[Se])(c1c(C)cccc1C)C(c1ccccc1)c1ccccc1
COc1ccc(NCC(=O)O)c([N+](=O)[O-])c1	CCOC(=O)CNc1ccc(OC)cc1[N+](=O)[O-]
CC(C)C(N=C(O)OCc1ccccc1)[PH](=O)O	CCO[PH](=O)C(N=C(O)OCc1ccccc1)C(C)C
O=C(O)CSC(SCC(=O)O)c1ccc(O)cc1	CCOC(=O)CSC(SCC(=O)OCC)c1ccc(O)cc1
COC(=O)C(CC(C)C)NS(=O)(=O)c1ccc(C)cc1	CCN(C(CC(C)C)C(=O)OC)S(=O)(=O)c1ccc(C)cc1
Cc1cccc(C)c1N=C(N=C(C(F)(F)F)C(F)(F)F)c1ccccc1	CCOC(NC(=Nc1c(C)cccc1C)c1ccccc1)(C(F)(F)F)C(F)(F)F
Cc1cc(C)c(N=C(N=C(C(F)(F)F)C(F)(F)F)c2ccccc2)c(C)c1	CCOC(NC(=Nc1c(C)cc(C)cc1C)c1ccccc1)(C(F)(F)F)C(F)(F)F
C[Si](Cl)(Cl)CCC12CC3CC(CC(C3)C1)C2	CCO[Si](C)(CCC12CC3CC(CC(C3)C1)C2)OCC
Cl[Si](Cl)(Cl)CCC12CC3CC(CC(C3)C1)C2	CCO[Si](CCC12CC3CC(CC(C3)C1)C2)(OCC)OCC
O=C(O)c1ccc(-c2ccc(O)cc2)cc1	CCOC(=O)c1ccc(-c2ccc(O)cc2)cc1
Clc1ncnc2c1nnn2-c1ccccc1	CCOc1ncnc2c1nnn2-c1ccccc1
O=S(=O)(Cl)Nc1ccccc1	CCOS(=O)(=O)Nc1ccccc1
CC(C)(C)N=C=NC(=O)N(C1CCCCC1)C1CCCCC1	CCOC(=NC(=O)N(C1CCCCC1)C1CCCCC1)NC(C)(C)C
COC1=C(OC)C(=O)C(CCCCCCCCCC(=O)O)=C(C)C1=O	CCOC(=O)CCCCCCCCCC1=C(C)C(=O)C(OC)=C(OC)C1=O
Cc1cccc(C)c1N=C=NC(=S)N(C1CCCCC1)C1CCCCC1	CCOC(=Nc1c(C)cccc1C)N=C(S)N(C1CCCCC1)C1CCCCC1
CC(C(=O)O)C1CCCC1=O	CCOC(=O)C(C)C1CCCC1=O
CS(=O)(=O)c1ccc(C(=O)Cl)cc1	CCOC(=O)c1ccc(S(C)(=O)=O)cc1
Cc1ccc(C(C)(C)C)cc1CCC(=O)O	CCOC(=O)CCc1cc(C(C)(C)C)ccc1C
COc1cccc(N=C(O)CCC(=O)O)c1	CCOC(=O)CCC(O)=Nc1cccc(OC)c1
O=C(O)C=Cc1ccc([N+](=O)[O-])cc1[N+](=O)[O-]	CCOC(=O)C=Cc1ccc([N+](=O)[O-])cc1[N+](=O)[O-]
CC1(C)CC2(O)CC(C)(C1)C(Br)C1=C2C(=O)C(Br)C(C)(C)C1Br	CCOC1c2c(C)c(C)c(Br)c(O)c2C2(O)CC(C)(C)CC1(C)C2
CCC(C)OP(=O)(Cl)OC(C)CC	CCOP(=O)(OC(C)CC)OC(C)CC
NC1C2C=CC(C2)C1C(=O)O	CCOC(=O)C1C2C=CC(C2)C1N.Cl
CC[Se]c1ccccc1[N+](=O)[O-]	CCO[Se]c1ccccc1[N+](=O)[O-]
CCc1ccc(CC(N)C(=O)O)cc1	CCOC(=O)C(N)Cc1ccc(CC)cc1.Cl
COC(=O)C1(C(=O)OC)CCCCC1	CCOC(=O)C1CCCCC1
COc1cc(C)c(C=CC(=O)O)c(OC)c1	CCOC(=O)C=Cc1c(C)cc(OC)cc1OC
N#CC1=C(N)C(C#N)(C#N)C2(CCCCC2)C2=C1CCCC2	CCOC12CCCCC1C1(CCCCC1)C(C#N)(C#N)C(N)=C2C#N
CC(C#N)c1ccccc1	CCOC(=N)C(C)c1ccccc1.Cl
O=C(O)C(O)C1CCCCC1	CCOC(=O)C(O)C1CCCCC1
CC1(C)C2CCC(C2)C1C(=O)O	CCOC(=O)C1C2CCC(C2)C1(C)C
O=C(O)C1CC1c1ccccc1	CCOC(=O)C1CC1c1ccccc1
O=C(O)C1CC1c1ccccc1	CCOC(=O)C1CC1c1ccccc1
Cc1ccc(C(O)C(=O)O)cc1	CCOC(=O)C(O)c1ccc(C)cc1
NC(CCc1ccccc1)C(=O)O	CCOC(=O)C(N)CCc1ccccc1.Cl
O=C(O)C(O)CCc1ccccc1	CCOC(=O)C(O)CCc1ccccc1
O=C(O)C(O)CCc1ccccc1	CCOC(=O)C(O)CCc1ccccc1
CC(C)CCCC(C)C1CCC2C3CCC4CC=CCC4(C)C3CCC12C	CCOC1CC2(C)C(CCC3C2CCC2(C)C(C(C)CCCC(C)C)CCC32)CC1I
Cc1ccc(S(=O)(=O)OC2CC3CCC2C3)cc1	CCOC1CC2CCC1C2
CC(CCC(=O)O)C1CCC2C3CCC4CC(=O)CCC4(C)C3CCC12C	CCOC(=O)CCC(C)C1CCC2C3CCC4CC(=O)CCC4(C)C3CCC12C
CC(CCC(=O)O)C1CCC2C3C(O)CC4CC(O)CCC4(C)C3CCC12C	CCOC(=O)CCC(C)C1CCC2C3C(O)CC4CC(O)CCC4(C)C3CCC12C
IP(C1CCCCC1)C1CCCCC1	O=[PH](C1CCCCC1)C1CCCCC1
Cc1ccc(C(C)(C)C)cc1CC#N	CCOC(=O)Cc1cc(C(C)(C)C)ccc1C
CCCOc1ccc(C#N)cc1	CCCOc1ccc(C(=N)OCC)cc1
C[Si](C)(C)c1ccccc1C(=O)Cl	CCOC(=O)c1ccccc1[Si](C)(C)C
CC1(O)CC(c2ccccc2)c2ccccc2O1	CCOC1(C)CC(c2ccccc2)c2ccccc2O1
CC(=O)Oc1c(Br)cc(Br)cc1C=O	CCOC(OCC)c1cc(Br)cc(Br)c1O
O=C(O)COc1cccc(O)c1O	CCOC(=O)COc1cccc(O)c1O
Cc1cc(Br)c(O)c(CC(=O)O)c1	CCOC(=O)Cc1cc(C)cc(Br)c1O
Cc1cccc(N=C(O)CCC(=O)O)c1	CCOC(=O)CCC(O)=Nc1cccc(C)c1
BrCc1c(Br)c(Br)c(Br)c(Br)c1Br	CCOCc1c(Br)c(Br)c(Br)c(Br)c1Br
CCOC(=O)C12CCC(C(=N)O)(CC1)CC2	CCOC(=O)C12CCC(C(=O)OCC)(CC1)CC2
NC(CSCc1ccccc1)CC(=O)O	CCOC(=O)CC(N)CSCc1ccccc1.Cl
N#CC(Cl)(Cl)c1ccc([N+](=O)[O-])cc1	CCOC(=O)C(Cl)(Cl)c1ccc([N+](=O)[O-])cc1
O=C(O)CCCCC(=O)c1ccc(O)cc1O	CCOC(=O)CCCCC(=O)c1ccc(O)cc1O
O=C(O)c1ccccc1Oc1cccc(O)c1	CCOC(=O)c1ccccc1Oc1cccc(O)c1
COc1cc(C=NO)cc(OC)c1OC	CCOC(=O)c1cc(OC)c(OC)cc1OC
COc1ccc(CC#N)c(CC#N)c1OC	CCOC(=O)Cc1ccc(OC)c(OC)c1CC(=O)OCC
O=C1CCC(=O)c2ccc3c4c(ccc1c24)CC3	CCOC1=CCC(=O)c2ccc3c4c(ccc1c24)CC3
O=C(O)c1ccc2ccc3c4ccccc4ccc3c2c1	CCOC(=O)c1ccc2ccc3c4ccccc4ccc3c2c1
O=C(O)c1ccc2c(ccc3c4ccccc4ccc23)c1	CCOC(=O)c1ccc2c(ccc3c4ccccc4ccc23)c1
CC(Cc1cc(I)c(O)c(I)c1)C(=O)O	CCOC(=O)C(C)Cc1cc(I)c(O)c(I)c1
CCOP(=O)(OCC)C(N=C=O)c1ccccc1	CCOC(O)=NC(c1ccccc1)P(=O)(OCC)OCC
COc1ccc(CC(=O)O)c(OCC(=O)O)c1	CCOC(=O)COc1cc(OC)ccc1CC(=O)OCC
CC1CC(=O)c2c(c(O)c3ccccc3c2O)C1=O	CCOc1cc(C)c(O)c2c1C(=O)c1ccccc1C2=O
COC(=O)c1ccccc1N=C(O)CCC(=O)O	CCOC(=O)CCC(O)=Nc1ccccc1C(=O)OC
N#CCCC(CCC#N)(C(=O)c1ccccc1)c1ccccc1	CCOC(=O)CCC(CCC(=O)OCC)(C(=O)c1ccccc1)c1ccccc1
COC(=O)C(=O)CC(=O)C(Br)C(Br)c1ccccc1	CCOC(=O)c1cc(=O)cc(-c2ccccc2)o1
COc1ccc(C(SCC(=O)O)SCC(=O)O)cc1	CCOC(=O)CSC(SCC(=O)OCC)c1ccc(OC)cc1
COc1cc(C(=O)CCC(=O)O)c([N+](=O)[O-])cc1OC	CCOC(=O)CCC(=O)c1cc(OC)c(OC)cc1[N+](=O)[O-]
COc1ccc(C2=C(CC(=O)O)C(=O)c3cc(OC)ccc32)cc1	CCOC(=O)CC1=C(c2ccc(OC)cc2)c2ccc(OC)cc2C1=O
ClC(c1ccccc1)c1c2ccccc2c(-c2ccccc2)c2ccccc12	CCOC(c1ccccc1)c1c2ccccc2c(-c2ccccc2)c2ccccc12
O=C(O)Cc1cc(O)c2c(c1O)C(=O)c1ccccc1C2=O	CCOC(=O)Cc1cc(O)c2c(c1O)C(=O)c1ccccc1C2=O
COc1cccc(C(C#N)(CCC#N)CCC#N)c1OC	CCOC(=O)CCC(C#N)(CCC(=O)OCC)c1cccc(OC)c1OC
N#Cc1ccc(OCCCCCOc2ccc(C#N)cc2)cc1	CCOC(=N)c1ccc(OCCCCCOc2ccc(C(=N)OCC)cc2)cc1.Cl
CC(=O)OC(NS(=O)(=O)c1ccccc1)C(Cl)(Cl)Cl	CCOC(NS(=O)(=O)c1ccccc1)C(Cl)(Cl)Cl
Nc1ccc(S(=O)(=O)Nc2ccc(C(=O)O)c(O)c2)cc1	CCOC(=O)c1ccc(NS(=O)(=O)c2ccc(N)cc2)cc1O
CC(=O)OC(NS(=O)(=O)c1ccc(C)cc1)C(Cl)(Cl)Cl	CCOC(NS(=O)(=O)c1ccc(C)cc1)C(Cl)(Cl)Cl
CCOC(=O)C(=Cc1ccc([N+](=O)[O-])cc1[N+](=O)[O-])C(=O)OCC	CCOC(=O)c1ccc([N+](=O)[O-])cc1NC(OCC)(C(=O)OCC)C(=O)OCC
COc1cc(C#N)ccc1OCCCCCOc1ccc(C#N)cc1OC	CCOC(=N)c1ccc(OCCCCCOc2ccc(C(=N)OCC)cc2OC)c(OC)c1.Cl
O=C(O)c1cc(Cc2cc(C(=O)O)c(O)c(C(=O)O)c2)cc(C(=O)O)c1O	CCOC(=O)c1cc(Cc2cc(C(=O)OCC)c(O)c(C(=O)OCC)c2)cc(C(=O)OCC)c1O
O=C(O)C(=Cc1c(O)ccc2ccccc12)N=C(O)c1ccccc1	CCOC(=O)C(=Cc1c(O)ccc2ccccc12)N=C(O)c1ccccc1
CP(C)C(F)(F)PC(F)(F)F	CCOP(C(F)P(C)C)C(F)(F)F
O=C(Cl)OC=C(Cl)Cl	CCOC(=O)OC=C(Cl)Cl
ICCC=Cc1ccccc1	CCOC(c1ccccc1)C1CC1
C[N+](C)(C)CC(=O)[O-]	CCOC(=O)CO
CC1C(=O)OCC1O	CCOC(=O)C(C)C(O)CI
CC(C)N1CCCN(C(C)C)P1Cl	CCOP1N(C(C)C)CCCN1C(C)C
C=C(N=C=O)P(=O)(Cl)Cl	C=C(N=C(O)OCC)P(=O)(OCC)OCC
C=CN=Cc1ccc(OC)cc1	CCOC(C)N=Cc1ccc(OC)cc1
NC1C2CCC(C2)C1C(=O)O	CCOC(=O)C1C2CCC(C2)C1N.Cl
C=C(C)C(=O)OP(C#N)OCC	C=C(C)C(=O)OP(OCC)OCC
C=C1C2CC3CC(C2)C(=O)C1C3	C=C1C2CC3CC(C2)C(OC)(OC)C1C3
O=C=NC(Br)(Br)P(=O)(Cl)Cl	CCOC(=O)N=C(Br)P(=O)(Cl)Cl
O=C1CCS(=O)(=O)C1(Cl)Cl	CCOC(=O)CCS(=O)(=O)C(Cl)Cl
Cc1ccc(C2OC2(C#N)C#N)cc1	CCOC(=O)C(Br)c1ccc(C)cc1
Cc1ccc(C2OC2(C#N)C#N)cc1	CCOC(=O)C(OCC)c1ccc(C)cc1
CC1(C)CC(=O)C([N+](=O)[O-])C(C)(C)C1	CCOC(=O)CC(C)(C)CC(C)(C)C[N+](=O)[O-]
O=C(O)c1cnc(-c2ccccc2)nc1	CCOC(=O)c1cnc(-c2ccccc2)nc1
COC(O)=NC(CBr)P(=O)(Cl)Cl	C=C(N=C(O)OC)P(=O)(OCC)OCC
CC(=CC[S+](C)C)CS(=O)(=O)[O-]	CCOCC=C(C)CS(=O)(=O)[O-].[Na+]
CCOP(=O)(OCC)C(CBr)N=C=O	C=C(N=C(O)OCC)P(=O)(OCC)OCC
O=C(O)c1cc(Br)cc2c1OCC2	CCOC(=O)c1cc(Br)cc2c1OCC2
O=S1(=O)CC=C(S(=O)(=O)Cl)C1	CCOS(=O)(=O)C1=CCS(=O)(=O)C1
CCOC(=S)SC(N=C=O)C(Cl)(Cl)Cl	CCOC(=S)SC(N=C(O)OCC)C(Cl)(Cl)Cl
O=[N+]([O-])c1cnc2ncnn2c1	CCOC1C([N+](=O)[O-])=CN=C2N=CNN21
CCOC(=O)c1ncccc1N=C=S	CCOC(=O)c1ncccc1N=C(S)OCC
FC(F)(F)C(F)(F)C(F)(F)C(F)(F)C1CO1	CCOCC(O)C(F)(F)C(F)(F)C(F)(F)C(F)(F)F
CC(N)C(=O)N1CCCC1C(=O)O	CCOC(=O)C1CCCN1C(=O)C(C)N.Cl
Cc1nc2ncc([N+](=O)[O-])cn2n1	CCOC1C([N+](=O)[O-])=CN=C2N=C(C)NN21
CC(=O)CCC1([N+](=O)[O-])CCCCC1=O	CCOC(=O)CCCCC(CCC(C)=O)[N+](=O)[O-]
N#CC1(C#N)OC1c1ccc2c(c1)OCO2	CCOC(=O)C(Cl)c1ccc2c(c1)OCO2
COc1ccc2[nH]c(C)c(C(=O)C(=O)Cl)c2c1	CCOC(=O)C(=O)c1c(C)[nH]c2ccc(OC)cc12
O=[N+]([O-])C(F)=CC(F)([N+](=O)[O-])[N+](=O)[O-]	CCOC(=O)C=C(F)[N+](=O)[O-]
COc1ccc2oc(C)c(CCCC(=O)O)c2c1	CCOC(=O)CCCc1c(C)oc2ccc(OC)cc12
COc1ccc2oc(C)c(CCC(=O)O)c2c1	CCOC(=O)CCc1c(C)oc2ccc(OC)cc12
CC(=O)N1C(=O)C(=C(C#N)C#N)c2ccccc21	CCOC(=O)c1c(C#N)c(=N)[nH]c2ccccc12
CC(=O)N1C(=O)C(=C(C#N)C#N)c2ccccc21	CCOC(=O)c1c(C#N)c(=N)n(C(C)=O)c2ccccc12
CC(=O)N1C(=O)C(=C(C#N)C#N)c2ccccc21	CCOC(=O)C(=C(C#N)C#N)c1ccccc1N=C(C)O
O=C(O)CCCC(=O)c1ccc2ccccc2c1O	CCOC(=O)CCCC(=O)c1ccc2ccccc2c1O
O=S1(c2ccccc2)=NC(Cl)=NC(c2ccccc2)=C1	CCOC1=NC(c2ccccc2)=CS(=O)(c2ccccc2)=N1
CCn1cc(C(=O)O)c(=O)c2cc(F)c(F)cc21	CCOc1cc2c(cc1F)c(=O)c(C(=O)O)cn2CC
BrC=Cc1ccccc1C#CC(c1ccccc1)c1ccccc1	CCOC(c1ccccc1)(c1ccccc1)c1ccc2ccccc2c1
CC1(C)CN=C(O)c2nn(-c3ccccc3)nc2C1	CCOC(=O)c1nn(-c2ccccc2)nc1CC(C)(C)CN.Cl
CC1=C(S(=O)(=O)c2ccccc2)C(=O)C2CC1C2(C)C	CCOC(OCC)C1=C(S(=O)(=O)c2ccccc2)C(=O)C2CC1C2(C)C
COc1ccc(-c2nc(C(F)(F)F)c(F)o2)cc1	CCOc1oc(-c2ccc(OC)cc2)nc1C(F)(F)F
OC(=NCn1nnc2ccccc21)c1ccccc1	CCOCN=C(O)c1ccccc1
CCOP(=O)(COS(=O)(=O)C(F)(F)F)OCC	CCOCP(=O)(OCC)OCC
CCOC(=O)C(Br)c1nc2ccccc2[nH]c1=O	CCOC(=O)C(OCC)c1nc2ccccc2[nH]c1=O
CC(=O)OC(N=C(O)c1cc(C)cc(C)c1)c1ccncc1	CCOC(N=C(O)c1cc(C)cc(C)c1)c1ccncc1
CC(C)(C)C(O)=Nc1nc(O)c2cc(Br)cnc2n1	CCn1c(=NC(=O)C(C)(C)C)nc(O)c2cc(Br)cnc21
CC1(C(=O)O)CC(C)(C(=O)O)CC(C)(C(=O)O)C1	CCOC(=O)C1(C)CC2(C)CC(C)(C1)C(=O)OC2=O
O=C1CN(C(=O)c2ccccc2)Cc2[nH]c3ccccc3c21	CCOc1cncc2[nH]c3ccccc3c12
CC1(C)COC(Oc2ccccc2)(Oc2ccccc2)OC1	CCOC1(OCC)OCC(C)(C)CO1
CC1(C)C(c2ccccc2)=NNC1(c1ccccc1)c1ccccc1	CCOC1(c2ccccc2)N=NC(c2ccccc2)(c2ccccc2)C1(C)C
N#CC12CCCCCCCCCCC(=O)N(CCC1)C2=O	CCOC(=O)C1(C#N)CCCCCCCCCCC(O)=NCCC1
Cc1ccc(C2=CC(=O)C(=NN=CC(=O)c3ccccc3)O2)cc1	CCOC(NN=C1OC(c2ccc(C)cc2)=CC1=O)C(=O)c1ccccc1
COC1(OC)C2(Cl)C(Cl)=C(Cl)C1(Cl)C1C2CCCC1(C)O	CCOC12CC3C4CCCC(C)(O1)C4C2C3(OC)OC
ClP1Oc2ccc(C34CC5CC(CC(C5)C3)C4)cc2O1	CCOP1Oc2ccc(C34CC5CC(CC(C5)C3)C4)cc2O1
FC(F)(F)C(F)(F)C(F)(F)C(F)(F)C(F)(F)C(F)(F)C1CO1	CCOCC(O)C(F)(F)C(F)(F)C(F)(F)C(F)(F)C(F)(F)C(F)(F)F
COc1cc2c(cc1OC)C1(O)N(CC2)C(=O)OC1(C)C	CCOC12c3cc(OC)c(OC)cc3CCN1C(=O)OC2(C)C
CNc1ccc([N+](=O)[O-])cc1N=C(O)CCCCC(=O)O	CCOC(=O)CCCCc1nc2cc([N+](=O)[O-])ccc2n1C
CCOC(=O)C(C#N)=Cc1ccc([N+](=O)[O-])cc1[N+](=O)[O-]	CCOC(=O)c1ccc([N+](=O)[O-])cc1NC(C#N)(OCC)C(=O)OCC
O=C(C=NN=C1OC(c2ccc(Br)cc2)=CC1=O)Cc1ccccc1	CCOC(NN=C1OC(c2ccc(Br)cc2)=CC1=O)C(=O)Cc1ccccc1
N#CCc1ccc(OCc2ccccc2)c(OCc2ccccc2)c1F	CCOC(=N)Cc1ccc(OCc2ccccc2)c(OCc2ccccc2)c1F.Cl
N#CCc1cc(OCc2ccccc2)c(OCc2ccccc2)cc1F	CCOC(=N)Cc1cc(OCc2ccccc2)c(OCc2ccccc2)cc1F.Cl
COC(=O)C1CCC(NS(=O)(=O)c2ccc(C)cc2)CN1C(C)=O	CCOC(=O)C1CCC(NS(=O)(=O)c2ccc(C)cc2)CN1C(C)=O
Cc1[nH]c(C(=O)OCc2ccccc2)c(CC(=O)O)c1CC(=O)O	CCOC(=O)Cc1c(C)[nH]c(C(=O)OCc2ccccc2)c1CC(=O)OCC
COC(=O)OC1C(Br)OC(COC(C)=O)C(OC(C)=O)C1OC(C)=O	CCOC1OC(COC(C)=O)C(OC(C)=O)C(OC(C)=O)C1OC(=O)OC
O=[N+]([O-])C(F)(COC(=S)OCC(F)([N+](=O)[O-])[N+](=O)[O-])[N+](=O)[O-]	CCOC(=S)OCC(F)([N+](=O)[O-])[N+](=O)[O-]
FC(F)(F)C(F)(F)C(F)(F)C(F)(F)C(F)(F)C(F)(F)C(F)(F)C(F)(F)C1CO1	CCOCC(O)C(F)(F)C(F)(F)C(F)(F)C(F)(F)C(F)(F)C(F)(F)C(F)(F)C(F)(F)F
Cc1nc(NC(=O)c2cc([N+](=O)[O-])cn2C)sc1C(O)=NCCC#N	CCOC(=N)CCN=C(O)c1sc(NC(=O)c2cc([N+](=O)[O-])cn2C)nc1C
O=C([O-])C#CC(=O)O.[K+]	CCOC(=O)C#CC(=O)OCC
C[N+](C)(C)CCCC(=O)[O-].Cl	CCOC(=O)CCC[N+](C)(C)C.[Cl-]
CCOC(=O)C(=Cc1c([N+](=O)[O-])cc([N+](=O)[O-])cc1[N+](=O)[O-])C(=O)OCC	CCOC(=O)c1c(NC(OCC)(C(=O)OCC)C(=O)OCC)cc([N+](=O)[O-])cc1[N+](=O)[O-]
Br.Cc1onc(O)c1CC(N)C(=O)O	CCOC(=O)C(N)Cc1c(O)noc1C
COC(=O)CCC1([N+](=O)[O-])CC=CCC1c1cc(OC)c(OC)cc1CC(=O)OC	CCOC(=O)Cc1cc(OC)c(OC)cc1C1CC=CCC12CCC(O)=N2
Cc1ccc(S(=O)[O-])cc1.[Na+]	CCOS(=O)c1ccc(C)cc1
CCOc1noc(C)c1CC(N)C(=O)O.Cl	CCOC(=O)C(N)Cc1c(OCC)noc1C.Cl
CCCCN1CCOC(O)(c2ccccc2)C1.Cl	CCCCN1CCOC(OCC)(c2ccccc2)C1.Cl
Cl.OC1(c2ccccc2)CN2CCCCC2CO1	CCOC1(c2ccccc2)CN2CCCCC2CO1.Cl
CC1(c2ccc(F)c([N+](=O)[O-])c2)CCC(C)(c2ccc(F)c([N+](=O)[O-])c2)N1[O]	CCOc1ccc(C2(C)CCC(C)(c3ccc(OCC)c([N+](=O)[O-])c3)N2[O])cc1[N+](=O)[O-]
CC(C)(C)c1cc(P2(=S)SP(=S)(c3cc(C(C)(C)C)c(O)c(C(C)(C)C)c3)S2)cc(C(C)(C)C)c1O	CCOP(=S)(S)c1cc(C(C)(C)C)c(O)c(C(C)(C)C)c1
CC[N+](C)(CC)CCN=Cc1ccccc1.[I-]	CCOC(C)N=Cc1ccccc1
O=P(Cl)(C(F)(F)C(F)(F)C(F)(F)C(F)(F)C(F)(F)F)C(F)(F)C(F)(F)C(F)(F)C(F)(F)C(F)(F)F	CCOP(=O)(C(F)(F)C(F)(F)C(F)(F)C(F)(F)C(F)(F)F)C(F)(F)C(F)(F)C(F)(F)C(F)(F)C(F)(F)F
C[N+]1(Cc2ccccc2)CCCOC1c1ccccc1.[I-]	CCOC(OCCCN(C)Cc1ccccc1)c1ccccc1
O=C(C1(C(F)(F)F)OC(F)(F)C(F)(C(F)(F)F)O1)C1(C(F)(F)F)OC(F)(F)C(F)(C(F)(F)F)O1	CCOC(O)(C1(C(F)(F)F)OC(F)(F)C(F)(C(F)(F)F)O1)C1(C(F)(F)F)OC(F)(F)C(F)(C(F)(F)F)O1
CC(=O)C1COC(OCc2ccccc2)C1C	CCOC1OCC(C(C)=O)C1C
COc1ccc2cc(C(C)C(=O)O)ccc2c1	CCOC(=O)C(C)c1ccc2cc(OC)ccc2c1
COC(=O)C(C#N)=C(N=[N+]=[N-])N=[N+]=[N-]	CCOC(=NC#N)C(=O)OC
CC1OC(=O)CC2C(COCc3ccccc3)OCC12	C=CC(CC(=O)OCC)C(CO)C(C)O
ClC=Cc1ccccc1C#CC(c1ccccc1)c1ccccc1	CCOC(c1ccccc1)(c1ccccc1)c1ccc2ccccc2c1
CC(C)C1CSC(=S)N1C(=O)CC1CCC(O)=N1	CCOC(=O)CC1CCC(O)=N1
CC(C(=O)O)c1ccc2c(c1)SCC1CCCCC1C2=O	CCOC(=O)C(C)c1ccc2c(c1)SCC1CCCCC1C2=O
[N-]=C=O.[Na+]	CCOC(=N)O
[N-]=C=O.[Na+]	CCOC(O)=NP1(Cl)=NP(Cl)(Cl)=NP(Cl)(Cl)=N1
COC(=O)C1=C(C(=O)c2ccc(Br)cc2)C(=O)C(=O)N1c1ccccc1	CCOC1(C(=O)OC)C(C(=O)c2ccc(Br)cc2)=C(O)C(=O)N1c1ccccc1
O=S([O-])c1ccccc1.[Na+]	CCOS(=O)c1ccccc1
CCCCCCCCCCC(F)CI	CCCCCCCCCCC(F)COCC
CC(=NC(C)(C)C)C(C)Cl	CCOC(C)(OCC)C(C)NC(C)(C)C
CCCCC#C[Se]C(C)=O	CCCCCC(=[Se])OCC
CON(Cl)C(=O)N(C)C	CCON(OC)C(=O)N(C)C
CCCCCC#CC=CC=O	CCCCCC#CC=CC(=O)OCC
O=C(O)C1COCOC1	CCOC(=O)C(CO)CO
CC1(C(=O)Cl)CC1(F)F	CCOC(=O)C1(C)CC1(F)F
CSCCC(C(=N)O)C(=O)O	CCOC(=O)C(CCSC)C(=N)O
CC(=O)[Se]C#Cc1ccccc1	CCOC(=[Se])Cc1ccccc1
CON=C(O)Cc1ccccc1	CCOC(=O)Cc1ccccc1
O=C=Nc1ccccc1CBr	CCOC(O)=Nc1ccccc1CBr
O=C(O)Cc1cc(F)cc(F)c1	CCOC(=O)Cc1cc(F)cc(F)c1
CC(=O)[Se]C#Cc1ccc(Cl)cc1	CCOC(=[Se])Cc1ccc(Cl)cc1
NC(=O)C(=O)C(Cl)c1ccccc1	CCOC(O)(C(=N)O)C(Cl)c1ccccc1
CCOP1(=O)SCC(=O)N1C	CCOP(=O)(OCC)SCC(O)=NC
CCN(CC)C(=S)N=C(Cl)c1ccccc1	CCOC(=NC(=S)N(CC)CC)c1ccccc1
O=C(O)Cc1ccnn1-c1ccccc1	CCOC(=O)Cc1ccnn1-c1ccccc1
N#CC1CN(Cc2ccccc2)CCO1	CCOC(=O)C1CN(Cc2ccccc2)CCO1
CC12CCC3OC3(C)C13OC3C(=O)C2O	CCOC(=O)C1OC12C(C)(C=O)CCC1OC12C
CN(C)P1(N(C)C)=CP(N(C)C)(N(C)C)=C1	CCOP(=C=P(C)(N(C)C)N(C)C)(N(C)C)N(C)C
CC(O)=NC(Cc1ccc(O)cc1)C(=O)O	CCOC(=O)C(Cc1ccc(O)cc1)N=C(C)O
S=C(N=C(Cl)c1ccccc1)N1CCOCC1	CCOC(=NC(=S)N1CCOCC1)c1ccccc1
Cn1c(=O)c2cc(C(=O)O)sc2n(C)c1=O	CCOC(=O)c1cc2c(=O)n(C)c(=O)n(C)c2s1
COc1ccc(OCC(=O)O)c2c1CCCCC2=O	CCOC(=O)COc1ccc(OC)c2c1C(=O)CCCC2
O=[N+]([O-])c1nc(-c2ccccc2)cc(-c2ccccc2)n1	CCOc1nc(-c2ccccc2)cc(-c2ccccc2)n1
CC(=O)OC1=C2CCCC=C2C(=O)c2ccccc21	CCOC1CCCc2c1c(O)c1ccccc1c2OC(C)=O
O=C(Cl)c1ncn2c(=O)n(CCCl)nnc12	CCOC(=O)c1ncn2c(=O)n(CCCl)nnc12
CCOP(=O)(OCC)C1N=C(O)c2ccccc2O1	CCOC(N=C(O)c1ccccc1O)P(=O)(OCC)OCC
CCOC1CC(C(F)(F)F)(C(F)(F)F)C1(C#N)C#N	CCOC(CC(C(C#N)C#N)(C(F)(F)F)C(F)(F)F)OCC
COc1ccc(OC(C)C(=O)O)c2c1CCCCC2=O	CCOC(=O)C(C)Oc1ccc(OC)c2c1C(=O)CCCC2
CCC(Oc1ccc(OC)c2c1C(=O)CCCC2)C(=O)O	CCOC(=O)C(CC)Oc1ccc(OC)c2c1C(=O)CCCC2
COc1ccc(OC(C(=O)O)C(C)C)c2c1CCCCC2=O	CCOC(=O)C(Oc1ccc(OC)c2c1C(=O)CCCC2)C(C)C
O=C1C2=CC=CC(=NP(=O)(Cl)Cl)C2=C(Cl)c2ccccc21	CCOC1=C2C(=CC=CC2=NP(=O)(OCC)OCC)C(=O)c2ccccc21
FC(F)(F)C1=NN(c2ccccc2)P(Cl)(Cl)(Cl)O1	CCOP1(OCC)(OCC)OC(C(F)(F)F)=NN1c1ccccc1
N=C(O)NCCCC(N=C(O)c1ccccc1)C(=O)O	CCOC(=O)C(CCCNC(=N)O)N=C(O)c1ccccc1
CC(=O)N(C1CC(C)C(C#N)(C#N)C1(C#N)C#N)N(C)C	CCOC1(OCC)NC(=N)C2(C#N)C(N(C(C)=O)N(C)C)CC(C)C12C#N
CCOP(=O)(C=C1C=C(C(C)(C)C)C(=O)C(C(C)(C)C)=C1)OCC	CCOC(c1cc(C(C)(C)C)c(O)c(C(C)(C)C)c1)P(=O)(OCC)OCC
CCOC1=NC(C(F)(F)F)(C(F)(F)F)P(C)(=O)O1	CCOC(O)=NC(C(F)(F)F)(C(F)(F)F)P(C)(=O)OCC
COc1ccc(OC(C(=O)O)c2ccccc2)c2c1CCCCC2=O	CCOC(=O)C(Oc1ccc(OC)c2c1C(=O)CCCC2)c1ccccc1
COC(=O)Cc1c(C(=O)OC)c2csc3ccccc3n-2c1=O	CCOC(=O)Cc1c(C(=O)OC)c2csc3ccccc3n-2c1=O
COc1ccccc1[As]1N(C(C)(C)C)[As](c2ccccc2OC)N1C(C)(C)C	CCO[As](OCC)c1ccccc1OC
COC(=O)Cc1c(C(=O)OC)c2c(C(=O)OC)sc3ccccc3n-2c1=O	CCOC(=O)Cc1c(C(=O)OC)c2c(C(=O)OC)sc3ccccc3n-2c1=O
CC(C)(C)c1ccc(Oc2ccc(NC(O)=Nc3ccccc3)c3c2C(=O)c2ccccc2C3=O)cc1	CCOc1cc2c(nc(O)n2-c2ccccc2)c2c1C(=O)c1ccccc1C2=O
CC1=C(C(=O)OC(c2ccccc2)c2ccccc2)N2C(=O)C(N=C(O)COc3ccccc3)C2SC1	CCOC1SC2C(N=C(O)COc3ccccc3)C(=O)N2C(C(=O)OC(c2ccccc2)c2ccccc2)=C1C
CN1NC(c2ccc(Cl)cc2)C(O)=C(C#N)c2nc3cc(Cl)ccc3nc21.Cl	CCOC1=C2Nc3cc(Cl)ccc3N=C2N(C)NC(c2ccc(Cl)cc2)C1=O
CN1NC(c2ccc(Br)cc2)C(O)=C(C#N)c2nc3cc(Cl)ccc3nc21.Cl	CCOC1=C2Nc3cc(Cl)ccc3N=C2N(C)NC(c2ccc(Br)cc2)C1=O
C1=C([P+](c2ccccc2)(c2ccccc2)c2ccccc2)CC1.[O-][Cl+3]([O-])([O-])[O-]	CCOC1CCC1P(=O)(c1ccccc1)c1ccccc1
CN1C(=O)CSP1(=O)Cl	CCOP1(=O)SCC(=O)N1C
O=C1CN2CC(=O)O[PH]2(c2ccccc2)O1	CCOP12(c3ccccc3)OC(=O)CN1CC(=O)O2
FC1=C2C(=C(F)C(F)(F)C(F)(F)C2(F)F)C(F)(F)C(F)(F)C1(F)F	CCOC1=C2C(=C(F)C(F)(F)C(F)(F)C2(F)F)C(F)(F)C(F)(F)C1(F)F
FC1=C2C(=C(F)C(F)(F)C(F)(F)C2(F)F)C(F)(F)C(F)(F)C1(F)F	CCOC1=C2C(=C(OCC)C(F)(F)C(F)(F)C2(F)F)C(F)(F)C(F)(F)C1(F)F
CCOC(=O)C(N)Cc1ccccc1.Cl	CCOC(OCC)C(N)Cc1ccccc1
CCOP(=O)(OCC)C(=C1C=C(C(C)(C)C)C(=O)C(C(C)(C)C)=C1)P(=O)(OCC)OCC	CCOC(c1cc(C(C)(C)C)c(O)c(C(C)(C)C)c1)(P(=O)(OCC)OCC)P(=O)(OCC)OCC
COc1ccc(C(OCC2OC(n3ccc(O)nc3=O)C=C2[Se](=O)(=O)c2ccccc2)(c2ccccc2)c2ccccc2)cc1	CCOC1C(n2ccc(O)nc2=O)OC(COC(c2ccccc2)(c2ccccc2)c2ccc(OC)cc2)C1[Se](=O)(=O)c1ccccc1
CN1C(C(=O)c2ccccc2)C1c1ccc(Cl)cc1.[O-][Cl+3]([O-])([O-])O	CCOC(c1ccc(Cl)cc1)C(NC)C(=O)c1ccccc1.[O-][Cl+3]([O-])([O-])O
O=C1OC(c2ccccc2)=NC1=CNc1ccccc1	CCOC(=O)C(=CNc1ccccc1)N=C(O)c1ccccc1
Cl.O=C(O)Cc1cnc[nH]1	CCOC(=O)Cc1cnc[nH]1
CCOC(=N)CCCC(=O)OCC.Cl	CCOC(=O)CCCC(OCC)(OCC)OCC
CCOC(=N)CN=C(O)CCl.Cl	CCOC(CN=C(O)CCl)(OCC)OCC
O=C([O-])c1ccccc1.[K+]	CCOC(=O)c1ccccc1
Cl.O=C(O)CCN1CCCc2ccccc21	CCOC(=O)CCN1CCCc2ccccc21
COc1ccc(Cc2c3cc(OC)c(OC)cc3cc[n+]2C)cc1OC.[I-]	CCOc1cc2ccc(-c3ccc(OC)c(OC)c3)c(O)c2cc1OC
CCOC(=N)CCl.Cl	CCOC(CCl)(OCC)OCC
COC(=O)C(C)(C)N.Cl	CCOC(=O)C(C)(C)N.Cl
CN1CC(C(=O)N=[N+]=[N-])CC2c3cccc4[nH]cc(c34)CC21	CCOC(O)=NC1CC2c3cccc4[nH]cc(c34)CC2N(C)C1
C[Ge](Cl)(Cl)CCCCl	CCO[Ge](C)(CCCCl)OCC
BrC1(Br)C2CCCCCCC21	CCOC1CCCCCCC=C1Br
CC1(C)CC2(CO2)CC(C)(C)N1[O]	CCOCC1(O)CC(C)(C)N([O])C(C)(C)C1
NC(Cc1ccccc1)[PH](=O)O	CCOP(=O)(O)C(N)Cc1ccccc1
Cl.Cn1c(NN)nc2cc(C(=O)O)ccc21	CCOC(=O)c1ccc2c(c1)nc(NN)n2C.Cl
O=S([O-])CCCCSSSCCCCS(=O)[O-].[Na+]	CCOS(=O)CCCCSSSCCCCS(=O)OCC
[O-][Cl+3]([O-])([O-])[O-].c1ccc(-c2c[o+]c3ccccc3c2)cc1	CCOC1Oc2ccccc2C=C1c1ccccc1
O=C(Cl)OCC[P+](c1ccccc1)(c1ccccc1)c1ccccc1.[Cl-]	CCOC(=O)OCC[P+](c1ccccc1)(c1ccccc1)c1ccccc1.[Cl-]
CCN(CC)C(O)=NC1CC2c3cccc4[nH]cc(c34)CC2N(C)C1.O=C(O)C=CC(=O)O	CCOC(O)=NC1CC2c3cccc4[nH]cc(c34)CC2N(C)C1
ClCCC[Ge](Cl)(Cl)Cl	CCO[Ge](CCCCl)(OCC)OCC
CC(COc1ccc(Cl)cc1)C(=O)O	CCOC(=O)C(C)COc1ccc(Cl)cc1
COc1cc2c(cc1OC)-c1c(O)c(OC)cc3c1C(C2)N(C)CC3OC(C)=O	CCOC1CN(C)C2Cc3cc(OC)c(OC)cc3-c3c(O)c(OC)cc1c32
CCN(CC)P(Cl)C(C)C	CCOP(C(C)C)N(CC)CC
C=CCN=C(C)C(C)Cl	C=CCNC(C)C(C)(OC)OC
NCC(=O)O	CCOC(=O)CN.Cl
CC1CCC(C(C)C)C(P(Cl)Cl)C1	CCOP(OCC)C1CC(C)CCC1C(C)C
CCOC(=O)CSP(Cl)Cl	CCOC(=O)CP(=S)(OCC)OCC
COCC=CC(=O)c1ccccc1	CCOC(CCC(=O)c1ccccc1)OCC
ClP(Cl)OC12CC3CC(CC(C3)C1)C2	CCOP(OCC)OC12CC3CC(CC(C3)C1)C2
Cc1oc(=O)c(Cl)nc1Cl	CCOc1nc(Cl)c(C)oc1=O
C=C(O[Si](Cl)(Cl)CCCl)C(C)(C)C	C=C(O[Si](CCCl)(OCC)OCC)C(C)(C)C
CCOC(=O)N1C=CC(O)CC1	CCOC(=O)N1C=CC(OCC)CC1
COCC=CC(=O)c1ccc(OC)cc1	CCOC(CCC(=O)c1ccc(OC)cc1)OCC
Cc1cc(C#N)c2n[se]nc2c1	CCOC(=O)c1cc(C)cc2n[se]nc12
CCOC(=O)C=C1CCC(=O)O1	CCOC(=O)CCC(=O)CC(=O)OCC
CC(Br)N1C(=O)c2ccccc2C1=O	CCOC(C)N1C(=O)c2ccccc2C1=O
O=P1(CCl)COc2ccccc2O1	CCOP(=O)(CCl)COc1ccccc1O
Clc1cc(Cl)c(C(Cl)(Cl)Cl)s1	CCOC(=O)c1sc(Cl)cc1Cl
CC1CCC(=C2C(=O)OC(C)(C)OC2=O)N1	CCOC(=O)C=C1CCC(C)N1
C=CCN1N(C(=O)OCC)C(O)CC1(C)C	C=CCN1N(C(=O)OCC)C(OCC)CC1(C)C
O=C(O)C1c2ccccc2[Se]c2ccccc21	CCOC(=O)C1c2ccccc2[Se]c2ccccc21
N=C1NS(=O)(=O)NC1c1ccccc1	CCOC(=O)C(NS(N)(=O)=O)c1ccccc1
CC1CCCC(=C2C(=O)OC(C)(C)OC2=O)N1	CCOC(=O)C=C1CCCC(C)N1
C1=C([SiH](c2ccccc2)c2ccccc2)OCC1	CCO[Si](C1=CCCO1)(c1ccccc1)c1ccccc1
O=C(O)c1cccc(Sc2ccc(O)cc2)c1	CCOC(=O)c1cccc(Sc2ccc(O)cc2)c1
N=C1NS(=O)(=O)NC1c1cccs1	CCOC(=O)C(NS(N)(=O)=O)c1cccs1
COc1cc(C)c(C=CC(=O)O)cc1OC	CCOC(=O)C=Cc1cc(OC)c(OC)cc1C
CC1(C)OC(=O)C(=C2CCCN2CCCl)C(=O)O1	CCOC(=O)C=C1CCCN1CCCl
N#CCc1ccc(OCc2ccccc2)cn1	CCOC(=O)Cc1ccc(OCc2ccccc2)cn1
CC(C)(C)C=C1SC(=S)N(CC(=O)O)C1=O	CCOC(=O)CN1C(=O)C(=CC(C)(C)C)SC1=S
[N-]=[N+]=NC(=O)C1CC1COc1ccccc1	CCOC(O)=NC1CC1COc1ccccc1
O=C1C(O)=C(O)c2c(O)ccc3ccc(O)c1c23	CCOC1(O)C(=O)c2c(O)ccc3ccc(O)c(c23)C1=O
CC1(C)OC(=O)C(=C2CCCN2CCCCl)C(=O)O1	CCOC(=O)C=C1CCCN1CCCCl
CN(C)c1nc(Cl)c(C#N)c(=O)o1	CCOc1nc(N(C)C)oc(=O)c1C#N
CON=[N+]([O-])C(COC(C)=O)[N+]([O-])=NOC	CCOCC([N+]([O-])=NOC)[N+]([O-])=NOC
N=C1NS(=O)(=O)NC1CCc1ccccc1	CCOC(=O)C(CCc1ccccc1)NS(N)(=O)=O
CN1C(=S)N(C)C2(CCCC(=O)C2)N=C1S	CCOC1(OCC)CCCC2(C1)N=C(S)N(C)C(=S)N2C
CC1(C)OC(=O)C(=C2CCCCN2CCCCl)C(=O)O1	CCOC(=O)C=C1CCCCN1CCCCl
Cc1ccc(OC(C)CC(=O)O)c([N+](=O)[O-])c1	CCOC(=O)CC(C)Oc1ccc(C)cc1[N+](=O)[O-]
N=C1NS(=O)(=O)NC1c1cccc2ccccc12	CCOC(=O)C(NS(N)(=O)=O)c1cccc2ccccc12
C[Si]1(C)C23C4Cc5ccccc5C2C43[Si](C)(C)[Si]1(C)C	CCOC1c2ccccc2CC2C3C12[Si](C)(C)[Si](C)(C)[Si]3(C)C
[N-]=[N+]=C1C=C(S(=O)(=O)Cl)c2ccccc2C1=O	CCOS(=O)(=O)C1=CC(=[N+]=[N-])C(=O)c2ccccc21
CSc1ccccc1N1C(=O)CCC1C(=O)O	CCOC(=O)C1CCC(=O)N1c1ccccc1SC
CC1(C)OC(=O)C(=C2CCCCCN2CCCCl)C(=O)O1	CCOC(=O)C=C1CCCCCN1CCCCl
O=C(O)c1cccc(-c2cccc(-c3ccccn3)n2)n1	CCOC(=O)c1cccc(-c2cccc(-c3ccccn3)n2)n1
CCOC(=O)C(C#N)=Cc1coc2ccccc2c1=O	CCOC(=O)c1cc2c(oc1=O)-c1ccccc1OC2OCC
CCOC(=O)N1C(O)CC(C)(C)N1Cc1ccccc1	CCOC(=O)N1C(OCC)CC(C)(C)N1Cc1ccccc1
O=C1C=CC(=O)C23C(=O)C=CC(=O)C12CC=CC3O	CCOC12OC(CC=O)CC1CC(=O)C1=C2C(=O)C=CC1=O
O=C1C=CC(=O)C23C(=O)C=CC(=O)C12CC=CC3O	CCOC(=O)CC1Oc2ccc3c(c2C1=O)CC(CC=O)O3
CSc1cc(-c2ccccn2)nc(-c2cccc(C)n2)c1	CCOC(=O)c1cccc(-c2cc(SC)cc(-c3ccccn3)n2)n1
Cc1cc(C)c(C)c(C(Cl)=NOC(=O)N=C=O)c1C	CCOC(O)=NC(=O)ON=C(Cl)c1c(C)c(C)cc(C)c1C
CCOC(=O)c1c(CCl)nc2ccccc2c1-c1ccccc1	CCOCc1nc2ccccc2c(-c2ccccc2)c1C(=O)O
CCOC(=O)c1c(CCl)nc2ccccc2c1-c1ccccc1	CCOCc1nc2ccccc2c(-c2ccccc2)c1C(=O)OCC
ClC(=Nc1ccccc1)N1c2ccccc2Sc2ccccc21	CCOC(=Nc1ccccc1)N1c2ccccc2Sc2ccccc21
CCOC(=O)C(C#N)=Cc1coc2ccc(C)cc2c1=O	CCOC(=O)c1cc2c(oc1=O)-c1cc(C)ccc1OC2OCC
COc1ccc2ccc(OC)c3c2c1C(=O)C([N+]#N)=C3[O-]	CCOC1(OCC)C(=O)c2c(OC)ccc3ccc(OC)c(c23)C1=O
CCOC(=O)C(N=C(c1ccccc1)c1ccccc1)OC(C)=O	CCOC(=O)C(N=C(c1ccccc1)c1ccccc1)OCC
c1ccc(N=c2nc(-c3ccccc3)cc(Sc3ccccc3)s2)cc1	CCOc1cc(-c2ccccc2)nc(=S)n1-c1ccccc1
COC(=O)C(C#N)(OC)N1C(=O)c2ccccc2C1=O	CCOC(=O)c1ccccc1C(O)=NC(C#N)(OC)C(=O)OCC
OC(=NC(c1ccccc1)n1nnc2ccccc21)c1ccccc1	CCOC(N=C(O)c1ccccc1)c1ccccc1
CC(C)(C)OC(=O)N1C(C2CC3OC3C(=O)O2)COC1(C)C	CCOC(=O)CC(O)CC(O)C1COC(C)(C)N1C(=O)OC(C)(C)C
CC1(O)N=C2N=C(O)C([N+](=O)[O-])=C3NCCC1(O)N23	CCOC1(C)N=C2N=C(O)C([N+](=O)[O-])=C3NCCC1(O)N23
S=P1(Cl)Oc2ccc3ccccc3c2-c2c(ccc3ccccc23)O1	CCOP1(=S)Oc2ccc3ccccc3c2-c2c(ccc3ccccc23)O1
COC(=O)C(CC(C)C)N=C(O)C(C)N=C(O)OCc1ccccc1	CCOC(=O)C(CC(C)C)N=C(O)C(C)N=C(O)OCc1ccccc1
COc1ccc(CC2OC(=O)Cc3cc(OC)c(OC)cc32)cc1OC	CCOC(=O)Cc1cc(OC)c(OC)cc1C=Cc1ccc(OC)c(OC)c1
COC(C#N)(C(=O)OC(C)(C)C)N1C(=O)c2ccccc2C1=O	CCOC(=O)c1ccccc1C(O)=NC(C#N)(OC)C(=O)OC(C)(C)C
CCc1c2c3ccccc3nc-2cn2c(=O)c3ccccc3[nH]c(=O)c12	CCOC(=O)c1ccccc1NC(=O)c1ncc2[nH]c3ccccc3c2c1CC
CC(C)CCCC(C)C1CCC2C3CCC4CC(=O)C(N=[N+]=[N-])CC4(C)C3CCC12C	CCOC(=O)CC1CCC2C(CCC3(C)C(C(C)CCCC(C)C)CCC23)C1(C)CC#N
COC(=O)C1=CC2CCCN3CCc4c(n1c1ccc(Br)cc41)C23	CCOC(=O)C1=CC2CCCN3CCc4c(n1c1ccc(Br)cc41)C23
CC(C)(C)OC(=O)C1OC(n2ccc(O)nc2=O)C2OC(C)(C)OC12	CCOC(=O)C1OC(n2ccc(O)nc2=O)C(O)C1O
CC(=O)OCC1=C(C(=O)OC(C)(C)C)N2C(=O)C(=[N+]=[N-])C2SC1	CCOC1C(=O)N2C(C(=O)OC(C)(C)C)=C(COC(C)=O)CSC12
CCOC(=O)C1=NN(c2ccc(Cl)cc2)C(O)C(=O)N1c1ccccc1	CCOC(=O)C1=NN(c2ccc(Cl)cc2)C(OCC)C(=O)N1c1ccccc1
O=C(Cl)c1cc([N+](=O)[O-])cc2c1-c1c(cc([N+](=O)[O-])cc1[N+](=O)[O-])C2=O	CCOC(=O)c1cc([N+](=O)[O-])cc2c1-c1c(cc([N+](=O)[O-])cc1[N+](=O)[O-])C2=O
CCCCCCCCCC=CC(=O)CCc1c(O)c(C=O)c2c(c1O)C(=O)OC2O	CCCCCCCCCCCC(=O)CCc1c(O)c(C=O)c2c(c1O)C(=O)OC2OCC
CC(C)(C)C(=NN=c1[nH][nH]c(=NN=C(C(=O)O)C(C)(C)C)s1)C(=O)O	CCOC(=NN=C1N=NC(=NN=C(OCC)C(C)(C)C)S1)C(C)(C)C
COc1ccc(C(O)(c2ccc(N=Nc3ccc(C)cc3)cc2)c2ccc(OC)cc2)cc1	CCOC(c1ccc(N=Nc2ccc(C)cc2)cc1)(c1ccc(OC)cc1)c1ccc(OC)cc1
CC1CCC(C(C)C)C(OP2(C)(N(C(C)C)C(C)C)Oc3cc(C(C)(C)C)cc(C(C)(C)C)c3O2)C1	CCOP1(C)(OC2CC(C)CCC2C(C)C)Oc2cc(C(C)(C)C)cc(C(C)(C)C)c2O1
Oc1c(F)c(F)c(F)c(F)c1N=Nc1c(F)c(F)c(F)c(F)c1F	CCOc1c(F)c(F)c2c(c1F)Oc1c(F)c(OCC)c(F)c(F)c1N=N2
O=c1[nH]c2ccccc2c(=O)n2cc3nc4ccc(OCc5ccccc5)cc4c-3cc12	CCOC(=O)c1ccccc1NC(=O)c1cc2c(cn1)[nH]c1ccc(OCc3ccccc3)cc12
OC(c1ccccc1)(c1ccc(N=Nc2ccc(Cl)cc2)cc1)c1ccc(N=Nc2ccc(Cl)cc2)cc1	CCOC(c1ccccc1)(c1ccc(N=Nc2ccc(Cl)cc2)cc1)c1ccc(N=Nc2ccc(Cl)cc2)cc1
C1CN2CCC1CC2.CS(=O)(=O)C=S(=O)=O	CC[N+]12CCC(CC1)CC2.CS(=O)(=O)CS(=O)(=O)[O-]
CN1CCCC1=O.COS(=O)(=O)OC	CCOC1(OCC)CCCN1C
C1CN2CCC1CC2.CCS(=O)(=O)C(C)=S(=O)=O	CCS(=O)(=O)C(C)S(=O)(=O)[O-].CC[N+]12CCC(CC1)CC2
[Cl+]=C1SCCCN1Cc1ccccc1.[Cl-]	CC[O+]=C1SCCCN1Cc1ccccc1.F[P-](F)(F)(F)(F)[F+]
COC(=O)C1=CC2CCCN3CCc4c(n1c1ccccc41)C23.Cl	CCOC(=O)C1=CC2CCCN3CCc4c(n1c1ccccc41)C23.Cl
CC(=CC(C)CCCCC(=O)O)C1OC2C=CC1OC(=O)C=CC=CC=CC1OC3CC1OC(C=CCC1OC(CC(O)C1C)C(O)C(O)C=CCCC=CC2)C3C	CCOC(=O)CCCCC(C)C=C(C)C1OC2C=CC1OC(=O)C=CC=CC=CC1OC3CC1OC(C=CCC1OC(CC(O)C1C)C(O)C(O)C=CCCC=CC2)C3C
CC(=O)OCC1OC(OC2C(COC(C)=O)OC(OC(C)=O)C(N3C(=O)c4ccccc4C3=O)C2OC(C)=O)C(OC(C)=O)C(OC(C)=O)C1OC(C)=O	CCOC1OC(COC(C)=O)C(OC2OC(COC(C)=O)C(OC(C)=O)C(OC(C)=O)C2OC(C)=O)C(OC(C)=O)C1N1C(=O)c2ccccc2C1=O
O=C(O)CCc1cc(C(=O)c2cccc(C(=O)O)c2)ccc1O	CCOC(=O)CCc1cc(C(=O)c2cccc(C(=O)OCC)c2)ccc1O
CC1(C)OCC(C2OC(ON3C(=O)c4ccccc4C3=O)C3OC(C)(C)OC23)O1	CCOC1OC(C2COC(C)(C)O2)C2OC(C)(C)OC12
CC1=CC(c2cn(S(=O)(=O)c3ccc(C)cc3)c3ccccc23)C2C(=O)OC(=O)C2C1	CCOC(=O)C1CC(C)=CC(c2cn(S(=O)(=O)c3ccc(C)cc3)c3ccccc23)C1C(=O)O
CCSP(O[Si](C)(C)C)SCC	CCO[PH](=O)OCC
C1#CCSCC#CCC=C1	CCOC1CSCc2ccccc21
OC1CCN=C(S)N1	CCOC1CCN=C(S)N1
N#Cc1cccc(C=O)n1	CCOC(=N)c1cccc(C=O)n1.Cl
C=C(CCOC(C)=O)C[Si](C)(C)C	C=C(CCOC(C)=O)COCC
CCC(Cl)=NOP(C)(=S)Cl	CCOP(C)(=S)ON=C(Cl)CC
C=CCOC(O)=NC(C)C#N	C=CCOC(O)=NC(C)C(=N)OCC
O=[N+]([O-])C(F)=C(F)[N+](=O)[O-]	CCOC(=O)C(F)[N+](=O)[O-]
C=CCOC(O)=NC(C#N)C(C)C	C=CCOC(O)=NC(C(=N)OCC)C(C)C
C=CCOC(O)=NC(C#N)C(C)CC	C=CCOC(O)=NC(C(=N)OCC)C(C)CC
CC(C)(C)C1CCC(=O)C([N+](=O)[O-])C1	CCOC(=O)CCC(CC[N+](=O)[O-])C(C)(C)C
CC(C)OP(=O)(OC(C)C)C(Br)=NO	CCOC(=S)NP(=O)(OC(C)C)OC(C)C
O=C(O)C1Cc2ccccc2N1	CCOC(=O)C1Cc2ccccc2N1
CN1C(=O)c2cccnc2C1O	CCOC1c2ncccc2C(=O)N1C
CC(C#N)N=C(O)OCC(Cl)(Cl)Cl	CCOC(=N)C(C)N=C(O)OCC(Cl)(Cl)Cl
CN(C)[Si](Cl)(O[Si](N(C)C)(N(C)C)N(C)C)N(C)C	CCO[Si](OCC)(OCC)O[Si](OCC)(OCC)OCC
O=C1C(=C2C=NC=CN2)C(=O)c2ccccc21	CCN1C=CN=CC1=C1C(=O)c2ccccc2C1=O
CC(=O)CC(O)=C1C(=O)OC(C)(C)OC1=O	CCOC(=O)CC(=O)CC(C)=O
O=[N+]([O-])c1ccc(C=Nc2ncccn2)cc1	CCOC(Nc1ncccn1)c1ccc([N+](=O)[O-])cc1
CC1=CN=CC(=C2C(=O)c3ccccc3C2=O)N1	CCOC1=C(c2cncc(C)n2)C(=O)c2ccccc21
CC1=CC(=C2C(=O)c3ccccc3C2=O)NC=N1	CCN1C=NC(C)=CC1=C1C(=O)c2ccccc2C1=O
O=C(O)c1cc(=O)c2c(s1)-c1ccccc1C2	CCOC(=O)c1cc(=O)c2c(s1)-c1ccccc1C2
CCOC1CCC(C(=O)c2ccccc2)=C(C)O1	CCOC(CCc1c(C)noc1-c1ccccc1)OCC
Cc1cc2c(cc1C)C(=O)C(=C1C=CC=NN1)C2=O	CCN1N=CC=CC1=C1C(=O)c2cc(C)c(C)cc2C1=O
O=[N+]([O-])C1=NN=C2N=CNN2C1O	CCOC1C([N+](=O)[O-])=NN=C2N=CNN21
O=C1CC(C(=O)O)SC2=C1Cc1ccccc12	CCOC(=O)C1CC(=O)C2=C(S1)c1ccccc1C2
O=C(O)CCCCC(=O)c1ccc2cc(O)ccc2c1	CCOC(=O)CCCCC(=O)c1ccc2cc(O)ccc2c1
O=C(Cl)Cc1ccc(NC(=O)C(F)(F)F)cc1	CCOC(=O)Cc1ccc(NC(=O)C(F)(F)F)cc1
COc1ccc2c(c1)C(=O)C(=C1C=CC=NN1)C2=O	CCN1N=CC=CC1=C1C(=O)c2ccc(OC)cc2C1=O
CSc1ccc2c(c1)C(=O)C(=C1C=CC=NN1)C2=O	CCN1N=CC=CC1=C1C(=O)c2ccc(SC)cc2C1=O
O=C1CC(C(=O)O)Sc2c1oc1ccccc21	CCOC(=O)C1CC(=O)c2oc3ccccc3c2S1
O=C1CC(C(=O)O)Sc2c1sc1ccccc21	CCOC(=O)C1CC(=O)c2sc3ccccc3c2S1
COc1ccc2c(c1)C(=O)C(=C1C=NC=C(C)N1)C2=O	CCOC1=C(c2cncc(C)n2)C(=O)c2ccc(OC)cc21
O=C(O)CCOc1ccc(Cn2ccnn2)cc1	CCOC(=O)CCOc1ccc(Cn2ccnn2)cc1
CC(C)CCCC(C)C1CCC2C3CCC4CC(Br)C5CC4(CO5)C3CCC12C	CCOC1CC2CCC3C4CCC(C(C)CCCC(C)C)C4(C)CCC3C23COC1C3
CC1=NC2=NN=C([N+](=O)[O-])C(O)N2N1	CCOC1C([N+](=O)[O-])=NN=C2N=C(C)NN21
CC(CC#N)C(=O)c1ccc2c(ccc3nncn32)c1	CCOC(=O)CC(C)C(=O)c1ccc2c(ccc3nncn32)c1
O=C(O)Cc1cccc2c(=O)cc(-c3ccccc3)oc12	CCOC(=O)Cc1cccc2c(=O)cc(-c3ccccc3)oc12
Cc1c(C(=O)O)nn(-c2ccccc2)c(=O)c1C#N	CCOC(=O)c1nn(-c2ccccc2)c(=O)c2c(N)scc12
Cc1ccc(-n2nc(C(=O)O)c(C)c(C#N)c2=O)cc1	CCOC(=O)c1nn(-c2ccc(C)cc2)c(=O)c2c(N)scc12
CCOP(=O)(OCC)C(C#N)C(S)=NC1CCCCC1	CCOC(NC1CCCCC1)=C(C#N)P(=O)(OCC)OCC
CC(=O)OC(C)CCCCCC1OC1C(=O)C=[N+]=[N-]	CCOC(=O)C=CC(O)CCCCCC(C)OC(C)=O
CC(=O)OC(C)CCCCCCC1OC1C(=O)C=[N+]=[N-]	CCOC(=O)C=CC(O)CCCCCCC(C)OC(C)=O
CCOc1ccccc1OC(c1ccccc1)C(O)C#N	CCOC(=N)C(O)C(Oc1ccccc1OCC)c1ccccc1
COc1ccc(-n2nc(C(=O)O)c(C)c(C#N)c2=O)cc1	CCOC(=O)c1nn(-c2ccc(OC)cc2)c(=O)c2c(N)scc12
C=CC(=O)c1cc2ccc3cccc4ccc(c1OCOC)c2c34	CCOCCC(=O)c1cc2ccc3cccc4ccc(c1O)c2c34
N#Cc1c(O)[nH]c(C(Cl)(Cl)Cl)c1C(=O)c1ccccc1	CCOc1[nH]c(O)c(C#N)c1C(=O)c1ccccc1
CCOC(=O)c1cnc2n(c1=O)C(C)CCC2=CN(C)C	CCOC=C1CCC(C)n2c1ncc(C(=O)OCC)c2=O
CCOC(=O)c1c(CCl)nc2ccc(Cl)cc2c1-c1ccccc1	CCOCc1nc2ccc(Cl)cc2c(-c2ccccc2)c1C(=O)O
CCOC(=O)c1c(CCl)nc2ccc(Cl)cc2c1-c1ccccc1	CCOCc1nc2ccc(Cl)cc2c(-c2ccccc2)c1C(=O)OCC
CC1(C)OC2OC3CCN(C(=O)OCc4ccccc4)C3C2O1	CCOC1OC2CCN(C(=O)OCc3ccccc3)C2C1O
CC(=O)c1cc2ccccc2n2c(=O)n(-c3ccccc3)c(=O)n12	CCOC1c2ccccc2N(C(O)=Nc2ccccc2)n2c1c(C)oc2=O
CC(=O)c1cc2ccccc2n2c(=O)n(-c3ccccc3)c(=O)n12	CCOC1c2ccccc2N2C(=O)N(c3ccccc3)C3(C)OC(O)=NC123
COc1c2ccccc2c(OC)c2cc(S(=O)(=O)Cl)ccc12	CCOS(=O)(=O)c1ccc2c(OC)c3ccccc3c(OC)c2c1
CCCCCC1CCC(c2ccc(-c3ccc(C#N)cc3)cc2)CC1	CCCCCC1CCC(c2ccc(-c3ccc(C(=N)OCC)cc3)cc2)CC1.Cl
Cl.O=C(O)C1CC(O)CN1	CCOC(=O)C1CC(O)CN1.Cl
CC(OC(=O)C(F)N1C(=O)c2ccccc2C1=O)c1ccccc1	CCOC(=O)C(F)N1C(=O)c2ccccc2C1=O
O=C(c1ccccc1)c1cc2ccccc2n2c(=O)n(-c3ccccc3)c(=O)n12	CCOC1c2ccccc2N(C(O)=Nc2ccccc2)n2c1c(-c1ccccc1)oc2=O
O=C(N=C(C(F)(F)F)C(F)(F)F)C(C(F)(F)F)(C(F)(F)F)C(F)(F)F	CCOC(N=C(O)C(C(F)(F)F)(C(F)(F)F)C(F)(F)F)(C(F)(F)F)C(F)(F)F
CCOC(OCC)C12CCOC1(O)CCN(CCc1c[nH]c3ccccc13)C2=O	CCOC12CCN(CCc3c[nH]c4ccccc34)C(=O)C1CCO2
COc1ccc2cc(C(=O)c3ccccc3)n3c(=O)n(-c4ccccc4)c(=O)n3c2c1	CCOC1c2ccc(OC)cc2N(C(O)=Nc2ccccc2)n2c1c(-c1ccccc1)oc2=O
Cc1c(-c2ccccc2)[o+]c(-c2ccccc2)c(C)c1C#Cc1ccccc1.[O-][Cl+3]([O-])([O-])[O-]	CCOC(=Cc1c(C)c(-c2ccccc2)[o+]c(-c2ccccc2)c1C)c1ccccc1.[O-][Cl+3]([O-])([O-])[O-]
O=C(O)CC(O)C(=O)O	CCOC(=O)CC(O)C(=O)OCC
CC(C)CC1C(O)CC(=O)N1C(=O)OC(C)(C)C	CCOC(=O)CC(O)C(CC(C)C)N=C(O)OC(C)(C)C
CC(C)CC1C(O)CC(=O)N1C(=O)OC(C)(C)C	CCOC(=O)CC(O)C(CC(C)C)N=C(O)OC(C)(C)C
COC(C#N)C(Oc1ccccc1)c1ccccc1	CCOC(=N)C(OC)C(Oc1ccccc1)c1ccccc1.Cl
COC(C#N)C(Oc1ccccc1)c1ccccc1	CCOC(=N)C(OC)C(Oc1ccccc1)c1ccccc1.Cl
CCOc1ccccc1OC(c1ccccc1)C(C#N)OC	CCOC(=N)C(OC)C(Oc1ccccc1OCC)c1ccccc1.Cl
CCOc1ccccc1OC(c1ccccc1)C(C#N)OC	CCOC(=N)C(OC)C(Oc1ccccc1OCC)c1ccccc1.Cl
Cc1cc(O)c2c(c1)C(=O)c1c(c(O)cc(O)c1-c1c(O)cc(O)c3c1C(=O)c1cc(C)cc(O)c1C3=O)C2=O	CCOC12Oc3cc(O)c4c5c3-c3c(cc(O)c(c31)C(=O)c1c(O)cc(C)cc12)OC5(OCC)c1cc(C)cc(O)c1C4=O
ClC1CCSC1Cl	CCOC1SCCC1Cl
N#CC1CNCCO1	CCOC(=O)C1CNCCO1
O=C(Cl)C=Cc1cnc[nH]1	CCOC(=O)C=Cc1cnc[nH]1
O=C1C=CC(=O)c2cc(CBr)ccc21	CCOCc1ccc2c(c1)C(=O)C=CC2=O
CC(Cl)=NOP(Cl)(Cl)(Cl)CBr	CCOP(=O)(CBr)ON=C(C)Cl
Cc1c(C)c(C)c(CBr)c(CBr)c1C	CCOCc1c(C)c(C)c(C)c(C)c1COCC
C[Si]1(C)c2ccccc2C(Cl)[Si]1(C)C	CCO[Si](C)(C)[Si](C)(C)c1ccccc1CCl
N=C(O)c1cc(F)c(Cl)nc1Cl	CCOC(=O)c1cc(F)c(Cl)nc1Cl
Clc1snc(C(Cl)(Cl)Cl)c1Cl	CCOc1snc(C(Cl)(Cl)Cl)c1Cl
COC(=O)C=Cn1nnc(C)n1	CCOC(C)=NNC=C(C=CC(=O)OC)C(=O)OC
O=C(c1ccccc1)N1OCCC1O	CCOC1CCON1C(=O)c1ccccc1
N=c1[nH]cc2c(c1C(=O)O)CCC2	CCOC(=O)c1c2c(c[nH]c1=N)CCC2
CC(C)(C)OC(O)=NCC1OC(OC2C(N=C(O)OC(C)(C)C)CC(N=C(O)OC(C)(C)C)C(OC3OC(CI)C(O)C(N=C(O)OC(C)(C)C)C3O)C2O)C(N=C(O)OC(C)(C)C)C(O)C1O	CCOCC1OC(OC2C(N=C(O)OC(C)(C)C)CC(N=C(O)OC(C)(C)C)C(OC3OC(CN=C(O)OC(C)(C)C)C(O)C(O)C3N=C(O)OC(C)(C)C)C2O)C(O)C(N=C(O)OC(C)(C)C)C1O
CC1(C(=O)C=[N+]=[N-])C(=O)C2CCCC21	CCOC(=O)CC1(C)C(=O)C2CCCC21
CC1(C(=O)C=[N+]=[N-])C(=O)C2CCCC21	CCOC(=O)CC1(C)C(=O)C2CCCC21
CC1(C(=O)C=[N+]=[N-])C(=O)C2CCCCC21	CCOC(=O)CC1(C)C(=O)C2CCCCC21
CC(C(=O)Sc1ccccc1)C(O)C1CCCN1C(=O)OC(C)(C)C	CCOC(=O)C(C)C(O)C1CCCN1C(=O)OC(C)(C)C
CCOC(=O)c1nnc2nc(Sc3ccc(C)cc3)c(F)cc2c1Cl	CCOC(=O)c1nnc2nc(Sc3ccc(C)cc3)c(F)cc2c1OCC
CCOC1C=CC(=O)C(COC(c2ccccc2)(c2ccccc2)c2ccccc2)O1	CCOC1OC(COC(c2ccccc2)(c2ccccc2)c2ccccc2)C(=O)CC1C(C)O
CSC1(Br)CC1	CCOC1(SC)CC1
C=C(CCC)C(=O)Cl	C=C(CCC)C(=O)OCC
O=C(Cl)SSCl	CCOC(=O)SSCl
S=C=NC=CN=C=S	CCOC(S)=NC=CN=C(S)OCC
CC(=CN=C=S)CCl	CCOC1=NC=C(C)CS1
CC(C)N(PN(C(C)C)C(C)C)C(C)C	CCOPN(C(C)C)C(C)C
C=C(O[Si](C)(C)Cl)C(C)(C)C	C=C(O[Si](C)(C)OCC)C(C)(C)C
C#CCn1ccnn1	C=C(Cn1ccnn1)OCC
CC(C)(C)OC(=O)C=C(O)CCl	CCOCC(O)=CC(=O)OC(C)(C)C
C[Si](C)(C)C12CCCCC1C2(Br)Br	CCOC1(OCC)C2CCCCC21[Si](C)(C)C
CCN(CC)C(=O)OC(C)Cl	CCOC(C)OC(=O)N(CC)CC
O=CC1=CC(=O)CC1O	CCOC(OCC)C1=CC(=O)CC1O
CC(O)C#CC(C)(C)CC(=O)O	CCOC(=O)CC(C)(C)C#CC(C)O
CCC1OC1(C#N)C#N	CCOC(=O)C(Br)CC
CC(C)(C#CC(=O)O)CCO	CCOC(=O)C#CC(C)(C)CCO
CC(C)(C=CC(=O)O)CCO	CCOC(=O)C=CC(C)(C)CCO
COC(=O)SSC(=O)Cl	CCOC(=O)SSC(=O)OC
CSc1cccc(Cl)n1	CCOc1cccc(SC)n1
CC1OC(=O)[N-][N+]1(C)C	CCOC(O)=NN(C)C
CC[Si]1(CC)Cc2ccccc21	CCO[Si](CC)(CC)Cc1ccccc1
CCOC(=O)CC(C)C(C)CC(=O)O	CCOC(=O)CC(C)C(C)CC(=O)OCC
CC(O)c1nc(C#N)cs1	CCOC(=N)c1csc(C(C)O)n1
CSc1nncnc1C	CCOc1nncnc1C
N#CCc1ccccc1	CCOC(=O)Cc1ccccc1
C=CC1CCC2CC1N=C2O	C=CC1CCC(C(=O)OCC)CC1N
CCC1C=C2C(=O)OCCCC21	CCOC(=O)C1=CC(CC)C1CCCO
CCSC1CC(C)N=C(S)N1	CCOC1CCN=C(S)N1
C[Se]Cc1ccccc1C(=O)O	CCOC(=O)c1ccccc1C[Se]C
Brc1cnc(-c2ccccc2)o1	CCOC(=O)N=C(O)c1ccccc1
COc1ccc(C(Cl)Cl)cn1	CCOC(OCC)c1ccc(OC)nc1
CC(C)C1CCC2(C)COC(=O)C12	CCOC(=O)C1C(C(C)C)CCC1(C)CBr
N#Cc1cnc(-c2ccccc2)nc1	CCOC(=O)c1cnc(-c2ccccc2)nc1
N#Cc1cnc(-c2ccccc2)nc1	CCOC(=N)c1cnc(-c2ccccc2)nc1.Cl
CC(Cl)OC(=O)N1CCCCC1	CCOC(C)OC(=O)N1CCCCC1
O=C(O)c1cc2ncccc2o1	CCOC(=O)c1cc2ncccc2o1
O=C(O)c1cc2cnccc2o1	CCOC(=O)c1cc2cnccc2o1
O=C(O)c1cc2ccncc2o1	CCOC(=O)c1cc2ccncc2o1
C=CCC(C#N)(CC)C(=O)C=[N+]=[N-]	C=CCC(C#N)(CC)CC(=O)OCC
O=C(C1=COCCC1)C(F)(F)F	CCOC1OCCCC1C(=O)O
CCOC(=O)C(Br)(C=O)C(=O)OCC	CCOC(=O)C(Br)(C(=O)OCC)C(OCC)OCC
CCOC(Cl)C[Se]c1ccccc1	CCOC(C[Se]c1ccccc1)OCC
O=C(Cl)C=Cc1c(Cl)cccc1Cl	CCOC(=O)C=Cc1c(Cl)cccc1Cl
O=C1C=CC2CC3C=CC(=O)C3C12	CCOC12CCC3CC4CCC(OCC)(O1)C4C32
Cc1ccc(C(C)CBr)cc2c(C)ccc1-2	CCOCC(C)c1ccc(C)c2ccc(C)c-2c1
CN1C(C)(C)C(C=O)=[N+]([O-])C1(C)C	CCOC(OCC)C1=[N+]([O-])C(C)(C)N(C)C1(C)C
C=C(c1ccc(OC)cc1)N1CCCC1	CCOC(=O)Cc1ccc(OC)cc1
CCCCN=C1OC(=O)c2ccccc21	CCCCN=C(O)c1ccccc1C(=O)OCC
CCN1C(=O)C(=O)SC1(Cl)Cl	CCOC1(OCC)SC(=O)C(=O)N1CC
Cc1nc(O)c(C)c(C(=O)O)n1	CCOC(=O)c1nc(C)nc(O)c1C
N#CC1CSc2ccccc2O1	CCOC(=N)C1CSc2ccccc2O1.Cl
CC(C)(C)CN=C1OC(=O)c2ccccc21	CCOC(=O)c1ccccc1C(O)=NCC(C)(C)C
O=P(Cl)(Cl)C=C(Cl)C1=CCCCC1	CCOP(=O)(C=C(Cl)C1=CCCCC1)OCC
O=c1oc(O)nc2cocc12	CCOC(O)=Nc1cocc1C(=O)O
Clc1nc2ccsc2n2cccc12	CCOc1nc2ccsc2n2cccc12
COc1cccc(OC)c1C(=O)C#N	CCOC(=N)C(=O)c1c(OC)cccc1OC.Cl
c1cnc2c(c1)NC1(CCCCC1)N2	CCOc1ccc2c(n1)=NC1(CCCCC1)N=2
O=C(O)COCCCCC1=CCCC1=O	CCOC(=O)COCCCCC1=CCCC1=O
O=C(O)CSCCCCC1=CCCC1=O	CCOC(=O)CSCCCCC1=CCCC1=O
CCCCCCCCCCCC[Te]c1ccccc1	CCCCCCCCCCCCOCC
C[Si](C)(C)C1C=CC2C1C(=O)C2(Cl)Cl	CCOC(=O)C1C(C(Cl)Cl)CCC1[Si](C)(C)C
N#Cc1ccc2cc(C(=O)O)oc2c1	CCOC(=O)c1cc2ccc(C#N)cc2o1
CN(C)c1ccc(-c2cnc(CO)o2)cc1	CCOc1ncc(-c2ccc(N(C)C)cc2)o1
[N-]=[N+]=NC(=O)c1nn[nH]c1Cl	CCOC(O)=Nc1[nH]nnc1Cl
[N-]=[N+]=NC(=O)c1nn[nH]c1Br	CCOC(O)=Nc1[nH]nnc1Br
O=C(O)C(Br)Cc1ccccc1	CCOC(=O)C(Br)Cc1ccccc1
COc1nc(O)c2c(n1)CCCC2	CCOc1nc(O)c2c(n1)CCCC2
N#CCOCCOC(=O)c1ccccc1	CCOC(=N)COCCOC(=O)c1ccccc1.Cl
N=c1nc(Cl)c(CC=O)c(Cl)[nH]1	CCOC(Cc1c(Cl)nc(=N)[nH]c1Cl)OCC
[N-]=[N+]=NC(=O)c1csc2ccccc12	CCOC(O)=Nc1csc2ccccc12
O=CCCC(=O)c1cc2ccccc2[nH]1	CCOc1cccc2c1[nH]c1ccccc12
O=C(Cl)c1cccc2c(=O)osc12	CCOC(=O)c1cccc2c(=O)osc12
C[Si](C)(C)OC(C#N)c1cccc(F)c1	CCOC(=N)C(O)c1cccc(F)c1.Cl
C[Si](C)(C)OC(C#N)c1cccc(Cl)c1	CCOC(=N)C(O)c1cccc(Cl)c1.Cl
Clc1nc2ccccc2n2nncc12	CCOc1nc2ccccc2n2nncc12
O=C1SC(Cl)(Cl)N(c2ccccc2)C1=O	CCOC1(OCC)SC(=O)C(=O)N1Cc1ccccc1
CC=CCC(C)C1OC(=O)N(C)C1C#N	CC=CCC(C)C1OC(=O)N(C)C1C(=N)OCC
COCOc1ccc2ccc(=O)oc2c1	CCOC(=O)CCc1ccc(OCOC)cc1O
O=C(Cl)c1cccc2c1S(=O)OC2=O	CCOC(=O)c1cccc2c1S(=O)OC2=O
O=c1c2ccccc2nc2n1CCCO2	CCOCCCn1c(O)nc2ccccc2c1=O
Cc1ccc(C(=O)O)c2c1NCCC2	CCOC(=O)c1ccc(C)c2c1CCCN2
O=C=NC(Cc1ccccc1)c1ccccc1	CCOC(O)=NC(Cc1ccccc1)c1ccccc1
COC(=O)c1ccccc1C(=O)N=C=S	CCOC(=S)N=C(O)c1ccccc1C(=O)OC
CCOc1ccc(NS(=O)(=O)Cl)cc1	CCOc1ccc(NS(=O)(=O)OCC)cc1
O=C1c2cccc3cccc(c23)N1CCl	CCOCN1C(=O)c2cccc3cccc1c23
CC(=O)C(Cl)=NNc1nc[nH]n1	CCOC(=NNc1nc[nH]n1)C(C)=O
O=C1CCC=C1CCCCCC(F)C(=O)O	CCOC(=O)C(F)CCCCCC1=CCCC1=O
N#CCCN1C(=O)CCC1C(=O)O	CCOC(=O)C1CCC(=O)N1CCC#N
[N-]=[N+]=NC(=O)c1nc2ccccc2[nH]1	CCOC(=O)c1nc2ccccc2[nH]1
O=C(O)c1cnc2c(c1)C(=O)c1ccccc1-2	CCOC(=O)c1cnc2c(c1)C(=O)c1ccccc1-2
CCOC(O)=Nc1cocc1C(=O)O	CCOC(=O)c1cocc1N=C(O)OCC
O=C=NC(Cl)(c1ccccc1)C(Cl)(Cl)Cl	CCOC(O)=NC(OCC)(c1ccccc1)C(Cl)(Cl)Cl
CC1(C)OC(=O)C(=C2SC=CS2)C(=O)O1	CCOC(=O)C(C(=O)O)=C1SC=CS1
O=S(=O)(Cl)Nc1cccc2ccccc12	CCOS(=O)(=O)Nc1cccc2ccccc12
COC(=O)Cc1ccc(C(=O)CBr)cc1	CCOC(=O)C(=O)c1ccc(CC(=O)OC)cc1
O=C(O)Cc1cc[n+]([O-])c2cccnc12	CCOC(=O)Cc1cc[n+]([O-])c2cccnc12
O=[N+]([O-])C(=C([N+](=O)[O-])[N+](=O)[O-])[N+](=O)[O-]	CCOC(=O)C([N+](=O)[O-])[N+](=O)[O-]
COC(=O)CC=C1N=C(O)OC1=O	CCOC(=O)C(N)=CCC(=O)OC
N=C1N=C(O)C(CCCCC(=O)O)O1	CCOC(=O)CCCCC1OC(=N)N=C1O
CN1C(Cl)=C(C=O)C(C)(C)C(C=O)=C1Cl	CCOC1=C(C=O)C(C)(C)C(C=O)=C(OCC)N1C
N#CCCCOc1ccccc1-c1ccccc1	CCOC(=N)CCCOc1ccccc1-c1ccccc1.Cl
Cc1nn(C)c(N=C=O)c1CCc1ccccc1	CCOC(=O)Nc1c(CCc2ccccc2)c(C)nn1C.Cl
NC(CC1CNc2ccccc21)C(=O)O	CCOC(=O)C(N)Cc1c[nH]c2ccccc12.Cc1ccc(S(=O)(=O)O)cc1
N#Cc1csc(C(O)Cc2ccccc2)n1	CCOC(=N)c1csc(C(O)Cc2ccccc2)n1
O=C=NC(c1ccccc1)C(Cl)c1ccccc1	CCOC(O)=NC(c1ccccc1)C(Cl)c1ccccc1
Cc1ccc2[nH]c(C(=O)N=[N+]=[N-])c(C)c2c1	CCOC(=O)Nc1[nH]c2ccc(C)cc2c1C
CC(CC=Nc1ccc(C(=O)O)cc1)CCCC(C)(C)O	CCOC(=O)c1ccc(N=CCC(C)CCCC(C)(C)O)cc1
Cc1nn(C)c(N=C=O)c1Cc1ccccc1	CCOC(=O)Nc1c(Cc2ccccc2)c(C)nn1C
O=C1CCCCN1C(=O)OCc1ccccc1	CCOC1CCCCN1C(=O)OCc1ccccc1
COC(=O)C(C)c1ccc(C(=O)CBr)cc1	CCOC(=O)C(=O)c1ccc(C(C)C(=O)OC)cc1
Cc1cccc(-c2cnn3c(Cl)ccnc23)c1	CCOc1ccnc2c(-c3cccc(C)c3)cnn12
[N-]=[N+]=NC(=O)c1sccc1-n1cccc1	CCOC(O)=Nc1sccc1-n1cccc1
CC1CC(C)(C)N(c2ccccc2)N1C(=N)S	CCN=C(S)N1C(C)CC(C)(C)N1c1ccccc1
CCOC(=O)c1cn(C2CCCCC2)oc1=O	CCOC(=O)C(C(=O)OCC)C(O)=NC1CCCCC1
[N-]=[N+]=NC(=O)C=CC=COC(=O)c1ccccc1	CCOC(O)=NC=CC=COC(=O)c1ccccc1
Cc1cc(O)nc(=NC(=O)c2ccccc2)o1	CCOC(=N)N=C(O)c1ccccc1
CCSC(=O)C1=C(C)NC(C)=C(C(=O)SCC)C1	CCOC(=O)C1=C(C)NC(C)=C(C(=O)OCC)C1
CC(c1ccccc1)C1C(=O)OC(C)(C)OC1=O	CCOC(=O)CC(C)c1ccccc1
COc1ncc(-c2ccc([N+](=O)[O-])cc2)o1	CCOc1ncc(-c2ccc([N+](=O)[O-])cc2)o1
NC(Cc1ccc(B(O)O)cc1)C(=O)O	CCOC(=O)C(N)Cc1ccc(B(O)O)cc1.Cl
O=C(SCCCS)C1CCN2C(=O)CCC12	CCOC(=O)C1CCN2C(=O)CCC12
CC(C)(C)c1cc(SCC#N)cc(C(C)(C)C)c1O	CCOC(=N)CSc1cc(C(C)(C)C)c(O)c(C(C)(C)C)c1.Cl
CCOC(=O)C1=C(Cl)C(OCC)=NS1(=O)=O	CCOC(=O)C1=C(OCC)C(OCC)=NS1(=O)=O
CC1=C(C)SC(=C2C(=O)OC(C)(C)OC2=O)S1	CCOC(=O)C(C(=O)O)=C1SC(C)=C(C)S1
O=C(Cl)CC=C1c2ccccc2CSc2ccccc21	CCOC(=O)CC=C1c2ccccc2CSc2ccccc21
CN1C(=O)c2ccccc2N(C)P1(=O)Cl	CCOP1(=O)N(C)C(=O)c2ccccc2N1C
COc1cccc(CCCC(C(=O)O)C(=O)O)c1	CCOC(=O)C(CCCc1cccc(OC)c1)C(=O)OCC
O=Cc1nc(-c2ccccn2)c2cc(Br)ccc2n1	CCOC(=O)c1nc(-c2ccccn2)c2cc(Br)ccc2n1
CC1(C)C(c2ccccc2)=NOC1(O)c1ccccc1	CCOC1(c2ccccc2)ON=C(c2ccccc2)C1(C)C
Nn1c(CCC(=O)O)nc2ccccc2c1=O	CCOC(=O)CCc1nc2ccccc2c(=O)n1N
CCCCOc1ccc(-c2cnc(C(=O)O)nc2)cc1	CCCCOc1ccc(-c2cnc(C(=O)OCC)nc2)cc1
COc1ccc(C(O)=CC(=O)c2ccccc2O)cc1	CCOC1(C(=O)c2ccc(OC)cc2)Oc2ccccc2C1=O
CCSc1cc(=O)c2c(OC)ccc(OC)c2o1	CCOc1cc(=O)oc2c(OC)ccc(OC)c12
Cc1c(C(=O)OC(C)(C)C)[nH]c2c1CCCCCC2O	CCOC1CCCCCc2c1[nH]c(C(=O)OC(C)(C)C)c2C
CC(=O)Oc1csc(-c2ccccc2)c1-c1ccccc1	CCOc1csc(-c2ccccc2)c1-c1ccccc1
CN(C)c1nc2n(c(=O)n1)C(C#N)CS2	CCOC(=N)C1CSc2nc(N(C)C)nc(=O)n21.Cl
CCOC(=O)C=CC(=[N+]=[N-])C(=O)OCC	CCOC(=O)CC=C(OCC)C(=O)OCC
COc1ccc(C=C(SC)S(C)(=O)=O)cc1OC	CCOC(=O)C(OCC)c1ccccc1
O=C(O)c1ccc2c(=O)n3c(nc2c1)CCC3	CCOC(=O)c1ccc2c(=O)n3c(nc2c1)CCC3
[N-]=[N+]=NC(=O)c1cc2c(cn1)[nH]c1ccccc12	CCOC(O)=Nc1cc2c(cn1)[nH]c1ccccc12
Cc1ccc(C)c2c(C)c(C(=O)N=[N+]=[N-])[nH]c12	CCOC(O)=Nc1[nH]c2c(C)ccc(C)c2c1C
[N-]=[N+]=NC(=O)C=C1Nc2ccccc2N=C1O	CCOC(=O)C=C1Nc2ccccc2N=C1O
CC(=O)N=C1c2ccccc2OC1(Cl)[N+](=O)[O-]	CCOC1(N=C(C)O)c2ccccc2OC1(Cl)[N+](=O)[O-]
O=P(O)(O)CCN=C(O)OCc1ccccc1	CCOP(=O)(O)CCN=C(O)OCc1ccccc1
COc1ccc(OCC(=O)O)c2c1CCC(C)C2=O	CCOC(=O)COc1ccc(OC)c2c1C(=O)C(C)CC2
COc1ccc(OC(C)=O)c(C2=CCC(=O)O2)c1	CCOC(=O)Cc1c(C)oc2ccc(OC)cc2c1=O
N#CCCN1C=CC(=C2C(=O)c3ccccc3C2=O)C=C1	CCOC(=O)CCN1C=CC(=C2C(=O)c3ccccc3C2=O)C=C1
CC1(C)OC(=O)C(=C2CCCCCCCCCCCN2)C(=O)O1	CCOC(=O)C=C1CCCCCCCCCCCN1
Cc1nn(-c2ccccc2)c2nc(Cl)c(C=O)cc12	CCOc1nc2c(cc1C=O)c(C)nn2-c1ccccc1
CCOc1ccc(COC2CCCCO2)c(OCC)n1	CCOCc1ccc(OCC)nc1OCC
CC(=O)C(CCC(=O)O)(CC(=O)O)c1ccccc1	CCOC(=O)CCC(CC(=O)OCC)(C(C)=O)c1ccccc1
CCOC(=O)c1[nH]c(C(=O)OC)nc(=O)c1C	CCOC(=O)c1nc(=O)c(C)c(C(=O)OCC)[nH]1
Cc1cc(C)nc(-n2cc(-c3ccccc3)oc2=N)n1	CCOc1nc(-c2ccccc2)cn1-c1nc(C)cc(C)n1
C1=CC2CC1SC2(n1cncn1)n1cncn1	CCOC(=O)C1C=CC(S)C1
C=C(OCC)c1cc(O)nc(N=C(O)C(C)(C)C)n1	CCOC(CO)(OCC)c1cc(O)nc(N=C(O)C(C)(C)C)n1
CCOC(=O)c1cnc2sc(SC)nc2c1Cl	CCOC(=O)c1cnc2sc(SC)nc2c1OCC
CCOC(=O)c1c(C)oc2c(CCl)cc(OC)c(O)c12	CCOCc1cc(OC)c(O)c2c(C(=O)OCC)c(C)oc12
CCOC(=O)c1nc(C(Br)(Br)Br)nc(O)c1C	CCOC(=O)c1nc(=O)c(C)c(C(=O)OCC)[nH]1
Clc1onc(-c2ccccc2)c1C=NNc1ccccc1	CCOc1c2c(nn1-c1ccccc1)N=C2c1ccccc1
COP([O-])(OC)=C([N+]#N)C(=O)NS(=O)(=O)Cl	CCOS(=O)(=O)NC(=O)C([N+]#N)=P([O-])(OC)OC
Cc1ccc(S(=O)C(C)([Se]c2ccccc2)C(=O)O)cc1	CCOC(=O)C(C)([Se]c1ccccc1)S(=O)c1ccc(C)cc1
O=c1nc2oc3ccc(Cl)cc3n2c2ccccc12	CCOc1nc(=O)c2ccccc2n1-c1cc(Cl)ccc1O
O=C1ON=c2c(Cl)c3c(c(Cl)c21)=NOC3=O	CCOc1c2c(c(OCC)c3c1=NOC3=O)=NOC2=O
Oc1ncc(-c2ccccc2)n1-c1ccc(Cl)c(Cl)c1	CCOC1(c2ccccc2)C(NO)=NC(=O)N1c1ccc(Cl)c(Cl)c1
N#CC1=CN(Cc2c(Cl)cccc2Cl)C(O)C=C1	CCOC1C=CC(C#N)=CN1Cc1c(Cl)cccc1Cl
C=C(C)CCCC(C)CC(=O)C1C(=O)OC(C)(C)OC1=O	C=C(C)CCCC(C)CC(=O)CC(=O)OCC
Cc1ccc(Sc2nc(F)c(C(=N)O)cc2F)cc1	CCOC(=O)c1cc(F)c(Sc2ccc(C)cc2)nc1F
Cc1ccc(Sc2nc(Cl)c(C(=N)O)cc2F)cc1	CCOC(=O)c1cc(F)c(Sc2ccc(C)cc2)nc1Cl
CCCCCCCCCC1CCC(=C2C(=O)OC(C)(C)OC2=O)N1	CCCCCCCCCC1CCC(=CC(=O)OCC)N1
O=C1OC(c2ccccc2)=NC1=CNc1ncccn1	CCOC(=O)C(=CNc1ncccn1)N=C(O)c1ccccc1
CN1CCCCCCCCCCCC1=C1C(=O)OC(C)(C)OC1=O	CCOC(=O)C=C1CCCCCCCCCCCN1C
COc1ccc(OC(C)C(=O)O)c2c1CCCC2=O	CCOC(=O)C(C)Oc1ccc(OC)c2c1C(=O)CCC2
COC(=O)C1Cc2c(n(C)c3ccccc23)CC1OC	CCOc1c(C(=O)OC)ccc2c1c1ccccc1n2C
C=CCCCCCCCC1CCC(=C2C(=O)OC(C)(C)OC2=O)N1	C=CCCCCCCCC1CCC(=CC(=O)OCC)N1
O=C1CCc2nc3c(oc4ccccc43)c(=O)n21	CCOC(=O)CCc1nc(O)c2oc3ccccc3c2n1
CCC1CCc2c(OC)ccc(OCC(=O)O)c2C1=O	CCOC(=O)COc1ccc(OC)c2c1C(=O)C(CC)CC2
CCC(Oc1ccc(OC)c2c1C(=O)CCC2)C(=O)O	CCOC(=O)C(CC)Oc1ccc(OC)c2c1C(=O)CCC2
O=C(Sc1ccc2ccc3cccnc3c2n1)c1ccccc1	CCOC(=O)c1ccccc1
COc1ccc(OCC(=O)O)c2c1CCC(C(C)C)C2=O	CCOC(=O)COc1ccc(OC)c2c1C(=O)C(C(C)C)CC2
Cc1ccc(C(C#N)O[Si](C)(C)C)c(O[Si](C)(C)C)n1	CCOC(=O)C(O)c1ccc(C)nc1O
COc1ccc(C(Br)=C2c3ccccc3Oc3ccccc32)cc1	CCOC(=C1c2ccccc2Oc2ccccc21)c1ccc(OC)cc1
CSC1=C(SC)SC(=C2C(=O)OC(C)(C)OC2=O)S1	CCOC(=O)C(C(=O)O)=C1SC(SC)=C(SC)S1
CCN=c1nc(O)c(CCCCC(=O)O)c(O)[nH]1	CCN=c1nc(O)c(CCCCC(=O)OCC)c(O)[nH]1
O=C(O)Cc1cnn(-c2ccccc2)c1-n1cccc1	CCOC(=O)Cc1cnn(-c2ccccc2)c1-n1cccc1
O=C1CCCc2nc3c(cc21)C(O)Oc1ccccc1-3	CCOC1Oc2ccccc2-c2nc3c(cc21)C(=O)CCC3
Cc1ccnc(NC=C2N=C(c3ccccc3)OC2=O)n1	CCOC(=O)C(=CNc1nccc(C)n1)N=C(O)c1ccccc1
COc1ccc(CC(=O)O)c(OCc2ccccc2)c1OC	CCOC(=O)Cc1ccc(OC)c(OC)c1OCc1ccccc1
O=C(Cl)N1c2ccccc2CC1c1c[nH]c2ccccc12	CCOC(=O)N1c2ccccc2CC1c1c[nH]c2ccccc12
Cc1cc2c(cc1C)C(c1ccccc1)C(C(=O)O)CC2=O	CCOC(=O)C1CC(=O)c2cc(C)c(C)cc2C1c1ccccc1
N#CC1=C(N)C(C#N)(C#N)C2(CCCC2)C2=C1CCC2	CCOC12CCCC1C1(CCCC1)C(C#N)(C#N)C(N)=C2C#N
C=CCN=c1nc(O)c(CCCCC(=O)O)c(O)[nH]1	C=CCN=c1nc(O)c(CCCCC(=O)OCC)c(O)[nH]1
[N-]=[N+]=NC(=O)CC1c2ccccc2CCc2sccc21	CCOC(O)=NCC1c2ccccc2CCc2sccc21
Cc1ccc(-c2noc(Cl)c2C=NNc2ccccc2)cc1	CCOc1c2c(nn1-c1ccccc1)N=C2c1ccc(C)cc1
CC1(C)OC(=O)C(=C2SC3=C(SCCS3)S2)C(=O)O1	CCOC(=O)C(C(=O)O)=C1SC2=C(SCCS2)S1
COc1ccc(OC(C(=O)O)C(C)C)c2c1CCCC2=O	CCOC(=O)C(Oc1ccc(OC)c2c1C(=O)CCC2)C(C)C
Cc1cc(=NC=C2N=C(c3ccccc3)OC2=O)[nH]c(C)n1	CCOC(=O)C(=CN=c1cc(C)nc(C)[nH]1)N=C(O)c1ccccc1
CCS(=O)c1cc(=O)c2c(OC)ccc(OC)c2o1	CCOc1cc(=O)c2c(OC)ccc(OC)c2o1
Clc1ccc(NN=Cc2c(-c3ccccc3)noc2Cl)cc1	CCOc1c2c(nn1-c1ccc(Cl)cc1)N=C2c1ccccc1
C1=CC2CCC1SC2(n1cncn1)n1cncn1	CCOC(=O)C1C=CC(S)CC1
CCCN=c1nc(O)c(CCCCC(=O)O)c(O)[nH]1	CCCN=c1nc(O)c(CCCCC(=O)OCC)c(O)[nH]1
CC(=O)C(CCC(=O)O)(CC(=O)N(C)C)c1ccccc1	CCOC(=O)CCC(CC(=O)N(C)C)(C(C)=O)c1ccccc1
COc1ccc2c(c1)COC=C2CCN1C(=O)CCC1=O	CCOC1CCC(=O)N1CCC1=COCc2cc(OC)ccc21
CCCCCCc1nc(=Nc2nc(C)c(CC)c(Cl)n2)[nH][nH]1	CCCCCCc1nc(=Nc2nc(C)c(CC)c(OCC)n2)[nH][nH]1
COc1ccc2c(c1)CSC=C2CCN1C(=O)CCC1=O	CCOC1CCC(=O)N1CCC1=CSCc2cc(OC)ccc21
O=C1C(=O)N(c2ccc(C(=O)O)cc2)CC1=Cc1ccccc1	CCOC(=O)c1ccc(N2CC(=Cc3ccccc3)C(=O)C2=O)cc1
Cc1oc2c(C)c3oc(=O)cc(C)c3cc2c1CC#N	CCOC(=O)Cc1c(C)oc2c(C)c3oc(=O)cc(C)c3cc12
CN(C)P(c1ccccc1N(C)P(N(C)C)N(C)C)N(C)C	CCOP(OCC)c1ccccc1NC
CCCCN=c1nc(O)c(CCCCC(=O)O)c(O)[nH]1	CCCCN=c1nc(O)c(CCCCC(=O)OCC)c(O)[nH]1
O=C(O)CC1(c2ccccc2)c2ccccc2Sc2ccccc21	CCOC(=O)CC1(c2ccccc2)c2ccccc2Sc2ccccc21
N#CN=c1nc(O)c(CCCCC(=O)O)c(O)[nH]1	CCOC(=N)Nc1nc(O)c(CCCCC(=O)OCC)c(O)n1
COc1ccc(-c2c(O)n(C(C)(C)CC(C)=O)oc2=O)cc1	CCOC1(C)CC(C)(C)n2oc(=O)c(-c3ccc(OC)cc3)c2O1
CC1(C)OC(=O)C(=C(N)c2ccc3ccsc3n2)C(=O)O1	CCOC(=O)C=C(N)c1ccc2ccsc2n1
O=[N+]([O-])c1ccc(Cl)c(C=NS(=O)(=O)c2ccccc2)c1	CCOC(NS(=O)(=O)c1ccccc1)c1cc([N+](=O)[O-])ccc1Cl
CCOC(=O)c1cc2c(nc1C)-c1ccccc1OC2O	CCOC(=O)c1cc2c(nc1C)-c1ccccc1OC2OCC
COc1ccc2c(c1)OC(C)CC2=CCN1C(=O)CCC1=O	CCOC1CCC(=O)N1CC=C1CC(C)Oc2cc(OC)ccc21
COc1ccc2c(c1)SC(C)CC2=CCN1C(=O)CCC1=O	CCOC1CCC(=O)N1CC=C1CC(C)Sc2cc(OC)ccc21
Cc1cc(Cl)nc(=NC=C2N=C(c3ccccc3)OC2=O)[nH]1	CCOC(=O)C(=CN=c1nc(Cl)cc(C)[nH]1)N=C(O)c1ccccc1
CC=C1C2C=C(C)CC1(C(O)O)c1ccc(OC)nc1C2	CC=C1C2C=C(C)CC1(N=C(O)OCC)c1ccc(OC)nc1C2
CCCN=C(O)C=C(C(O)CC(C)C)S(=O)(=O)c1ccc(C)cc1	CCOC(=O)CC(C(=O)CC(C)C)S(=O)(=O)c1ccc(C)cc1
Clc1c(Cl)c2c3ccccc3c(Cl)nn2c1-c1ccccc1	CCOc1nn2c(-c3ccccc3)c(Cl)c(Cl)c2c2ccccc12
COc1ccc2c3c1OC1C(=O)CC4(C)C(C2)N(C)CCC314	CCOC1C(=O)CC2(C)C3Cc4ccc(OC)c(O)c4C12CCN3C
O=C(O)c1ccc(CS(=O)(=O)c2ccccc2)c([N+](=O)[O-])c1	CCOC(=O)c1ccc(CS(=O)(=O)c2ccccc2)c([N+](=O)[O-])c1
COC(=O)C1=CN(Cc2c(Cl)cccc2Cl)C(O)C=C1	CCOC1C=CC(C(=O)OC)=CN1Cc1c(Cl)cccc1Cl
O=C1OC2(CC(c3ccc(Cl)cc3Cl)=NO2)c2ccccc21	CCOC(=O)c1ccccc1-c1cc(-c2ccc(Cl)cc2Cl)no1
Cc1nn2c3ccccc3n(C)c2c1C(=O)C(Cl)(Cl)Cl	CCOC(=O)c1c(C)nn2c3ccccc3n(C)c12
COc1ccc(C(=O)Cl)c(Sc2ccc(S(C)(=O)=O)cc2)c1	CCOC(=O)c1ccc(OC)cc1Sc1ccc(S(C)(=O)=O)cc1
CCOC(=O)C1CC(C(=O)O)=C(C)c2ccc(OC)cc21	CCOC(=O)C1=C(C)c2ccc(OC)cc2C(C(=O)OCC)C1
Cc1ccc(-c2noc(Cl)c2C=NNc2ccc(Cl)cc2)cc1	CCOc1c2c(nn1-c1ccc(Cl)cc1)N=C2c1ccc(C)cc1
COc1ccc(OC(C(=O)O)c2ccccc2)c2c1CCCC2=O	CCOC(=O)C(Oc1ccc(OC)c2c1C(=O)CCC2)c1ccccc1
CCCCCCc1nc(=Nc2nc(C)c(CC)c(O)n2)[nH][nH]1	CCCCCCc1nc(=Nc2nc(C)cc(OCC)n2)[nH][nH]1
CC(C)(C)c1cc2c(CBr)c(c1)CCc1cc(C(C)(C)C)cc(c1CBr)CC2	CCOCc1c2cc(C(C)(C)C)cc1CCc1cc(C(C)(C)C)cc(c1COCC)CC2
OC1(c2ccccc2)c2cc(Br)ccc2Oc2ccc(Br)cc21	CCOC1(c2ccccc2)c2cc(Br)ccc2Oc2ccc(Br)cc21
O=C(O)c1ccc(NS(=O)(=O)c2cc(Cl)ccc2Cl)cc1	CCOC(=O)c1ccc(NS(=O)(=O)c2cc(Cl)ccc2Cl)cc1
CCOC(=O)C1=C(C)NC(C)=C(C(=O)SCc2ccccc2)C1C	CCOC(=O)C1=C(C)NC(C)=C(C(=O)OCC)C1C
CCOC(=O)C(=C1C(O)=Nc2ccccc21)c1nc(O)cs1	CCOC(=O)C(=C(C(=O)OCC)c1ccccc1N)c1nc(O)cs1
CN1CC(CCC(=O)O)CC2c3cccc4[nH]cc(c34)CC21	CCOC(=O)CCC1CC2c3cccc4[nH]cc(c34)CC2N(C)C1
CCOC(O)=Nc1c(C(=O)N=[N+]=[N-])oc2ccccc12	CCOC(O)=Nc1oc2ccccc2c1N=C(O)OCC
N#Cc1nc(CC(N=C(O)c2ccccc2)C(=N)O)c[nH]1	CCOC(=O)c1nc(CC(N=C(O)c2ccccc2)C(=O)OCC)c[nH]1
O=C(O)CCCCc1c(O)nc(=NCC(=O)O)[nH]c1O	CCOC(=O)CCCCc1c(O)nc(=NCC(=O)OCC)[nH]c1O
COc1ccc(-c2noc(Cl)c2C=NNc2ccccc2)cc1	CCOc1c2c(nn1-c1ccccc1)N=C2c1ccc(OC)cc1
CCCNc1nc(Cl)nc2c1cnn2-c1ccc(Cl)cc1	CCCNc1nc(OCC)nc2c1cnn2-c1ccc(Cl)cc1
CC(=O)OC1c2ccccc2CC(c2ccccc2)=NN1C(C)=O	CCOC1c2ccccc2CC(c2ccccc2)=NN1C(C)=O
CC(C)(C)OC(=O)c1ccc(C=C(c2ccccc2)c2ccccc2)nc1O	CCOC(=O)c1ccc(C=C(c2ccccc2)c2ccccc2)nc1O
CCN(CC)c1nc(Cl)nc2c1cnn2-c1ccc(Cl)cc1	CCOc1nc(N(CC)CC)c2cnn(-c3ccc(Cl)cc3)c2n1
CCCCNc1nc(Cl)nc2c1cnn2-c1ccc(Cl)cc1	CCCCNc1nc(OCC)nc2c1cnn2-c1ccc(Cl)cc1
CN(C)c1cccc2c(S(=O)(=O)C([N+]#N)=C([O-])Cl)cccc12	CCOC([O-])=C([N+]#N)S(=O)(=O)c1cccc2c(N(C)C)cccc12
O=C(C1=CN(Cc2c(Cl)cccc2Cl)C(O)C=C1)c1ccccc1	CCOC1C=CC(C(=O)c2ccccc2)=CN1Cc1c(Cl)cccc1Cl
Cc1nnc(C#N)cc1C(OC(=O)c1ccccc1)c1ccccc1	CCOC(=O)c1cc(C(O)c2ccccc2)c(C)nn1
O=C(O)c1ncn2c(=O)c3c(C(=O)O)ncn3c(=O)c12	CCOC(=O)c1[nH]cnc1C(=O)O
COc1ccc(C(CCC(=O)O)(CC(=O)O)C(C)=O)cc1OC	CCOC(=O)CCC(CC(=O)OCC)(C(C)=O)c1ccc(OC)c(OC)c1
COc1ccc2c3c1OC1C(=O)C4CC45C(C2)N(C)CCC315	CCOC1(OCC)CC2(CCl)C3Cc4ccc(OC)c5c4C2(CCN3C)C1O5
COc1ccc2c3c1OC1C(=O)C4CC45C(C2)N(C)CCC315	CCOC1(OCC)CC2(CBr)C3Cc4ccc(OC)c5c4C2(CCN3C)C1O5
COc1ccc2c3c1OC1C(=O)C4CC45C(C2)N(C)CCC315	CCOC1(OCC)CC2(CI)C3Cc4ccc(OC)c5c4C2(CCN3C)C1O5
O=[N+]([O-])c1ccc(-c2noc(Cl)c2C=NNc2ccccc2)cc1	CCOc1c2c(nn1-c1ccccc1)N=C2c1ccc([N+](=O)[O-])cc1
O=[N+]([O-])c1ccc(NN=Cc2c(-c3ccccc3)noc2Cl)cc1	CCOc1c2c(nn1-c1ccc([N+](=O)[O-])cc1)N=C2c1ccccc1
O=C1OC2(CC(c3cccc(C(F)(F)F)c3)=NO2)c2ccccc21	CCOC(=O)c1ccccc1-c1cc(-c2cccc(C(F)(F)F)c2)no1
CC(C)(C)SCC(N)C(=O)O.Cl	CCOC(=O)C(N)CSC(C)(C)C.Cl
COC(=O)C(Cc1cn(C)c2ccccc12)=NOCc1ccccc1	CCOC(=O)C(Cc1cn(C)c2ccccc12)NOCc1ccccc1
O=C1CC(C(=O)O)C(c2ccccc2)c2cc3c(cc21)OCCO3	CCOC(=O)C1CC(=O)c2cc3c(cc2C1c1ccccc1)OCCO3
OC1=NC(O)(C(F)(F)F)OC1(c1ccccc1)c1ccccc1	CCOC1(C(F)(F)F)N=C(O)C(c2ccccc2)(c2ccccc2)O1
Cc1ccc(S(=O)(=O)C(=CC(O)=NC(C)C)C(O)c2ccccc2)cc1	CCOC(=O)CC(C(=O)c1ccccc1)S(=O)(=O)c1ccc(C)cc1
Cc1cc(C(=O)O)cnc1C.Cl	CCOC(=O)c1cnc(C)c(C)c1
Cn1c(CC(=O)O)c(C(=O)O)c2c1C(=O)c1ccccc1CC2	CCOC(=O)Cc1c(C(=O)O)c2c(n1C)C(=O)c1ccccc1CC2
N#CSc1c(C(Cl)(Cl)Cl)nc(N)c(C#N)c1-c1ccccc1	CCOc1nc(N)c(C#N)c(-c2ccccc2)c1SC#N
CC(=O)OC1=C(C(C)=O)C(c2ccccc2[N+](=O)[O-])OC1=O	CCOC(=O)C(OC(C)=O)c1c(C)n(O)c2ccccc2c1=O
CCOC(=O)CCc1ccccc1Sc1ccc(Cl)cc1C(=O)O	CCOC(=O)CCc1ccccc1Sc1ccc(Cl)cc1C(=O)OCC
COc1ccc(-c2noc(Cl)c2C=NNc2ccc(Cl)cc2)cc1	CCOc1c2c(nn1-c1ccc(Cl)cc1)N=C2c1ccc(OC)cc1
O=C1CCC(=O)N1CC=C1CCCc2c1cnn2-c1ccccc1	CCOC1CCC(=O)N1CC=C1CCCc2c1cnn2-c1ccccc1
Cn1c(CC(=O)O)c(C(=O)O)c2c1C(=O)c1sccc1CC2	CCOC(=O)Cc1c(C(=O)O)c2c(n1C)C(=O)c1sccc1CC2
CCOC(=O)C1=C2OC(=O)CCC2N(C(=O)c2ccccc2)CC1	CCOC(=O)CCC1C(=O)C(C(=O)OCC)CCN1C(=O)c1ccccc1
O=C([O-])c1cc(-c2ccccc2)cc(-c2ccccc2)[n+]1-c1ccccn1	CCOC1C=C(c2ccccc2)C=C(c2ccccc2)N1c1ccccn1
O=S1(=O)OC2(Cl)c3c(Cl)c(Cl)c(Cl)c(Cl)c3C2(Cl)O1	CCOC1OC(=O)c2c(Cl)c(Cl)c(Cl)c(Cl)c21
CC(=O)n1c2c(c3ccccc31)OC(N)=C(C#N)C2c1ccccc1	CCOc1nc2c([nH]c3ccccc32)c(-c2ccccc2)c1C#N
COc1cc(C=C2C(=O)N(c3ccccc3)N=C2C)ccc1OCC(=O)O	CCOC(=O)COc1ccc(C=C2C(=O)N(c3ccccc3)N=C2C)cc1OC
CC1CCC(=CN(C)c2ccccc2)c2ncc(-c3ccccc3)c(=O)n21	CCOC=C1CCC(C)n2c1ncc(-c1ccccc1)c2=O
c1ccc2c(c1)C1SC(n3cncn3)(n3cncn3)C2c2ccccc21	CCOC(=O)C1c2ccccc2C(S)c2ccccc21
CC1(C)CC(=CCN2C(=O)CCC2=O)c2cnn(-c3ccccc3)c2C1	CCOC1CCC(=O)N1CC=C1CC(C)(C)Cc2c1cnn2-c1ccccc1
CCOC(=O)C1C2CCCC2=C2CC1(C(=O)OCC)CCC(=O)O2	CCOC(=O)CCC1(C(=O)OCC)CC(=O)C2CCCC2C1C(=O)OCC
Cc1ccc(-c2noc(Cl)c2C=NNc2ccc([N+](=O)[O-])cc2)cc1	CCOc1c2c(nn1-c1ccc([N+](=O)[O-])cc1)N=C2c1ccc(C)cc1
CCOC(=O)C1=C(C)NC(C)=C(C(=O)SCc2ccccc2)C1c1ccccc1	CCOC(=O)C1=C(C)NC(C)=C(C(=O)OCC)C1c1ccccc1
CC(O)C(=O)[O-].[Li+]	CCOC(=O)C(C)O
COC(=O)c1c(C(F)F)nc(C(F)(F)F)c(C(=O)OC)c1CBr	CCOCc1c(C(=O)OC)c(C(F)F)nc(C(F)(F)F)c1C(=O)OC
C1=CC2CC1SC2(n1nnc2ccccc21)n1nnc2ccccc21	CCOC(=O)C1C=CC(S)C1
CCOC(=O)C1C2CCCCC2=C2CC1(C(=O)OCC)CCC(=O)O2	CCOC(=O)CCC1(C(=O)OCC)CC(=O)C2CCCCC2C1C(=O)OCC
O=[N+]([O-])c1ccc(-c2noc(Cl)c2C=NNc2ccc(Cl)cc2)cc1	CCOc1c2c(nn1-c1ccc(Cl)cc1)N=C2c1ccc([N+](=O)[O-])cc1
N#Cc1ccc(COC2OC(n3ccc(O)nc3=O)C(O)C2O)cc1	CCOC(=N)c1ccc(COC2OC(n3ccc(O)nc3=O)C(O)C2O)cc1.Cl
CCOC(=O)c1cnc2n(c1=O)C(C)CCC2=CN(C)c1ccccc1	CCOC=C1CCC(C)n2c1ncc(C(=O)OCC)c2=O
CCOC(O)=NNC(O)=Nc1c(C(C)(C)C)cc(C(C)(C)C)cc1C(C)(C)C	CCOC(O)=Nc1c(C(C)(C)C)cc(C(C)(C)C)cc1C(C)(C)C
N#CC1=C(C#N)C2(c3ccccc3-c3ccccc32)C2c3ccccc3C=CN12	CCOC(=O)C(C#N)=C1c2ccccc2-c2ccccc21
CC(N=c1nn[nH]n1C1OC(CO)C2OC(C)(C)OC21)C(=O)O	CCOC(=O)C(C)N=c1nn[nH]n1C1OC(CO)C(O)C1O
COc1cc2oc(-c3ccccc3)c(-c3ccccc3)c2cc1CC(=O)C(=O)O	CCOC(=O)C(=O)Cc1cc2c(-c3ccccc3)c(-c3ccccc3)oc2cc1OC
O=c1n(NN(c2ccccc2)c2ccccc2)nc(O)n1-c1ccccc1	CCOC(=O)N(C(=N)O)c1ccccc1
O=C(O)c1cnccc1C(=O)c1cn(S(=O)(=O)c2ccccc2)c2ccccc12	CCOC(=O)c1cnccc1C(=O)c1cn(S(=O)(=O)c2ccccc2)c2ccccc12
CCOC(=O)C12C(c3ccccc3)C1(C(C)=O)C=Nc1c(C#N)cnn12	CCOC(=O)C1(C(OCC)c2ccccc2)C(C(C)=O)=CNc2c(C#N)cnn21
COc1ccc(-c2noc(Cl)c2C=NNc2ccc([N+](=O)[O-])cc2)cc1	CCOc1c2c(nn1-c1ccc([N+](=O)[O-])cc1)N=C2c1ccc(OC)cc1
COC(=O)c1ccc(OCC(O)COc2ccc(C(=O)OC)c(O)c2)cc1O	CCOC(=O)c1ccc(OCC(O)COc2ccc(C(=O)OCC)c(O)c2)cc1O
COC1CC(OCc2ccccc2)CC(C=Cc2c(C)cc(C)cc2-c2ccc(F)c(C)c2)O1	CCOC1CC(O)CC(C=Cc2c(C)cc(C)cc2-c2ccc(F)c(C)c2)O1
CCOC(=O)c1cnc(SC)[nH]c1=NC=C1N=C(c2ccccc2)OC1=O	CCOC(=O)C(=CN=c1[nH]c(SC)ncc1C(=O)OCC)N=C(O)c1ccccc1
CCOC(=O)C1C2CCCC23C(Cl)(Cl)C32CC1(C(=O)OCC)CCC(=O)O2	CCOC(=O)CCC1(C(=O)OCC)CC(=O)C(Cl)=C2CCCC2C1C(=O)OCC
CCOC(=O)c1cn(C)c(N=C(O)CCC(=O)OC)c1C(=O)OCC	CCOC(=O)CCC(O)=Nc1c(C(=O)OCC)c(C(=O)OCC)cn1C
O=C1[N-][N+](=c2c3ccccc3ccc3ccccc23)C(=O)N1c1ccccc1	CCOC1(n2nc(O)n(-c3ccccc3)c2=O)c2ccccc2C=Cc2ccccc21
O=C(O)c1csc(-c2csc(CCN=C(O)OCc3ccccc3)n2)n1	CCOC(=O)c1csc(-c2csc(CCN=C(O)OCc3ccccc3)n2)n1
CN(C)C(N=C=C1C=Nc2c1nc(O)n(C)c2=O)OP(=O)(Cl)Cl	CCOC(=O)c1c[nH]c2c(=O)n(C)c(O)nc12
c1cc(COC2CCCCO2)c2nc1OCCOCCOCCOCCOCCO2	CCOCc1ccc2nc1OCCOCCOCCOCCOCCO2
CCOC#CCC(O[Si](C)(C)C(C)(C)C)C(C)(C)C(CCC(C)C1SCCCS1)O[Si](C)(C)C(C)(C)C	CCOC(=O)CCC(O[Si](C)(C)C(C)(C)C)C(C)(C)C(CCC(C)C1SCCCS1)O[Si](C)(C)C(C)(C)C
CCOC(=O)C1C2CCCCC23C(Cl)(Cl)C32CC1(C(=O)OCC)CCC(=O)O2	CCOC(=O)CCC1(C(=O)OCC)CC(=O)C(Cl)=C2CCCCC2C1C(=O)OCC
O=C1c2ccccc2C(=[N+]2[N-]C(=O)N(c3ccccc3)C2=O)c2ccccc21	CCOC1(n2nc(O)n(-c3ccccc3)c2=O)c2ccccc2C(=O)c2ccccc21
CN1c2ccccc2N2C3C4C([N+](=O)[O-])C1C2N4c1ccccc1N3C	CCOC1C2C([N+](=O)[O-])C3C(Nc4ccccc4N3C)N2c2ccccc2N1C
O=[N+]([O-])c1ccc(NN=Cc2c(-c3ccccc3)noc2Cl)c([N+](=O)[O-])c1	CCOc1c2c(nn1-c1ccc([N+](=O)[O-])cc1[N+](=O)[O-])N=C2c1ccccc1
CCOC1Oc2ccc(Br)cc2C(=O)C1=Cc1coc2ccc(Br)cc2c1=O	CCOC(c1coc2ccc(Br)cc2c1=O)c1coc2ccc(Br)cc2c1=O
COC(=O)C=C(C(=O)OC)C(C(=O)OC)=C1Nc2ccc(C)cc2OC1=O	CCOC(=O)c1c(C(=O)OC)c(C(=O)OC)cc(=O)n1-c1ccc(C)cc1O
O=[N+]([O-])c1ccc(NN=Cc2c(-c3ccc([N+](=O)[O-])cc3)noc2Cl)cc1	CCOc1c2c(nn1-c1ccc([N+](=O)[O-])cc1)N=C2c1ccc([N+](=O)[O-])cc1
Cn1c(=O)n(OS(=O)(=O)c2ccccc2)c(=O)c2nc3ccccc3nc21	CCOC(=O)c1nc2ccccc2n2c(=O)[n-][n+](C)c12
COc1nc(Oc2ccc(C(=O)Cl)cc2)nc(Oc2ccc(C(=O)Cl)cc2)n1	CCOC(=O)c1ccc(Oc2nc(OC)nc(Oc3ccc(C(=O)OCC)cc3)n2)cc1
COc1cc(C2c3cc4c(cc3C(=O)CC2C(=O)O)OCCO4)cc(OC)c1OC	CCOC(=O)C1CC(=O)c2cc3c(cc2C1c1cc(OC)c(OC)c(OC)c1)OCCO3
Cc1ccc(-c2noc(Cl)c2C=NNc2ccc([N+](=O)[O-])cc2[N+](=O)[O-])cc1	CCOc1c2c(nn1-c1ccc([N+](=O)[O-])cc1[N+](=O)[O-])N=C2c1ccc(C)cc1
COc1ccc2c(c1)c(C(=O)c1ccncc1C(=O)O)cn2S(=O)(=O)c1ccccc1	CCOC(=O)c1cnccc1C(=O)c1cn(S(=O)(=O)c2ccccc2)c2ccc(OC)cc12
CC1CCC(C(C)(C)c2ccccc2)C2(C1)OC(=O)C(C(Cc1ccccc1)N=[N+]=[N-])O2	CCOC(=O)C(O)C(Cc1ccccc1)N=[N+]=[N-]
Cc1ccc(S(=O)(=O)NCC(=O)O)cc1	CCOC(=O)CNS(=O)(=O)c1ccc(C)cc1
O=[N+]([O-])c1ccc(SCl)c([N+](=O)[O-])c1	CCOSc1ccc([N+](=O)[O-])cc1[N+](=O)[O-]
O=Cc1ccccc1	CCOC(=O)c1ccccc1
O=Cc1ccccc1	CCOC(OCC)c1ccccc1
Cc1ccc(N)cc1	CCNc1ccc(C)cc1
ClCc1ccccc1	CCOCc1ccccc1
S=C=Nc1ccccc1	CCOC(S)=Nc1ccccc1
CC1(C)CC(=O)CC(=O)C1	CCOC1=CC(=O)CC(C)(C)C1
Nc1cccc(C(=O)O)c1	CCOC(=O)c1cccc(N)c1
Nc1ccc(C(=O)O)cc1	CCOC(=O)c1ccc(N)cc1
Nc1ccccc1C(=O)O	CCOC(=O)c1ccccc1N
O=C(Cl)c1ccc([N+](=O)[O-])cc1	CCOC(=O)c1ccc([N+](=O)[O-])cc1
O=C(Cl)c1cc(Cl)nc(Cl)c1	CCOC(=O)c1cc(Cl)nc(Cl)c1
CCI	CCOCC
CC=O	CCOC(C)Cl
CC(=O)O	CCOC(C)=O
CCC=O	CCOC(Cl)CC
C=CC(C)=O	CCOCCC(C)=O
N#CCCl	CCOC(=N)CCl.Cl
CCCC=O	CCCC(OCC)OCC
CCC(=O)O	CCOC(=O)CC
O=C(O)CS	CCOC(=O)CS
CCCCCC=O	CCCCCC(OCC)OCC
CC(S)C(=O)O	CCOC(=O)C(C)S
N#CCC(=O)O	CCOC(=O)CC#N
CC(C)(N)C(=O)O	CCOC(=O)C(C)(C)N.Cl
Sc1ccccc1	CCSc1ccccc1
N#Cc1ccccc1	CCOC(=O)c1ccccc1
N#Cc1ccccc1	CCOC(=N)c1ccccc1.Cl
Cc1ccc(C#N)cc1	CCOC(=N)c1ccc(C)cc1.Cl
Cc1ccc(C(=O)O)cc1	CCOC(=O)c1ccc(C)cc1
O=C(O)c1cccc(O)c1	CCOC(=O)c1cccc(O)c1
ClP(Cl)c1ccccc1	CCO[PH](=O)c1ccccc1
ClP(Cl)c1ccccc1	CCOP(OCC)c1ccccc1
O=C(O)c1ccccc1S	CCOC(=O)c1ccccc1S
CCCCCCCCCCCCCC(=O)O	CCCCCCCCCCCCCC(=O)OCC
O=[N+]([O-])c1ccc(Cl)cc1	CCOc1ccc([N+](=O)[O-])cc1
Cl[Si](Cl)(Cl)c1ccccc1	CCO[Si](OCC)(OCC)c1ccccc1
COc1cccc(C(=O)O)c1	CCOC(=O)c1cccc(OC)c1
COc1ccc(C(=O)O)cc1	CCOC(=O)c1ccc(OC)cc1
COc1ccccc1C(=O)O	CCOC(=O)c1ccccc1OC
O=C(O)C(O)c1ccccc1	CCOC(=O)C(O)c1ccccc1
N#CCc1ccccc1CC#N	CCOC(=O)Cc1ccccc1CC(=O)OCC
O=C(OC(=O)c1ccccc1)c1ccccc1	CCOC(=O)c1ccccc1
COc1ccc(C(=O)O)cc1OC	CCOC(=O)c1ccc(OC)c(OC)c1
C[Si](C)(Cl)Cl	CCO[Si](C)(C)Cl
C[Si](C)(Cl)Cl	CCO[Si](C)(C)OCC
C=CC#N	CCOCCC#N
CC(C)C=O	CCOC(OCC)C(C)C
C=CC(=N)O	CCOCCC(=N)O
COC(=O)Cl	CCOC(=O)OC
O=C(O)CCl	CCOC(=O)CCl
ClP1OCCCO1	CCOP1OCCCO1
N#CC(Cl)(Cl)Cl	CCOC(=N)C(Cl)(Cl)Cl
Nc1ccccc1	CCNc1ccccc1
Nc1ccccc1	CCN(CC)c1ccccc1
O=C(O)C=CC(=O)O	CCOC(=O)C=CC(=O)OCC
CCOC(=O)CC#N	CCOC(=N)CC(=O)OCC.Cl
O=S(=O)(Cl)c1ccccc1	CCOS(=O)(=O)c1ccccc1
CCCCCCCCCCCCCCCC(=O)O	CCCCCCCCCCCCCCCC(=O)OCC
Cc1ccc(S(=O)(=O)Cl)cc1	CCOS(=O)(=O)c1ccc(C)cc1
O=C(O)c1ccccc1C(=O)O	CCOC(=O)c1ccccc1C(=O)OCC
CCCCCCCCCCCCCCCCCC(=O)O	CCCCCCCCCCCCCCCCCC(=O)OCC
COc1ccc(S(=O)(=O)Cl)cc1	CCOS(=O)(=O)c1ccc(OC)cc1
CC(C)=O	CCOC(C)(C)OCC
CC(C)C(=O)O	CCOC(=O)C(C)C
NCC(=O)O	CCOC(=O)CN
C=CC(=O)c1ccccc1	CCOCCC(=O)c1ccccc1
O=C(O)c1ccccc1	CCOC(=O)c1ccccc1
NC1(C(=O)O)CCCC1	CCOC(=O)C1(N)CCCC1
S=C=Nc1cccc2ccccc12	CCOC(S)=Nc1cccc2ccccc12
O=C(O)CCCc1ccccc1	CCOC(=O)CCCc1ccccc1
O=C(O)CCC(=O)c1ccccc1	CCOC(=O)CCC(=O)c1ccccc1
Nc1ccc(C(=O)O)cc1[N+](=O)[O-]	CCOC(=O)c1ccc(N)c([N+](=O)[O-])c1
C=CC=O	CCOC(CCCl)OCC
C=CC=O	CCOC(CCBr)OCC
C=CC=O	CCOCCC=O
CC#N	CCOC(C)=N.Cl
O=CC(=O)O	CCOC(=O)C(O)OCC
Cc1ccccc1N	CCNc1ccccc1C
O=C(O)C(F)(F)F	CCOC(=O)C(F)(F)F
O=C(O)C#Cc1ccccc1	CCOC(=O)C#Cc1ccccc1
O=Cc1ccccc1[N+](=O)[O-]	CCOC(OCC)c1ccccc1[N+](=O)[O-]
N#CCC#N	CCOC(=N)CC#N.Cl
N#CCC#N	CCOC(=N)CC(=N)OCC
C=C(C)C#N	CCOCC(C)C#N
C=C(Cl)C#N	CCOCC(Cl)C(=N)OCC
O=C(O)CCS	CCOC(=O)CCS
CCCCCC(=O)O	CCCCCC(=O)OCC
CCS(=O)(=O)Cl	CCOS(=O)(=O)CC
S=C(Cl)Oc1ccccc1	CCOC(=S)Oc1ccccc1
O=C(O)c1ccccc1O	CCOC(=O)c1ccccc1O
ClCC1CO1	CCOCC1CO1
ClCC1CO1	CCOCC(O)CCl
O=C(O)C1CCCN1	CCOC(=O)C1CCCN1
O=C(O)C1CCCN1	CCOC(=O)C1CCCN1
O=C1CC(=Cc2ccccc2)C(=O)O1	CCOC(=O)CC(=Cc1ccccc1)C(=O)O
O=C1OC(=O)C2CCCCC12	CCOC(=O)C1CCCCC1C(=O)O
C#CC(=O)O	C#CC(=O)OCC
CCC(O)C(=O)O	CCOC(=O)C(O)CC
CC(O)=NC(Cc1c[nH]c2ccccc12)C(=O)O	CCOC(=O)C(Cc1c[nH]c2ccccc12)N=C(C)O
C#C	C=COCC
CC(C)(C)O	CCOC(C)(C)C
CCCC(=O)O	CCCC(=O)OCC
N#CCC[Si](Cl)(Cl)Cl	CCO[Si](CCC#N)(OCC)OCC
O=C(O)c1ccc(Cl)cc1	CCOC(=O)c1ccc(Cl)cc1
O=C(O)c1ccccc1Cl	CCOC(=O)c1ccccc1Cl
O=C(O)CCc1ccccc1	CCOC(=O)CCc1ccccc1
O=C(O)COc1ccccc1	CCOC(=O)COc1ccccc1
O=C(O)Cc1ccccc1O	CCOC(=O)Cc1ccccc1O
O=C(O)c1cccc([N+](=O)[O-])c1	CCOC(=O)c1cccc([N+](=O)[O-])c1
O=C(O)C=Cc1ccc([N+](=O)[O-])o1	CCOC(=O)C=Cc1ccc([N+](=O)[O-])o1
CC(=O)OCC1OC(Br)C(OC(C)=O)C(OC(C)=O)C1OC(C)=O	CCOC1OC(COC(C)=O)C(OC(C)=O)C(OC(C)=O)C1OC(C)=O
c1ccccc1	CCc1ccccc1
CCCCC(=O)O	CCCCC(=O)OCC
CC(C)(C)C(=O)O	CCOC(=O)C(C)(C)C
O=P(Cl)(Cl)CCl	CCOP(=O)(CCl)OCC
O=C(O)C(Cl)(Cl)Cl	CCOC(=O)C(Cl)(Cl)Cl
Cc1cccc(C(=O)O)c1	CCOC(=O)c1cccc(C)c1
O=C(O)C1CCCCC1	CCOC(=O)C1CCCCC1
O=C(O)c1ccc(O)cc1	CCOC(=O)c1ccc(O)cc1
O=C(O)c1cccc(I)c1	CCOC(=O)c1cccc(I)c1
N#Cc1ccc([N+](=O)[O-])cc1	CCOC(=N)c1ccc([N+](=O)[O-])cc1.Cl
O=C(O)c1ccc([N+](=O)[O-])cc1	CCOC(=O)c1ccc([N+](=O)[O-])cc1
O=P(Cl)(c1ccccc1)c1ccccc1	CCOP(=O)(c1ccccc1)c1ccccc1
CC(O)c1ccco1	CCOC(=O)CCC(=O)CC
O=C1CCC(=O)O1	CCOC(=O)CCC(=O)O
C1=CC2CCC1C2	CCOC1CC2CCC1C2
CCOC1CCC=CO1	CCOC(CCCC(OCC)OCC)OCC
CCCCO[PH](=O)OCCCC	CCCCOP(=O)(OCC)OCCCC
FC(F)(F)C1(F)OC1(F)F	CCOC(=O)C(F)(OCC)C(F)(F)F
[truncated: 5,134 more rows]

## Sheet: Solvolysis of ethanol
Source SMILES string	Target SMILES string
C1CO1	COCCO
CC1=CCCO1	COC1(C)CCCO1
Cc1ccco1	COC1C=CC(C)(OC)O1
C=C1CC(=O)O1	COC(=O)CC(C)=O
O=C1CCCO1	COC(=O)CCCBr
O=Cc1ccco1	COC1C=CC(=O)O1
O=Cc1ccco1	COC(OC)c1ccco1
OCc1ccco1	COC1C=CC(CO)(OC)O1
O=C1C=CC(=O)O1	COC(=O)C=CC(=O)O
O=S1(=O)CC=CC1	COC1CCS(=O)(=O)C1
CC(=N)O	COC(C)=O
C=Cc1ccccc1	COC(CCl)c1ccccc1
CC(Br)C(=O)Br	COC(=O)C(C)Br
O=C(O)CCBr	COC(=O)CCBr
Cc1ccccc1C(=O)O	COC(=O)c1ccccc1C
O=C(O)CN=C(O)c1ccccc1	COC(=O)CN=C(O)c1ccccc1
O=C(O)CN=C(O)c1ccccc1	COCN=C(O)c1ccccc1
c1ccc2cnccc2c1	Cc1nccc2ccccc12
O=C1CCC(=O)O1	COC(=O)CCC(=O)O
O=C(O)c1ccncc1	COC(=O)c1ccncc1
CC[SiH](CC)CC	CC[Si](CC)(CC)OC
N#CCCC#N	COC(=N)CCC#N.Cl
N#CCCC#N	COC(=N)CCC(=N)OC.Cl
CC(C)CC(=O)O	COC(=O)CC(C)C
CC=CC=CC(=O)O	CC=CC=CC(=O)OC
CCC(CC)C(=O)O	CCC(CC)C(=O)OC
CCCCCCCCCCCC(=O)O	CCCCCCCCCCCC(=O)OC
O=C(O)Cc1ccccc1	COC(=O)Cc1ccccc1
O=C(O)C=Cc1ccccc1O	COC(=O)C=Cc1ccccc1O
O=C(O)CCCCCCCC(=O)O	COC(=O)CCCCCCCC(=O)OC
COc1ccc(CC(=O)O)cc1OC	COC(=O)Cc1ccc(OC)c(OC)c1
C[Si](C)(C)Cl	CO[Si](C)(C)C
C=COC(C)=O	COC(CBr)OC
CC(O)C(=O)O	COC(=O)C(C)O
O=C(O)CCCCC(=O)O	COC(=O)CCCCC(=O)OC
Cc1ccc(S(=O)O)cc1	COS(=O)c1ccc(C)cc1
O=C(O)CCCCCCC(=O)O	COC(=O)CCCCCCC(=O)O
O=C(O)CCSCCC(=O)O	COC(=O)CCSCCC(=O)OC
O=C(O)CCCCCCCCC(=O)O	COC(=O)CCCCCCCCC(=O)OC
OCCSCCO	COCCSCCOC
CC=C(C)C(=O)O	CC=C(C)C(=O)OC
CCCCCCCCC=O	CCCCCCCCC(OC)OC
O=C=NS(=O)(=O)Cl	COC(O)=NS(=O)(=O)Cl
O=C(O)CCCCCCCCCCO	COC(=O)CCCCCCCCCCO
CC1=CCCCC1	COC1(C)CCCCC1
O=C(O)C#CBr	COC(=O)C#CBr
CC(C)C#N	COC(=N)C(C)C.Cl
CC(=O)C=C(C)C	COC(C)(C)CC(C)=O
CC(=O)CCCCC(=O)O	COC(=O)CCCCC(C)=O
OCC1(O)OCC(O)C(O)C1O	COC1(CO)OCC(O)C(O)C1O
OC(c1ccccc1)c1ccccc1	COC(c1ccccc1)c1ccccc1
O=C(O)Cc1ccc(O)cc1	COC(=O)Cc1ccc(O)cc1
O=C(O)c1ccc(O)c(O)c1	COC(=O)c1ccc(O)c(O)c1
O=C(O)c1ccccc1Nc1ccccc1	COC(=O)c1ccccc1Nc1ccccc1
OC(c1ccccc1)(c1ccccc1)c1ccccc1	COC(c1ccccc1)(c1ccccc1)c1ccccc1
CCCCCCC=O	CCCCCCC(OC)OC
O=C1C=C(O)C(=O)c2ccccc21	COC1=CC(=O)c2ccccc2C1=O
O=C(O)C(O)c1ccc(Cl)cc1	COC(=O)C(O)c1ccc(Cl)cc1
COc1cc(C=CC(=O)O)ccc1O	COC(=O)C=Cc1ccc(O)c(OC)c1
[N-]=[N+]=CC(=O)c1ccccc1	COCC(=O)c1ccccc1
[N-]=[N+]=CC(=O)c1ccccc1	COC(=O)Cc1ccccc1
COc1ccc(C(=O)C=[N+]=[N-])cc1	COCC(=O)c1ccc(OC)cc1
C=CC=CCl	COC(C=CCl)CI
C=CCC(C)(C)C=O	C=CCC(C)(C)C(OC)OC
CCC(=O)C=CCl	CCC(=O)CC(OC)OC
C#CCCCCCCCCC(=O)O	C#CCCCCCCCCC(=O)OC
O=C(O)CCCCCCCCCO	COC(=O)CCCCCCCCCO
O=C(O)C(O)C(Cl)(Cl)Cl	COC(=O)C(O)C(Cl)(Cl)Cl
COC([O-])=C([N+]#N)C(C)=O	COC(=O)C(OC)C(C)=O
ClC(Cl)=C(Cl)[Si](Cl)(Cl)Cl	CO[Si](OC)(OC)C(Cl)=C(Cl)Cl
O=C(O)CCC(=O)CCC(=O)O	COC(=O)CCC(=O)CCC(=O)OC
NCC(O)=NCC(O)=NCC(=O)O	COC(=O)CN=C(O)CN=C(O)CN.Cl
O=C(O)CN(CCN(CC(=O)O)CC(=O)O)CC(=O)O	COC(=O)CN(CCN(CC(=O)OC)CC(=O)OC)CC(=O)OC
CC(N)C(=O)O	COC(=O)C(C)N
CC(O)C(=O)O	COC(=O)C(C)O
CC(Br)C(=O)O	COC(=O)C(C)Br
CC=CC(=O)OC	COC(=O)CC(C)OC
CC(C)C(N)C(=O)O	COC(=O)C(N)C(C)C
CC(C)C(N)C(=O)O	COC(=O)C(N)C(C)C.Cl
O=C(Cl)C=CC(=O)Cl	COC(=O)C=CC(=O)Cl
NC(CO)C(=O)O	COC(=O)C(N)CO
O=C(O)C(O)CO	COC(=O)C(O)CO
CC(O)C(N)C(=O)O	COC(=O)C(N)C(C)O.Cl
CC(C)CC(N)C(=O)O	COC(=O)C(N)CC(C)C
CC(C)CC(N)C(=O)O	COC(=O)C(N)CC(C)C
CCC(C)C(N)C(=O)O	CCC(C)C(N)C(=O)OC.Cl
O=C(O)C=CC=CC(=O)O	COC(=O)C=CC=CC(=O)OC
CSCCC(N)C(=O)O	COC(=O)C(N)CCSC
CSCCC(N)C(=O)O	COC(=O)C(N)CCSC.Cl
CC(=CC(=O)O)C(=O)O	COC(=O)C=C(C)C(=O)OC
CC(O)C(O)C(O)C(O)C=O	COC1OC(C)C(O)C(O)C1O
O=CCC(O)C(O)C(O)CO	COC1CC(O)C(O)C(CO)O1
NC(CC(=O)O)C(=O)O	COC(=O)CC(N)C(=O)O
NC(CC(=O)O)C(=O)O	COC(=O)CC(N)C(=O)O.Cl
O=C(O)CC(O)C(=O)O	COC(=O)CC(O)C(=O)OC
O=C(O)CC(Cl)C(=O)O	COC(=O)CC(Cl)C(=O)OC
O=C(O)CC(Br)C(=O)O	COC(=O)CC(Br)C(=O)OC
NC(CCC(=O)O)C(=O)O	COC(=O)CCC(N)C(=O)O
O=C(O)C(O)C(O)C(=O)O	COC(=O)C(O)C(O)C(=O)OC
O=C(CO)C(O)C(O)C(O)C(O)CO	COC1(CO)OC(CO)C(O)C(O)C1O
CCCCCCCCC=CCCCCCCCC(=O)O	CCCCCCCCC=CCCCCCCCC(=O)OC
CCCCCCCCC=CCCCCCCCC(=O)O	CCCCCCCCC=CCCCCCCCC(=O)OC
CCCCCCC(O)CCCCCCCCCCC(=O)O	CCCCCCC(O)CCCCCCCCCCC(=O)OC
O=C(O)C(O)C(O)C(O)C(O)C(=O)O	COC(=O)C(O)C(O)C(O)C(O)C(=O)OC
N=C(NCCCC(N)C(=O)O)N[N+](=O)[O-]	COC(=O)C(N)CCCNC(=N)N[N+](=O)[O-].Cl
C[Si](C)(Cl)CCl	CO[Si](C)(C)CCl
O=CC=O	COC(OC)C(OC)OC
N#CN	COC(=N)N.Cl
COC(Br)CCBr	COC(CCBr)OC
CCCCC#N	CCCCC(=N)OC.Cl
C=CC=CC(=O)O	C=CC=CC(=O)OC
FC(F)=C(F)Cl	COC(F)(F)C(F)Cl
CC(C)(C)CC(=O)O	COC(=O)CC(C)(C)C
C=CP(=O)(Cl)Cl	C=CP(=O)(OC)OC
CC(=O)CCC=C(C)C	COC(C)(C)CCCC(C)=O
C#CCCC(=O)O	C#CCCC(=O)OC
C#CCCCC(=O)O	C#CCCCC(=O)OC
CCP(=O)(Cl)CC	CCP(=O)(CC)OC
CC(C)(O)C(=O)O	COC(=O)C(C)(C)O
O=C(O)CCCCCl	COC(=O)CCCCCl
N#CCCC(Cl)(Cl)Cl	COC(=N)CCC(Cl)(Cl)Cl.Cl
O=C(O)C[N+](=O)[O-]	COC(=O)C[N+](=O)[O-]
O=C(O)CC(=O)O	COC(=O)CC(=O)OC
O=C(Br)C(Br)CCBr	COC(=O)C(Br)CCBr
O=C(O)CCC(=O)O	COC(=O)CCC(=O)OC
ClC=C[Si](Cl)(Cl)Cl	CO[Si](C=CCl)(OC)OC
CCCCCCCCCC(=O)O	CCCCCCCCCC(=O)OC
C#CCCCCCCC(=O)O	C#CCCCCCCC(=O)OC
O=C=NC(=O)CCBr	COC(=O)N=C(O)CCBr
C#CCCCCCCCC(=O)O	C#CCCCCCCCC(=O)OC
CCN(CC)S(=O)(=O)Cl	CCN(CC)S(=O)(=O)OC
O=S(=O)(CCCl)CCCl	COCCS(=O)(=O)CCOC
CC(CC(=O)O)CC(=O)O	COC(=O)CC(C)CC(=O)OC
O=C(O)CCCCCCCCO	COC(=O)CCCCCCCCO
CCCCCCC(Br)C(=O)O	CCCCCCC(Br)C(=O)OC
ClC(Cl)=C[Si](Cl)(Cl)Cl	CO[Si](C=C(Cl)Cl)(OC)OC
C=CCCCCCCCCC(=O)O	C=CCCCCCCCCC(=O)OC
CC(C)(CC(=O)O)C(=O)O	COC(=O)CC(C)(C)C(=O)OC
O=C(Cl)CS(=O)(=O)Cl	COC(=O)CS(=O)(=O)Cl
CC(C)(CC(=O)O)CC(=O)O	COC(=O)CC(C)(C)CC(=O)OC
CCCCCCCCCCCCCC=O	CCCCCCCCCCCCCC(OC)OC
O=C(O)CCCCCCCCCCBr	COC(=O)CCCCCCCCCCBr
NCCCCCCCCCCC(=O)O	COC(=O)CCCCCCCCCCN
CC(C)(CCC(=O)O)C(=O)O	COC(=O)CCC(C)(C)C(=O)OC
O=C(O)CCCCCCCCCCCBr	COC(=O)CCCCCCCCCCCBr
CCCCCCCCCCCCCCCC=O	CCCCCCCCCCCCCCCC(OC)OC
CCCCCCCCCCC(N)C(=O)O	CCCCCCCCCCC(N)C(=O)OC.Cl
O=C(O)CS(=O)(=O)CC(=O)O	COC(=O)CS(=O)(=O)CC(=O)OC
CCCCCCCCCCCCC(N)C(=O)O	CCCCCCCCCCCCC(N)C(=O)OC.Cl
O=C(O)CCCCCCCCCCCCCCCCCO	COC(=O)CCCCCCCCCCCCCCCCCO
O=C(O)C(F)(F)C(F)(F)C(F)(F)C(=O)O	COC(=O)C(F)(F)C(F)(F)C(F)(F)C(=O)OC
FC(F)=C(F)C(F)(F)C(F)(F)C(F)(F)C(F)(F)C(F)(F)C(F)(F)C(F)(F)F	OCC(F)(F)C(F)C(F)(F)C(F)(F)C(F)(F)C(F)(F)C(F)(F)C(F)(F)C(F)(F)F
CCOC(O)=NCO	CCOC(O)=NCOC
C=C(Cl)[Si](Cl)(Cl)Cl	C=C(Cl)[Si](OC)(OC)OC
O=C(O)C1CCC1	COC(=O)C1CCC1
O=[N+]([O-])c1ccc(Cl)c(Cl)c1	COc1ccc([N+](=O)[O-])cc1Cl
O=CC(=O)c1ccccc1	COC(OC)C(=O)c1ccccc1
OCc1ccc(O)cc1	COCc1ccc(O)cc1
O=C(O)c1ccc(I)cc1	COC(=O)c1ccc(I)cc1
O=C(O)c1ccccc1I	COC(=O)c1ccccc1I
O=C(O)C=CC=Cc1ccccc1	COC(=O)C=CC=Cc1ccccc1
Cc1cc(O)cc(C)c1O	COc1cc(C)c(O)c(C)c1
CCC(C#N)c1ccccc1	CCC(C(=N)OC)c1ccccc1.Cl
CC(C(=O)O)c1ccccc1	COC(=O)C(C)c1ccccc1
CC(O)(c1ccccc1)c1ccccc1	COC(C)(c1ccccc1)c1ccccc1
O=C(O)Cc1ccccc1C(=O)O	COC(=O)Cc1ccccc1C(=O)OC
O=C(O)Cc1ccccc1C(=O)O	COC(=O)Cc1ccccc1C(=O)O
Cc1ccc(C(=O)O)cc1[N+](=O)[O-]	COC(=O)c1ccc(C)c([N+](=O)[O-])c1
NS(=O)(=O)c1ccc(C(=O)O)cc1	COC(=O)c1ccc(S(N)(=O)=O)cc1
O=C(O)c1cc(Cl)c(Cl)cc1C(=O)O	COC(=O)c1cc(Cl)c(Cl)cc1C(=O)OC
O=[N+]([O-])c1cc([N+](=O)[O-])c(F)cc1F	COc1cc(OC)c([N+](=O)[O-])cc1[N+](=O)[O-]
c1ccc2c(c1)ccc1ccccc12	COC1OOC(OC)c2ccccc2-c2ccccc21
O=C(O)C=Cc1ccccc1	COC(=O)C=Cc1ccccc1
O=C(O)c1ccc(Br)cc1	COC(=O)c1ccc(Br)cc1
OCc1ccccc1O	COCc1ccccc1O
O=C(O)c1cccc2ccccc12	COC(=O)c1cccc2ccccc12
O=C(O)c1cccc(C(=O)O)c1	COC(=O)c1cccc(C(=O)OC)c1
NC(Cc1ccccc1)C(=O)O	COC(=O)C(N)Cc1ccccc1.Cl
O=C(O)c1ccccc1[N+](=O)[O-]	COC(=O)c1ccccc1[N+](=O)[O-]
O=C(O)C(c1ccccc1)c1ccccc1	COC(=O)C(c1ccccc1)c1ccccc1
Cc1cc(C(C)(C)C)c(O)c(C(C)(C)C)c1	COC1(C)C=C(C(C)(C)C)C(=O)C(C(C)(C)C)=C1
O=C(O)Cc1ccc([N+](=O)[O-])cc1	COC(=O)Cc1ccc([N+](=O)[O-])cc1
O=C1c2ccccc2C(=O)c2c(Cl)cccc21	COc1cccc2c1C(=O)c1ccccc1C2=O
O=C(O)c1ccc(C(=O)O)c([N+](=O)[O-])c1	COC(=O)c1ccc(C(=O)OC)c([N+](=O)[O-])c1
O=C(O)c1ccc(C(=O)O)c([N+](=O)[O-])c1	COC(=O)c1ccc(C(=O)O)c([N+](=O)[O-])c1
O=C(O)c1cc([N+](=O)[O-])cc([N+](=O)[O-])c1	COC(=O)c1cc([N+](=O)[O-])cc([N+](=O)[O-])c1
O=C(O)c1ccc(O)cc1O	COC(=O)c1ccc(O)cc1O
O=C(O)C1Cc2ccccc2C1	COC(=O)C1Cc2ccccc2C1
CCC(O)(c1ccccc1)c1ccccc1	CCC(OC)(c1ccccc1)c1ccccc1
O=C(O)Cc1ccc(C(=O)O)cc1	COC(=O)Cc1ccc(C(=O)OC)cc1
O=C(O)C=Cc1ccc(O)c(O)c1	COC(=O)C=Cc1ccc(O)c(O)c1
Cc1ccc([N+](=O)[O-])c(C(=O)O)c1	COC(=O)c1cc(C)ccc1[N+](=O)[O-]
O=C(O)C=C1c2ccccc2-c2ccccc21	COC(=O)C=C1c2ccccc2-c2ccccc21
CC(=O)C(Br)(c1ccccc1)c1ccccc1	COC(C(C)=O)(c1ccccc1)c1ccccc1
O=C(O)c1cc2ccccc2cc1C(=O)O	COC(=O)c1cc2ccccc2cc1C(=O)OC
O=C(O)c1cc(Br)c(C(=O)O)cc1Br	COC(=O)c1cc(Br)c(C(=O)OC)cc1Br
ClC1(c2ccccc2)c2ccccc2-c2ccccc21	COC1(c2ccccc2)c2ccccc2-c2ccccc21
O=C(O)c1ccccc1Cc1ccccc1C(=O)O	COC(=O)c1ccccc1Cc1ccccc1C(=O)OC
O=C(O)c1cc(Br)ccc1-c1ccc(Br)cc1C(=O)O	COC(=O)c1cc(Br)ccc1-c1ccc(Br)cc1C(=O)OC
COC=Cc1ccccc1	COC(Cc1ccccc1)OC
O=C(O)C1CCCC1	COC(=O)C1CCCC1
C=Cc1ccc(C(=O)O)cc1	C=Cc1ccc(C(=O)OC)cc1
O=C(O)c1cccc(Br)c1	COC(=O)c1cccc(Br)c1
O=C(O)C1=CCc2ccccc21	COC(=O)C1=CCc2ccccc21
O=C(O)c1cc(Cl)ccc1O	COC(=O)c1cc(Cl)ccc1O
CC1(C(=O)O)CCC(C(=O)O)C1(C)C	COC(=O)C1CCC(C)(C(=O)OC)C1(C)C
O=C(O)c1cc(O)c(O)c(O)c1	COC(=O)c1cc(O)c(O)c(O)c1
O=C(O)c1cc2ccccc2c2ccccc12	COC(=O)c1cc2ccccc2c2ccccc12
O=C1c2ccccc2C(Br)c2ccccc21	COC1c2ccccc2C(=O)c2ccccc21
O=C1c2ccccc2C(=O)c2cc(Cl)ccc21	COc1ccc2c(c1)C(=O)c1ccccc1C2=O
O=C(O)c1cc(C(=O)O)cc(C(=O)O)c1	COC(=O)c1cc(C(=O)OC)cc(C(=O)OC)c1
O=C(O)c1ccccc1-c1ccccc1C(=O)O	COC(=O)c1ccccc1-c1ccccc1C(=O)OC
O=C(O)c1cccc([N+](=O)[O-])c1C(=O)O	COC(=O)c1cccc([N+](=O)[O-])c1C(=O)O
CC(=O)OC1CCC2(C)C(=CCC3C2CCC2(C)C(C(C)CCCC(C)C)CCC32)C1	COC1CC2C3CCC(C(C)CCCC(C)C)C3(C)CCC2C2(C)CCC(OC(C)=O)CC2(O)OO1
O=C(O)c1cc([N+](=O)[O-])ccc1-c1ccc([N+](=O)[O-])cc1C(=O)O	COC(=O)c1cc([N+](=O)[O-])ccc1-c1ccc([N+](=O)[O-])cc1C(=O)OC
Cc1cc(O)cc(C(=O)O)c1	COC(=O)c1cc(C)cc(O)c1
CNc1ccc(C(=O)O)cc1	CNc1ccc(C(=O)OC)cc1
O=CCCCCc1ccccc1	COC(CCCCc1ccccc1)OC
Cc1cccc(C(=O)O)c1O	COC(=O)c1cccc(C)c1O
O=C(O)c1cc(I)ccc1I	COC(=O)c1cc(I)ccc1I
CC(C)(C)C(O)(c1ccccc1)c1ccccc1	COC(c1ccccc1)(c1ccccc1)C(C)(C)C
O=C(O)c1ccc(O)cc1C(=O)O	COC(=O)c1ccc(O)cc1C(=O)OC
O=C(O)c1ccc([N+](=O)[O-])c(O)c1	COC(=O)c1ccc([N+](=O)[O-])c(O)c1
COc1cc(CCC(=O)O)ccc1O	COC(=O)CCc1ccc(O)c(OC)c1
O=C(O)c1cc(C(=O)O)c(O)cc1O	COC(=O)c1cc(C(=O)OC)c(O)cc1O
COc1cc(C(=O)O)cc(OC)c1O	COC(=O)c1cc(OC)c(O)c(OC)c1
COc1cc(C(=O)O)cc(O)c1OC	COC(=O)c1cc(O)c(OC)c(OC)c1
CC(=O)c1ccc(C(=O)O)cc1	COC(=O)c1ccc(C(C)=O)cc1
O=C(O)C=Cc1ccc(O)cc1	COC(=O)C=Cc1ccc(O)cc1
O=C(O)C=Cc1ccc(Br)cc1	COC(=O)C=Cc1ccc(Br)cc1
O=C(O)c1cc(O)cc(O)c1	COC(=O)c1cc(O)cc(O)c1
O=C(O)c1ccc(O)c(Cl)c1	COC(=O)c1ccc(O)c(Cl)c1
CNc1ccccc1C(=O)O	CNc1ccccc1C(=O)OC
Cc1ccc(C(=O)O)c(O)c1	COC(=O)c1ccc(C)cc1O
COc1cc(C(=O)O)ccc1O	COC(=O)c1ccc(O)c(OC)c1
COc1ccc(C(=O)O)cc1O	COC(=O)c1ccc(OC)c(O)c1
O=C(O)C(O)c1ccccc1	COC(=O)C(O)c1ccccc1
Cc1cccc(O)c1C(=O)O	COC(=O)c1c(C)cccc1O
O=C(O)c1cc(O)ccc1O	COC(=O)c1cc(O)ccc1O
O=C(O)c1cc(Br)ccc1O	COC(=O)c1cc(Br)ccc1O
COc1cccc(C(=O)O)c1O	COC(=O)c1cccc(OC)c1O
O=C(O)c1c(O)cccc1O	COC(=O)c1c(O)cccc1O
O=C(O)CCc1ccc(O)cc1	COC(=O)CCc1ccc(O)cc1
O=C(O)C1=CC(O)C(O)C(O)C1	COC(=O)C1=CC(O)C(O)C(O)C1
O=C(O)c1ccc(O)c(O)c1O	COC(=O)c1ccc(O)c(O)c1O
O=C(O)c1cc(I)c(O)c(I)c1	COC(=O)c1cc(I)c(O)c(I)c1
COc1cccc(OC)c1C(=O)O	COC(=O)c1c(OC)cccc1OC
O=C(O)c1ccc2c(c1)C(=O)c1ccccc1-2	COC(=O)c1ccc2c(c1)C(=O)c1ccccc1-2
O=C(O)CCc1ccc(O)c(O)c1	COC(=O)CCc1ccc(O)c(O)c1
COc1ccc(C=CC(=O)O)cc1OC	COC(=O)C=Cc1ccc(OC)c(OC)c1
CC(C)C1=CC2=CCC3C(C)(C(=O)O)CCCC3(C)C2CC1	COC(=O)C1(C)CCCC2(C)C3CCC(C(C)C)=CC3=CCC12
O=C(O)c1ccccc1SSc1ccccc1C(=O)O	COC(=O)c1ccccc1SSc1ccccc1C(=O)OC
O=C(O)Cc1cccc(C(=O)O)c1	COC(=O)Cc1cccc(C(=O)OC)c1
Cc1c(C(=O)O)cccc1C(=O)O	COC(=O)c1cccc(C(=O)OC)c1C
O=C(O)c1ccc([N+](=O)[O-])cc1Br	COC(=O)c1ccc([N+](=O)[O-])cc1Br
O=C(O)c1cc2cc3ccccc3cc2cc1C(=O)O	COC(=O)c1cc2cc3ccccc3cc2cc1C(=O)OC
O=C(O)c1ccc2c(ccc3ccccc32)c1	COC(=O)c1ccc2c(ccc3ccccc32)c1
O=C(O)c1cc(Br)c(O)c(Br)c1	COC(=O)c1cc(Br)c(O)c(Br)c1
CCCC(O)(c1ccccc1)c1ccccc1	CCCC(OC)(c1ccccc1)c1ccccc1
O=C1c2ccc([N+](=O)[O-])cc2C(=O)c2cc([N+](=O)[O-])ccc21	COc1ccc2c(c1)C(=O)c1cc(OC)ccc1C2=O
[N-]=[N+]=CC(=O)c1ccccc1I	COC(=O)Cc1ccccc1I
COc1cc(OC)c(OC)c(C(=O)O)c1	COC(=O)c1cc(OC)cc(OC)c1OC
N#CC(CC(=O)c1ccc(Cl)cc1)c1ccccc1	COC(=O)C(CC(=O)c1ccc(Cl)cc1)c1ccccc1
O=C(O)c1ccc(CO)cc1	COC(=O)c1ccc(CO)cc1
O=S(=O)(Cl)C=Cc1ccccc1	COS(=O)(=O)C=Cc1ccccc1
O=Cc1cc(C(=O)O)ccc1O	COC(=O)c1ccc(O)c(C=O)c1
O=C(O)CC1CC(=O)c2ccccc21	COC(=O)CC1CC(=O)c2ccccc21
O=C(O)c1cc(O)cc(C(=O)O)c1	COC(=O)c1cc(O)cc(C(=O)OC)c1
O=C(O)COc1ccc(C(=O)O)cc1	COC(=O)COc1ccc(C(=O)OC)cc1
Cc1ccc(C(=O)O)c([N+](=O)[O-])c1O	COC(=O)c1ccc(C)c(O)c1[N+](=O)[O-]
COc1cc(CC(=O)O)cc(OC)c1OC	COC(=O)Cc1cc(OC)c(OC)c(OC)c1
CC(C)CCCC(C)C1CCC2C3CC=C4CC(Cl)CCC4(C)C3CCC12C	COC1CCC2(C)C(=CCC3C2CCC2(C)C(C(C)CCCC(C)C)CCC32)C1
Cc1ccc(S(=O)(=O)OC2CCC3(C)C(=CCC4C5CCC(=O)C5(C)CCC43)C2)cc1	COC1CCC2(C)C(=CCC3C4CCC(=O)C4(C)CCC32)C1
Nc1ccc(Cc2ccc(N)c(C(=O)O)c2)cc1C(=O)O	COC(=O)c1cc(Cc2ccc(N)c(C(=O)OC)c2)ccc1N
Nc1cc(C(=O)O)ccc1C(=O)O	COC(=O)c1ccc(C(=O)O)c(N)c1
CC(CCC(=O)O)C1CCC2C3C(O)CC4CC(O)CCC4(C)C3CC(O)C12C	COC(=O)CCC(C)C1CCC2C3C(O)CC4CC(O)CCC4(C)C3CC(O)C12C
O=C(O)Cc1cc(Br)c(O)c(Br)c1	COC(=O)Cc1cc(Br)c(O)c(Br)c1
CCCCC(=O)c1ccccc1C(=O)O	CCCCC(=O)c1ccccc1C(=O)OC
COc1cc(OC)c(OC)cc1C=CC(=O)O	COC(=O)C=Cc1cc(OC)c(OC)cc1OC
O=C(O)C1CC2CCC1C2	COC(=O)C1CC2CCC1C2
O=C(O)C1C=CC(C(=O)O)c2ccccc21	COC(=O)C1C=CC(C(=O)OC)c2ccccc21
COc1ccc(C=CC(=O)O)c(OC)c1OC	COC(=O)C=Cc1ccc(OC)c(OC)c1OC
CC(CCC(=O)O)C1CCC2C3CCC4CC(O)CCC4(C)C3CC(O)C12C	COC(=O)CCC(C)C1CCC2C3CCC4CC(O)CCC4(C)C3CC(O)C12C
CC(CCC(=O)O)C1CCC2C3C(O)CC4CC(O)CCC4(C)C3CCC12C	COC(=O)CCC(C)C1CCC2C3C(O)CC4CC(O)CCC4(C)C3CCC12C
CNc1cc(C(=O)O)ccc1O	CNc1cc(C(=O)OC)ccc1O
COc1ccc(C(=O)Cl)cc1C(=O)Cl	COC(=O)c1ccc(OC)c(C(=O)OC)c1
O=C(Cl)c1ccccc1Sc1ccccc1C(=O)Cl	COC(=O)c1ccccc1Sc1ccccc1C(=O)OC
COC(=N)CCC#N.Cl	COC(CCC#N)(OC)OC
O=C(O)c1ccco1	COC(=O)c1ccco1
CC1=C(C)C(=O)OC1=O	COC(=O)C(C)=C(C)C(=O)OC
O=C(O)c1cnccn1	COC(=O)c1cnccn1
CC(=O)C1CCOC1=O	COC(=O)C1=C(C)OCC1
COC1C=CC(OC)O1	COC(C=CC(OC)OC)OC
Cc1ccc(C(=O)O)o1	COC(=O)c1ccc(C)o1
O=C(O)Cc1cccs1	COC(=O)Cc1cccs1
O=C(O)c1ccc(O)nc1	COC(=O)c1ccc(O)nc1
CC(=O)OCc1ccco1	COC1C=CC(COC(C)=O)(OC)O1
N#CCCN1CCCC1=O	COC(=O)CCN1CCCC1=O
O=C(O)c1ccc(Br)s1	COC(=O)c1ccc(Br)s1
O=C1OC(=O)c2ccccc21	COC(=O)c1ccccc1C(=O)OC
O=C1OC(=O)c2ccccc21	COC(=O)c1ccccc1C(=O)O
O=C1N=C(O)c2ccccc21	CN1C(=O)c2ccccc2C1=O
Clc1ncnc2ccccc12	COc1ncnc2ccccc12
O=C(Cl)c1ccc(=O)oc1	COC(=O)c1ccc(=O)oc1
O=C(O)c1ccc(=O)oc1	COC(=O)c1ccc(=O)oc1
O=[N+]([O-])c1ccc(Cl)nc1	COc1ccc([N+](=O)[O-])cn1
O=C(O)c1cc2ccccc2[nH]1	COC(=O)c1cc2ccccc2[nH]1
Clc1nc(Cl)nc(Cl)n1	COc1nc(Cl)nc(Cl)n1
Clc1nc(Cl)nc(Cl)n1	COc1nc(Cl)nc(OC)n1
Nc1nccnc1C(=O)O	COC(=O)c1nccnc1N
O=C(O)CCCCc1cccs1	COC(=O)CCCCc1cccs1
O=C(O)c1ccc2ccccc2n1	COC(=O)c1ccc2ccccc2n1
O=C(O)c1cnc2ccccc2c1	COC(=O)c1cnc2ccccc2c1
O=C1OC(=O)c2nccnc21	COC(=O)c1nccnc1C(=O)O
Cc1cc([N+](=O)[O-])cc[n+]1[O-]	COc1cc[n+]([O-])c(C)c1
O=C1CCO1	COC(=O)CCO
O=C(O)c1ccc(C(=O)O)o1	COC(=O)c1ccc(C(=O)OC)o1
O=c1oc(O)nc2ccccc12	COC(=O)c1ccccc1N
O=C(O)c1ccsc1C(=O)O	COC(=O)c1ccsc1C(=O)OC
O=C(O)c1cccnc1C(=O)O	COC(=O)c1cccnc1C(=O)OC
O=C(O)c1ccncc1C(=O)O	COC(=O)c1ccncc1C(=O)OC
O=C(O)c1ccc2nn[nH]c2c1	COC(=O)c1ccc2nn[nH]c2c1
COc1ccc2ccc(=O)oc2c1	COC(=O)C=Cc1ccc(OC)cc1O
O=C1CC(c2ccccc2)CC(=O)O1	COC(=O)CC(CC(=O)O)c1ccccc1
O=C(O)c1cc(=O)c2ccccc2[nH]1	COC(=O)c1cc(=O)c2ccccc2[nH]1
O=C(O)c1cc(C(=O)O)[nH]n1	COC(=O)c1cc(C(=O)OC)[nH]n1
O=C(O)c1nccnc1C(=O)O	COC(=O)c1nccnc1C(=O)OC
O=C(O)c1ccc2c(c1)OCO2	COC(=O)c1ccc2c(c1)OCO2
O=C(O)CCc1nc2ccccc2[nH]1	COC(=O)CCc1nc2ccccc2[nH]1
O=C(O)c1cc(I)cc(C(=O)O)n1	COC(=O)c1cc(I)cc(C(=O)OC)n1
O=C1Nc2c(C(=O)O)cccc2C1=O	COC(=O)c1cccc2c1NC(=O)C2=O
O=C(O)c1cc2c(cc1Br)OCO2	COC(=O)c1cc2c(cc1Br)OCO2
COc1ccc2c(c1OC)C(=O)OC2=O	COC(=O)c1c(C(=O)O)ccc(OC)c1OC
O=C(O)c1cc2c(cn1)[nH]c1ccccc12	COC(=O)c1cc2c(cn1)[nH]c1ccccc12
O=C1OC(=O)c2c1cccc2[N+](=O)[O-]	COC(=O)c1c(C(=O)O)cccc1[N+](=O)[O-]
CC1=CC(=O)OC1=O	COC(=O)C=C(C)C(=O)OC
O=C(O)c1cccc2nc3ccccc3nc12	COC(=O)c1cccc2nc3ccccc3nc12
O=C(O)c1cc(C(=O)O)nc(C(=O)O)c1	COC(=O)c1cc(C(=O)OC)nc(C(=O)OC)c1
CC(=O)OCc1cn(C(C)=O)c2ccccc12	COCc1c[nH]c2ccccc12
O=C(O)Cc1cc(=O)oc2cc(O)ccc12	COC(=O)Cc1cc(=O)oc2cc(O)ccc12
CCOC(=O)c1[nH]c(C)c(C=C(C#N)C#N)c1C	CCOC(=O)c1[nH]c(C(=O)OC)c(C=C(C#N)C#N)c1C
O=C(O)Cc1c(C(=O)O)[nH]c2ccccc12	COC(=O)Cc1c(C(=O)OC)[nH]c2ccccc12
O=C(O)c1ccnc(-c2cc(C(=O)O)ccn2)c1	COC(=O)c1ccnc(-c2cc(C(=O)OC)ccn2)c1
O=C(O)CCc1c[nH]c2cccc(C(=O)O)c12	COC(=O)CCc1c[nH]c2cccc(C(=O)OC)c12
O=C(O)c1cc[nH]n1	COC(=O)c1cc[nH]n1
O=C(O)C=Cc1cccs1	COC(=O)C=Cc1cccs1
c1ccc(OCC2CO2)cc1	COCC(O)COc1ccccc1
C1CCC2OC2C1	COC1CCCCC1O
COCc1ccco1	COCC1(OC)C=CC(OC)O1
N=c1cc(C(=O)O)cc(N)[nH]1	COC(=O)c1cc(N)[nH]c(=N)c1
CC(C)(C)C(=O)Cl	COC(=O)C(C)(C)C
O=C(O)C(=O)O	COC(=O)C(=O)OC
O=C1CCCCC1	COC1(OC)CCCCC1
BrCc1ccccc1	COCc1ccccc1
N#CC1CCCCC1	COC(=N)C1CCCCC1.Cl
N#CCc1ccccc1	COC(=O)Cc1ccccc1
O=Cc1cccc([N+](=O)[O-])c1	COC(OC)c1cccc([N+](=O)[O-])c1
O=Cc1ccc([N+](=O)[O-])cc1	COC(OC)c1ccc([N+](=O)[O-])cc1
CN(C)c1ccc(C(=O)O)cc1	COC(=O)c1ccc(N(C)C)cc1
O=C(c1ccccc1)C(O)c1ccccc1	COC(C(=O)c1ccccc1)c1ccccc1
NC(Cc1ccc(O)cc1)C(=O)O	COC(=O)C(N)Cc1ccc(O)cc1
O=C1C(Cl)=C(Cl)C(=O)C(Cl)=C1Cl	COC1=C(Cl)C(=O)C(Cl)=C(Cl)C1=O
ClC(c1ccccc1)(c1ccccc1)c1ccccc1	COC(c1ccccc1)(c1ccccc1)c1ccccc1
Cc1ccc(S(=O)(=O)NCC(=O)O)cc1	COC(=O)CNS(=O)(=O)c1ccc(C)cc1
CC1(C)OC2OC(COCc3ccccc3)C(OCc3ccccc3)C2O1	COC1OC(COCc2ccccc2)C(OCc2ccccc2)C1O
O=Cc1ccccc1	COC(OC)c1ccccc1
Cc1ccc(N)cc1	Cc1ccc(N(C)C)cc1
ClCc1ccccc1	COCc1ccccc1
CC1=CC(=O)C=CC1=O	COC1=CC(=O)C(C)=CC1=O
O=Cc1ccccc1O	COC(OC)c1ccccc1O
O=C=Nc1ccccc1	COC(O)=Nc1ccccc1
S=C=Nc1ccccc1	COC(S)=Nc1ccccc1
Cc1ccc(C(=O)Cl)cc1	COC(=O)c1ccc(C)cc1
Nc1cccc(C(=O)O)c1	COC(=O)c1cccc(N)c1
Nc1ccc(C(=O)O)cc1	COC(=O)c1ccc(N)cc1
O=C(Cl)c1ccc(Cl)cc1	COC(=O)c1ccc(Cl)cc1
O=Cc1ccc(C(=O)O)cc1	COC(=O)c1ccc(C=O)cc1
Nc1ccccc1C(=O)O	COC(=O)c1ccccc1N
Nc1ccc(C(=O)O)c(O)c1	COC(=O)c1ccc(N)cc1O
O=C(Cl)c1ccc([N+](=O)[O-])cc1	COC(=O)c1ccc([N+](=O)[O-])cc1
CC=O	COC(C)OC
CC=O	COC(C)Cl
CC(=O)O	COC(C)=O
CCC=O	CCC(Cl)OC
C=CC(C)=O	COCCC(C)=O
CCC(=O)O	CCC(=O)OC
O=C(O)CBr	COC(=O)CBr
N#CCC(=O)O	COC(=O)CC#N
CC(C)(N)C(=O)O	COC(=O)C(C)(C)N
CC(C)(N)C(=O)O	COC(=O)C(C)(C)N.Cl
CC(=O)CCC(=O)O	COC(=O)CCC(C)=O
CCOP(=O)(Cl)Cl	CCOP(=O)(OC)OC
Cc1ccc(C(=O)O)cc1	COC(=O)c1ccc(C)cc1
N=C(O)Cc1ccccc1	COC(=O)Cc1ccccc1
O=C(O)c1cccc(O)c1	COC(=O)c1cccc(O)c1
O=C(O)c1ccccc1S	COC(=O)c1ccccc1S
CCCCCCCCCCCCCC(=O)O	CCCCCCCCCCCCCC(=O)OC
COc1cccc(C(=O)O)c1	COC(=O)c1cccc(OC)c1
COc1ccc(C(=O)O)cc1	COC(=O)c1ccc(OC)cc1
O=C(O)CNc1ccccc1	COC(=O)CNc1ccccc1
Nc1ccc(C(=O)O)cc1O	COC(=O)c1ccc(N)c(O)c1
O=C(O)C(O)c1ccccc1	COC(=O)C(O)c1ccccc1
O=C=Nc1ccc(N=C=O)cc1	COC(=O)Nc1ccc(NC(=O)OC)cc1
COc1cc(OC)cc(C(=O)O)c1	COC(=O)c1cc(OC)cc(OC)c1
ClP(c1ccccc1)c1ccccc1	COP(c1ccccc1)c1ccccc1
COc1ccc(C(=O)O)cc1OC	COC(=O)c1ccc(OC)c(OC)c1
C=CC=C	C=CC(CI)OC
CC(C)C=O	COC(OC)C(C)(C)Br
CC(C)C=O	COC(OC)C(C)C
CC(=O)C(C)=O	COC(C)(OC)C(C)=O
O=C(O)CCl	COC(=O)CCl
Nc1ccccc1	CNc1ccccc1
O=C(O)C=CC(=O)O	COC(=O)C=CC(=O)OC
O=C(N=C=S)c1ccccc1	COC(=S)N=C(O)c1ccccc1
O=C(O)C(=O)c1ccccc1	COC(=O)C(=O)c1ccccc1
O=S(=O)(Cl)c1ccccc1	COS(=O)(=O)c1ccccc1
COC(=O)C#CC(=O)OC	COC(=O)C=C(OC)C(=O)OC
CCCCCCCCCCCCCCCC(=O)O	CCCCCCCCCCCCCCCC(=O)OC
Cc1ccc(S(=O)(=O)Cl)cc1	COS(=O)(=O)c1ccc(C)cc1
O=C(O)c1ccccc1C(=O)O	COC(=O)c1ccccc1C(=O)OC
CCCCCCCCCCCCCCCCCC(=O)O	CCCCCCCCCCCCCCCCCC(=O)OC
COc1ccc(S(=O)(=O)Cl)cc1	COc1ccc(S(=O)(=O)OC)cc1
O=C1CC2(CCCCC2)C(=O)O1	COC(=O)CC1(C(=O)O)CCCCC1
CC(C)=O	COC(C)(C)OC
C=CC(=O)O	C=CC(=O)OC
CC(C)C(=O)O	COC(=O)C(C)C
O=C(O)C(O)CCl	COC(=O)C(O)CCl
O=C(O)c1ccccc1	COC(=O)c1ccccc1
O=C(Cl)c1ccc(Br)cc1	COC(=O)c1ccc(Br)cc1
Nc1ccc(Cl)cc1C(=O)O	COC(=O)c1cc(Cl)ccc1N
O=Cc1c2ccccc2cc2ccccc12	COC(OC)c1c2ccccc2cc2ccccc12
O=C(O)CCC(=O)c1ccccc1	COC(=O)CCC(=O)c1ccccc1
c1ccc(SSc2ccccc2)cc1	COS(=O)c1ccccc1
O=C(O)CCCC(=O)c1ccccc1	COC(=O)CCCC(=O)c1ccccc1
O=C(O)c1cc([N+](=O)[O-])c(Cl)c([N+](=O)[O-])c1	COC(=O)c1cc([N+](=O)[O-])c(Cl)c([N+](=O)[O-])c1
CC#N	COC(C)=N.Cl
CCC(C)=O	CCC(C)(OC)OC
O=CC(=O)O	COC(=O)C(O)OC
O=C(O)C(F)(F)F	COC(=O)C(F)(F)F
O=Cc1ccccc1C(=O)O	COC1OC(=O)c2ccccc21
O=C(O)C#Cc1ccccc1	COC(=O)C#Cc1ccccc1
O=Cc1ccccc1[N+](=O)[O-]	COC(OC)c1ccccc1[N+](=O)[O-]
O=Cc1ccccc1[N+](=O)[O-]	COC(=O)c1ccccc1[N+](=O)[O-]
Nc1cc(Cl)ccc1C(=O)O	COC(=O)c1ccc(Cl)cc1N
Nc1cc2ccccc2cc1C(=O)O	COC(=O)c1cc2ccccc2cc1N
O=C(O)c1cc2ccccc2cc1O	COC(=O)c1cc2ccccc2cc1O
Cc1ccc(N=C=O)cc1N=C=O	COC(O)=Nc1ccc(C)c(N=C(O)OC)c1
C=Cc1c(C)c2cc3nc(c4c5[nH]c(cc6nc(cc1[nH]2)C(C)=C6CC)c(C)c5C(=O)C4C(=O)OC)C(CCC(=O)O)C3C	C=Cc1c(C)c2cc3nc(c4c5[nH]c(cc6nc(cc1[nH]2)C(C)=C6CC)c(C)c5C(=O)C4C(=O)OC)C(CCC(=O)OC)C3C
C=C(C)C	COC(C)(C)C
CC(C)CC=O	COC(CC(C)C)OC
N#CCC#N	COC(=N)CC#N.Cl
N#CCC#N	COC(=N)CC(=N)OC.Cl
C=C(Cl)C#N	COCC(Cl)C#N
CCCCCC(=O)O	CCCCCC(=O)OC
CCS(=O)(=O)Cl	CCS(=O)(=O)OC
O=C1C=CC(=O)C=C1	COC1=CC(=O)C(OC)=CC1=O
CC(O)=NC(C)C(=O)O	COC(C)N=C(C)O
O=C(O)c1ccccc1O	COC(=O)c1ccccc1O
Nc1ccc(C(=O)O)cc1N	COC(=O)c1ccc(N)c(N)c1
O=C=Nc1cccc(N=C=O)c1	COC(O)=Nc1cccc(N=C(O)OC)c1
CC(=O)OCC1OC(Br)C(OC(C)=O)C(OC(C)=O)C1OC1OC(COC(C)=O)C(OC(C)=O)C(OC(C)=O)C1OC(C)=O	COC1OC(COC(C)=O)C(OC2OC(COC(C)=O)C(OC(C)=O)C(OC(C)=O)C2OC(C)=O)C(OC(C)=O)C1OC(C)=O
O=C=Nc1ccc(Cc2ccc(N=C=O)cc2)cc1	COC(=O)Nc1ccc(Cc2ccc(NC(=O)OC)cc2)cc1
ClCC1CO1	COCC(O)CCl
O=C(O)C1CCCN1	COC(=O)C1CCCN1
O=C(O)C=Cc1ccco1	COC(=O)C=Cc1ccco1
O=C(O)C1CC(O)CN1	COC(=O)C1CC(O)CN1
O=C1OC(=O)C2CC=CCC12	COC(=O)C1CC=CCC1C(=O)OC
O=C1OC(=O)C2CC=CCC12	COC(=O)C1CC=CCC1C(=O)O
O=C(O)CC1N=C(O)N=C1O	COC(=O)CC1N=C(O)N=C1O
O=C1OC(=O)C2C3C=CC(C3)C12	COC(=O)C1C2C=CC(C2)C1C(=O)OC
O=C1OC(=O)C2C3C=CC(C3)C12	COC(=O)C1C2C=CC(C2)C1C(=O)O
O=C(O)C=Cc1ccc2c(c1)OCO2	COC(=O)C=Cc1ccc2c(c1)OCO2
NC(Cc1c[nH]c2ccccc12)C(=O)O	COC(=O)C(N)Cc1c[nH]c2ccccc12
CC1NC(C(=O)O)Cc2c1[nH]c1ccccc21	COC(=O)C1Cc2c([nH]c3ccccc23)C(C)N1
C#CC(=O)O	C#CC(=O)OC
OCc1ccccc1	COCc1ccccc1
O=C=NC(=O)c1ccccc1	COC(=O)N=C(O)c1ccccc1
COc1cc(C(=O)O)cc(OC)c1OC	COC(=O)c1cc(OC)c(OC)c(OC)c1
C#C	C=COC
CC(C)(C)O	COC(C)(C)C
CCP(Cl)Cl	CC[PH](=O)OC
C1=CCCCC1	COC1CCCCC1Br
CCCC(=O)O	CCCC(=O)OC
NCCC(=O)O	COC(=O)CCN.Cl
NCCCC(=O)O	COC(=O)CCCN
O=C(O)c1ccc(Cl)cc1	COC(=O)c1ccc(Cl)cc1
O=C(O)c1cccc(Cl)c1	COC(=O)c1cccc(Cl)c1
O=C(O)c1ccccc1Cl	COC(=O)c1ccccc1Cl
O=C(O)CCc1ccccc1	COC(=O)CCc1ccccc1
O=C(O)Cc1ccccc1O	COC(=O)Cc1ccccc1O
O=C(O)c1cccc([N+](=O)[O-])c1	COC(=O)c1cccc([N+](=O)[O-])c1
CN1CC(C(=O)O)CC2c3cccc4[nH]cc(c34)CC21	COC(=O)C1CC2c3cccc4[nH]cc(c34)CC2N(C)C1
CC(=O)OCC1OC(Cl)C(N=C(C)O)C(OC(C)=O)C1OC(C)=O	COC1OC(COC(C)=O)C(OC(C)=O)C(OC(C)=O)C1N=C(C)O
CC(=O)OCC1OC(Br)C(OC(C)=O)C(OC(C)=O)C1OC(C)=O	COC1OC(COC(C)=O)C(OC(C)=O)C(OC(C)=O)C1OC(C)=O
CC(=O)OCC1OC(Br)C(OC(C)=O)C(OC(C)=O)C1OC(C)=O	COC1OC(COC(C)=O)C(OC(C)=O)C(OC(C)=O)C1OC(C)=O
C=C(C)c1ccccc1	COC(C)(C)c1ccccc1
CCCCC(=O)O	CCCCC(=O)OC
O=C(O)C1CCCCC1	COC(=O)C1CCCCC1
O=C(O)c1ccc(O)cc1	COC(=O)c1ccc(O)cc1
C[Si](Cl)(Cl)c1ccccc1	CO[Si](C)(OC)c1ccccc1
O=C(O)c1ccccc1Br	COC(=O)c1ccccc1Br
O=C(O)c1ccc([N+](=O)[O-])cc1	COC(=O)c1ccc([N+](=O)[O-])cc1
O=C(O)c1ccccc1-c1ccccc1	COC(=O)c1ccccc1-c1ccccc1
O=C(O)c1cc([N+](=O)[O-])ccc1Br	COC(=O)c1cc([N+](=O)[O-])ccc1Br
CC(C)OCC1CO1	COCC(O)COC(C)C
CCC(C)CCC1OC1(C)C	CCC(C)CCC(O)C(C)(C)OC
C=Cc1ccccc1	COC(CI)c1ccccc1
C=Cc1ccccc1	COC(CBr)c1ccccc1
C=Cc1ccccc1	COC(Cc1ccccc1)OC
CC1(C)C(=O)C(C)(C)C1=O	COC(=O)C(C)(C)C(=O)C(C)C
O=P(Cl)(Cl)c1ccccc1	COP(=O)(OC)c1ccccc1
COC1CCC=CO1	COC(CCCC(OC)OC)OC
O=C(Cl)C(Cl)c1ccccc1	COC(=O)C(Cl)c1ccccc1
O=C=NC(=O)c1ccc([N+](=O)[O-])cc1	COC(=O)N=C(O)c1ccc([N+](=O)[O-])cc1
CCOC(=O)C=[N+]=[N-]	CCOC(=O)COC
O=C(Cl)c1cc2noc(-c3ccccc3)c2cc1Cl	COC(=O)c1cc2noc(-c3ccccc3)c2cc1Cl
C#CC=O	COC(CC=O)OC
C1=CC2CCC1C2	COC1CC2CCC1C2
BrC12CC3CC(CC(C3)C1)C2	COC12CC3CC(CC(C3)C1)C2
C=C(c1ccccc1)c1ccccc1	COC(CCl)(c1ccccc1)c1ccccc1
NCc1cc(Br)no1	COc1cc(CN)on1
COc1ccc(CC(=O)O)cc1	COC(=O)Cc1ccc(OC)cc1
O=C(O)c1ccc(=O)n(-c2nccs2)c1	COC(=O)c1ccc(=O)n(-c2nccs2)c1
c1ccc([Si](CCN2CCOCC2)(N2CCOCC2)N2CCOCC2)cc1	CO[Si](CCN1CCOCC1)(OC)c1ccccc1
O=C(O)CCCCC(=O)O	COC(=O)CCCCC(=O)O
Cc1ccc(SCl)cc1	COSc1ccc(C)cc1
CC1C(=O)CCC1=O	COC1=C(C)C(=O)CC1
C=CC1CC(=O)O1	C=CC(CC(=O)O)OC
CCC(C)(C)O	CCC(C)(C)OC
CC(C)=C(C)C	COC(C)(C)C(C)C
C=C(Cl)CCl	COC(CCl)(CBr)OC
CC(=O)C=C(C)C	COC(C)(C)C(Br)C(C)=O
CC1=C(C)C2(C)OC1(C)c1ccccc12	COCc1c(C)c(C)c(C)c2ccccc12
CC(C)(C)N=PN([Si](C)(C)C)[Si](C)(C)C	COP(NC(C)(C)C)N([Si](C)(C)C)[Si](C)(C)C
CCOC(=O)C1=C(O)CCCCC1	CCOC(=O)CCCCCCC(=O)OC
COC(=O)C=Cc1ccccc1	COC(=O)C(Br)C(OC)c1ccccc1
CC1CC(C)C(=O)OC1=O	COC(=O)C(C)CC(C)C(=O)O
Cc1cc(O)c2ccccc2c1O	COc1cc(C)c(O)c2ccccc12
O=C(O)C1(c2ccccc2)CCCCC1	COC(=O)C1(c2ccccc2)CCCCC1
O=C(O)CN(CC(=O)O)CC(=O)O	COC(=O)CN(CC(=O)OC)CC(=O)OC
O=C(O)C=CCl	COC(=O)C=CCl
O=C(O)C=CBr	COC(=O)C=CBr
CC=CCC(=O)O	CC=CCC(=O)OC
CCC(N)C(=O)O	CCC(N)C(=O)OC
O=C(O)C(O)CO	COC(=O)C(O)CO
CC(C)=CCCC(C)CC(=O)O	COC(=O)CC(C)CCC=C(C)C
NC(CC(=O)O)C(=O)O	COC(=O)CC(N)C(=O)OC
O=C(O)CC(O)C(=O)O	COC(=O)CC(O)C(=O)OC
O=C(O)C(O)C(O)C(=O)O	COC(=O)C(O)C(O)C(=O)OC
O=C(O)CCC(CC(=O)O)C(=O)O	COC(=O)CCC(CC(=O)OC)C(=O)OC
CCCCCCC(O)CC=CCCCCCCCC(=O)O	CCCCCCC(O)CC=CCCCCCCCC(=O)OC
CSSC	COS(C)=O
C#CCCCCCC	C=C(CCCCCC)OC
ClCOC(CCl)CCl	COCOC(CCl)CCl
FC(Cl)=C(F)Cl	OCC(F)(Cl)C(F)Cl
C=C[Si](C)(Cl)Cl	C=C[Si](C)(OC)OC
CC(=O)CCCC#N	COC(=O)CCCC(C)=O
CCCN=C(O)OC	CCC(N=C(O)OC)OC
COC(=O)C=CCBr	COCC=CC(=O)OC
CCCS(=O)(=O)Cl	CCCS(=O)(=O)OC
CCCCS(=O)(=O)Cl	CCCCS(=O)(=O)OC
CC(C)(C)C#CC(=O)O	COC(=O)C#CC(C)(C)C
O=C(O)CCCCCBr	COC(=O)CCCCCBr
O=C(O)CCCCCCCl	COC(=O)CCCCCCCl
O=C(O)C(CBr)CBr	COC(=O)C(CBr)CBr
C=CCCCCCCCC(=O)O	C=CCCCCCCCC(=O)OC
C=C(CC(=O)O)C(=O)O	C=C(CC(=O)OC)C(=O)O
CC(=O)CCCC(C)C(=O)O	COC(=O)C(C)CCCC(C)=O
O=C(O)CSCC(=O)O	COC(=O)CSCC(=O)OC
O=C(O)CCCCCCCCCBr	COC(=O)CCCCCCCCCBr
O=C(O)CCCCCCCCCCI	COC(=O)CCCCCCCCCCI
O=C(O)CSSCC(=O)O	COC(=O)CSSCC(=O)OC
CCCCOP(=O)(CCC#N)OCCCC	CCCCOP(=O)(CCC(=N)OC)OCCCC
ClC[Si](Cl)(Cl)Cl	CO[Si](CCl)(OC)OC
CCCCC=COC	CCCCC(C(OC)OC)C(CCCC)C(OC)OC
C=C(C=O)OC	COC(C)(C=O)OC
ClC12CC3CC(CC(C3)C1)C2	COC12CC3CC(CC(C3)C1)C2
CC(C)(C)C(=C=S)C(C)(C)C	COC(=S)C(C(C)(C)C)C(C)(C)C
FC(F)(F)C(F)(F)P(Cl)Cl	COP(OC)C(F)(F)C(F)(F)F
O=C(O)C1CC1(Cl)Cl	COC(=O)C1CC1(Cl)Cl
Cc1cc(C)c(O)c(C)c1	COC1(C)C=C(C)C(=O)C(C)=C1
COC(=O)C(=O)C(F)(F)F	COC(=O)C(O)(OC)C(F)(F)F
CC(C)(C)N=PN(C(C)(C)C)[Si](C)(C)C	COP(NC(C)(C)C)N(C(C)(C)C)[Si](C)(C)C
Cc1cc(C)c(C(=O)O)c(C)c1	COC(=O)c1c(C)cc(C)cc1C
ClP(Cl)Oc1ccccc1	COP(OC)Oc1ccccc1
O=C(O)C1CCC(C(=O)O)C1	COC(=O)C1CCC(C(=O)OC)C1
C[Si](C)(C)N=PN([Si](C)(C)C)[Si](C)(C)C	CO[PH](=N[Si](C)(C)C)N([Si](C)(C)C)[Si](C)(C)C
ClP(Oc1ccccc1)Oc1ccccc1	COP(Oc1ccccc1)Oc1ccccc1
c1ccc(C2CC2)cc1	COCCC(OC)c1ccccc1
[C-]#[N+]C(C)(C)C	COC(O)=NC(C)(C)C
O=P(Cl)(CCl)CCl	COP(=O)(CCl)CCl
O=C(Cl)COCC(=O)Cl	COC(=O)COCC(=O)OC
O=C(O)C(O)C(F)(F)F	COC(=O)C(O)C(F)(F)F
NC(Cc1ccccc1)C(=O)O	COC(=O)C(N)Cc1ccccc1
CC(C)(C)c1cc(C(C)(C)C)c(O)c(C(C)(C)C)c1	COC1(C(C)(C)C)C=C(C(C)(C)C)C(=O)C(C(C)(C)C)=C1
CC(=CO[Si](C)(C)C)c1ccccc1	COC(N=[N+]=[N-])C(C)c1ccccc1
CC(C)(C)C1CC=C(C(=O)O)CC1	COC(=O)C1=CCC(C(C)(C)C)CC1
COc1cc(O)cc(OC)c1OC	COC1=CC(=O)C=C(OC)C1(OC)OC
COc1cc(O)c(C(C)=O)c(OC)c1OC	COC1=CC(=O)C(C(C)=O)=C(OC)C1(OC)OC
N#Cc1c(Cl)c(Cl)c(Cl)c(C#N)c1Cl	COc1c(Cl)c(Cl)c(C#N)c(Cl)c1C#N
O=C(O)c1ccccc1Nc1cccc(C(F)(F)F)c1	COC(=O)c1ccccc1Nc1cccc(C(F)(F)F)c1
C1=C(c2ccccc2)CCC1	COC1CCCC1(OC)c1ccccc1
CC(C)(Br)C(=O)c1ccccc1	COC(=O)C(C)(C)c1ccccc1
CC(CC(=O)O)c1ccccc1	COC(=O)CC(C)c1ccccc1
O=C(O)Cc1cccc(Cl)c1	COC(=O)Cc1cccc(Cl)c1
Cc1cc(Br)c(O)c(Br)c1	COC1(C)C=C(Br)C(=O)C(Br)=C1
O=C(C=Cc1ccccc1)C=Cc1ccccc1	COC(OC)C(C(=O)C=Cc1ccccc1)c1ccccc1
COc1ccc(OC)c(OC)c1	COC1=CC(OC)(OC)C=CC1(OC)OC
N=C(O)C12CC3CC(CC(C3)C1)C2	COC(O)=NC12CC3CC(CC(C3)C1)C2
CC(C)(C)C1=CC(=O)C(=O)C(C(C)(C)C)=C1	COC(=O)C=C(C=C(C(=O)OC)C(C)(C)C)C(C)(C)C
Cc1ccc(C(=O)O)cc1C(=O)O	COC(=O)c1ccc(C)c(C(=O)OC)c1
O=C(O)CCCCc1ccccc1	COC(=O)CCCCc1ccccc1
COc1cc(C(C)(C)C)c(O)c(C(C)(C)C)c1	COC1(OC)C=C(C(C)(C)C)C(=O)C(C(C)(C)C)=C1
CC(N=C(O)OCc1ccccc1)C(=O)O	COC(=O)C(C)N=C(O)OCc1ccccc1
CC(C=CC1=C(C)CCCC1(C)C)=CC=CC(C)=CC(=O)O	COC(=O)C=C(C)C=CC=C(C)C=CC1=C(C)CCCC1(C)C
CC(C)CCCC(C)C1CCC2C3CC=C4CC(O)CCC4(C)C3CCC12C	COC1CCC2(C)C(=CCC3C2CCC2(C)C(C(C)CCCC(C)C)CCC32)C1
C[Si](C)(C)[Si](Cl)(Cl)[Si](C)(C)C	CO[Si](OC)([Si](C)(C)C)[Si](C)(C)C
C[SiH](C)C([SiH](C)C)([SiH](C)C)[SiH](C)C	CO[Si](C)(C)C([Si](C)(C)OC)([Si](C)(C)OC)[Si](C)(C)OC
CCCCN(CCCC)C(=O)OC	CCCCN(C(=O)OC)C(CCC)OC
COc1cc(O)cc(C(=O)O)c1	COC(=O)c1cc(O)cc(OC)c1
O=C=NC12CC3CC(CC(C3)C1)C2	COC(O)=NC12CC3CC(CC(C3)C1)C2
CC(C)(C)[SiH](Cl)C(C)(C)C	CO[SiH](C(C)(C)C)C(C)(C)C
C[SiH](C)c1ccccc1	CO[Si](C)(C)c1ccccc1
O=C(O)C=Cc1ccc(O)cc1	COC(=O)C=Cc1ccc(O)cc1
O=C(O)C(O)Cc1ccccc1	COC(=O)C(O)Cc1ccccc1
NC(C(=O)O)c1ccc(O)cc1	COC(=O)C(N)c1ccc(O)cc1
O=C(O)C(Cc1ccccc1)N=C(O)OCc1ccccc1	COC(=O)C(Cc1ccccc1)N=C(O)OCc1ccccc1
O=C(O)Cc1ccccc1Br	COC(=O)Cc1ccccc1Br
Cc1cccc(C(=O)N=C=S)c1	COC(=S)N=C(O)c1cccc(C)c1
O=C(C(F)(F)F)C(F)(F)OS(=O)(=O)F	COC(O)(C(F)(F)F)C(F)(F)OS(=O)(=O)F
O=C(O)c1ccc2cc(Cl)ccc2c1	COC(=O)c1ccc2cc(Cl)ccc2c1
CC(O)C(N=C(O)OCc1ccccc1)C(=O)O	COC(=O)C(N=C(O)OCc1ccccc1)C(C)O
NC1(C(=O)O)CCCCC1	COC(=O)C1(N)CCCCC1
COC(O)=NC(O)C(=O)O	COC(=O)C(N=C(O)OC)OC
CC(C)=CCCC1=CCC(C#N)CC1	COC(=O)C1CC=C(CCC=C(C)C)CC1
COc1ccc(Cc2ccccc2C(=O)O)cc1	COC(=O)c1ccccc1Cc1ccc(OC)cc1
O=C(O)c1cccc2cc3cccc(C(=O)O)c3cc12	COC(=O)c1cccc2cc3cccc(C(=O)OC)c3cc12
[N-]=[N+]=NC1(c2ccccc2)C(c2ccccc2)=C1c1ccccc1	COC1(c2ccccc2)C(c2ccccc2)=C1c1ccccc1
O=C1C=C2C=C(O)CCC2CC1	COC1=CC2=CC(=O)CCC2CC1
COc1cccc(CC(=O)O)c1	COC(=O)Cc1cccc(OC)c1
COc1ccc(C(=O)O)c(C)c1	COC(=O)c1ccc(OC)cc1C
CC(C)CCCC(C)C1CCC2C3CCC4CC(=O)CCC4(C)C3CCC12C	COC1(OC)CCC2(C)C(CCC3C2CCC2(C)C(C(C)CCCC(C)C)CCC32)C1
C[Si](C)(C)C([SiH2]I)([Si](C)(C)C)[Si](C)(C)C	CO[SiH2]C([Si](C)(C)C)([Si](C)(C)C)[Si](C)(C)C
CCCCNCC[Si](C)(N(CC)CC)N(CC)CC	CCCCNCC[Si](C)(OC)OC
C=CC(=C)CCC=C(C)C	C=CC(=C)CCC(Br)C(C)(C)OC
CC(N)C(=O)O	COC(=O)C(C)N.Cl
CC(N)C(=O)O	COC(=O)C(C)N.Cl
O=C(O)C=CBr	COC(=O)C=CBr
CC(C)=CC(=O)O	COC(=O)C=C(C)C
CC=CC(=O)OCC	CCOC(=O)C(I)C(C)OC
CCCC=CC(=O)O	CCCC=CC(=O)OC
CCC(C)CC(=O)O	CCC(C)CC(=O)OC
CC(C)=CCCC(C)CC=O	COC(CC(C)CCC=C(C)C)OC
CCC(N)C(=O)O	CCC(N)C(=O)OC
CCC(N)C(=O)O	CCC(N)C(=O)OC.Cl
CCC(N)C(=O)O	CCC(N)C(=O)OC.Cl
CC(C)C(N)C(=O)O	COC(=O)C(N)C(C)C.Cl
CC(C)C(O)C(=O)O	COC(=O)C(O)C(C)C
CCCC(N)C(=O)O	CCCC(N)C(=O)OC.Cl
CCOC(=O)CC(C)O	COC(=O)CC(C)O
NC(CO)C(=O)O	COC(=O)C(N)CO
NC(CO)C(=O)O	COC(=O)C(N)CO.Cl
NC(CO)C(=O)O	COC(=O)C(N)CO.Cl
NC(CO)C(=O)O	COC(=O)C(N)CO.Cl
NC(CS)C(=O)O	COC(=O)C(N)CS.Cl
NCC(O)C(=O)O	COC(=O)C(O)CN.Cl
CC=C(C)CC(=O)O	CC=C(C)CC(=O)OC
CC(O)C(N)C(=O)O	COC(=O)C(N)C(C)O.Cl
CC(O)C(N)C(=O)O	COC(=O)C(N)C(C)O.Cl
CC(O)C(N)C(=O)O	COC(=O)C(N)C(C)O.Cl
CSCC(N)C(=O)O	COC(=O)C(N)CSC.Cl
CC(C)CC(N)C(=O)O	COC(=O)C(N)CC(C)C.Cl
CC(C)CC(N)C(=O)O	COC(=O)C(N)CC(C)C.Cl
CC(C)CC(O)C(=O)O	COC(=O)C(O)CC(C)C
CCCCC(N)C(=O)O	CCCCC(N)C(=O)OC.Cl
CC(C)(C)C(N)C(=O)O	COC(=O)C(N)C(C)(C)C.Cl
CCCCC=CCC(=O)O	CCCCC=CCC(=O)OC
CC(C)=CCCC(C)=CC=O	COC(=O)C=C(C)CCC=C(C)C
CC(C)=CCCC(C)=CC=O	COC(C=C(C)CCC=C(C)C)OC
OC1COC(O)C(O)C1O	COC1OCC(O)C(O)C1O
CC(=O)CCC=C(C)CCC=C(C)C	COC(C)(C)CCCC(C)=CCCC(C)=O
CC(C)(S)C(N)C(=O)O	COC(=O)C(N)C(C)(C)S.Cl
CC(C)(S)C(N)C(=O)O	COC(=O)C(N)C(C)(C)S.Cl
NC(CCCCO)C(=O)O	COC(=O)C(N)CCCCO.Cl
CC(=O)OCC=C(C)CCC=C(C)C	COC(C)(C)C=CCC(C)=CCOC(C)=O
CC(=O)OC(C)C(=O)O	COC(=O)C(C)O
CC(CC(=N)O)C(=O)O	COC(=O)C(C)CC(=N)O
O=CC(O)C(O)C(O)CO	COC1OC(CO)C(O)C1O
O=CC(O)C(O)C(O)CO	COC1OC(CO)C(O)C1O
COC(=O)C(C)CC(=O)O	COC(=O)CC(C)C(=O)OC
CCSC(SCC)C(O)C(O)C(O)CO	COC1OC(CO)C(O)C1O
CC(C)OP(=O)(F)OC(C)C	COP(=O)(OC(C)C)OC(C)C
O=CCC(O)C(O)C(O)CO	COC1CC(O)C(C(O)CO)O1
CC(CC(=O)O)C(C)CC(=O)O	COC(=O)CC(C)C(C)CC(=O)OC
NC(CC(=O)O)C(=O)O	COC(=O)CC(N)C(=O)O.Cl
NC(CC(=O)O)C(=O)O	COC(=O)CC(N)C(=O)OC.Cl
O=C(O)CC(O)C(=O)O	COC(=O)CC(O)C(=O)OC
O=C(O)CC(O)C(=O)O	COC(=O)CC(O)C(=O)O
O=C(O)CC(O)C(=O)O	COC(=O)CC(O)C(=O)OC
O=C(O)CC(Cl)C(=O)O	COC(=O)CC(Cl)C(=O)OC
O=C(O)CC=CCC(=O)O	COC(=O)CC=CCC(=O)OC
CC(NCC(=O)O)C(=O)O	COC(=O)CNC(C)C(=O)OC
NC(CCC(=O)O)C(=O)O	COC(=O)CCC(N)C(=O)O.Cl
NC(CCC(=O)O)C(=O)O	COC(=O)CCC(N)C(=O)OC.Cl
NC(CCC(=O)O)C(=O)O	COC(=O)C(N)CCC(=O)O.Cl
CC(O)(CC(=O)O)C(=O)O	COC(=O)CC(C)(O)C(=O)OC
CC(=O)OCCC(C)CCC=C(C)C	COC(C)(C)C=CCC(C)CCOC(C)=O
COC(=O)C=C(C)CCC=C(C)C	COC(=O)C=C(C)CCCC(C)(C)OC
COC(=O)C=C(C)CCC=C(C)C	COC(=O)C=C(C)CC=CC(C)(C)OC
CCC(C)CCCCCCCCCCC(=O)O	CCC(C)CCCCCCCCCCC(=O)OC
CC(O)=NC(CS)C(=O)O	COC(=O)C(CS)N=C(C)O
O=CC(O)C(O)C(O)C(O)CO	COC1OC(C(O)CO)C(O)C1O
O=C(Cl)C(Br)=C(Br)C(=O)Cl	COC(=O)C(Br)=C(Br)C(=O)OC
CCC(C)C(N=C(C)O)C(=O)O	CCC(C)C(N=C(C)O)OC
CCSC(SCC)C(O)C(O)C(O)C(O)CO	COC1OC(C(O)CO)C(O)C1O
CCCCCCCCC=CCCCCCCCC=O	CCCCCCCCC=CCCCCCCCC(OC)OC
NC(C(=O)O)C(O)CC(=O)O	COC(=O)CC(O)C(N)C(=O)OC.Cl
O=C(O)C(O)C(O)C(=O)O	COC(=O)C(O)C(O)C(=O)OC
O=C(O)CC(O)C(=O)O	COC(=O)CC(O)C(=O)OC
N=C(N)NCCCC(N)C(=O)O	COC(=O)C(N)CCCNC(=N)N.Cl
NC(CS(=O)(=O)O)C(=O)O	COC(=O)C(N)CS(=O)(=O)O.Cl
CC(C)C(N=C(O)CN)C(=O)O	COC(=O)C(N=C(O)CN)C(C)C.Cl
CCCCCCCCCCCCCCCC=CC(=O)O	CCCCCCCCCCCCCCCC=CC(=O)OC
O=C(O)C=C(CC(=O)O)C(=O)O	COC(=O)CC(=CC(=O)O)C(=O)O
NC(CCSCCC(=O)O)C(=O)O	COC(=O)CCSCCC(N)C(=O)O.Cl
N=C(N)NCCCCC(N)C(=O)O	COC(=O)C(N)CCCCNC(=N)N.Cl
O=C(O)C(S)CCC(S)C(=O)O	COC(=O)C(S)CCC(S)C(=O)OC
CC(N=C(O)OC(C)(C)C)C(=O)O	COC(=O)C(C)N=C(O)OC(C)(C)C
CCCCCCCCCCCCCCC(Br)C(=O)O	CCCCCCCCCCCCCCC(Br)C(=O)OC
CCCCCCCCC=CCCCCCCCC(=O)OCC	CCCCCCCCC=CCCCCCCCC(=O)OC
CCCCCCC(O)CC=CCCCCCCCC(=O)O	CCCCCCC(O)CC=CCCCCCCCC(=O)OC
CSCCC(N=C(O)OC(C)(C)C)C(=O)O	COC(=O)C(CCSC)N=C(O)OC(C)(C)C
CCSC(CC(OC(C)=O)C(OC(C)=O)C(COC(C)=O)OC(C)=O)SCC	COC(CC(OC(C)=O)C(OC(C)=O)C(COC(C)=O)OC(C)=O)OC
C=C=C	C=C(C)C(=C)COC
COC(C)(C)C	COCOC(C)(C)C
Cc1ccc(NC(=O)C=CC(=O)O)cc1	COC(=O)C=CC(=O)Nc1ccc(C)cc1
O=S(=O)(Cl)CCc1ccccc1	COS(=O)(=O)CCc1ccccc1
CC(=O)C(CCC#N)c1ccccc1	COC(=O)CCC(C(C)=O)c1ccccc1
O=C(O)C1CC(OCc2ccccc2)C1	COC(=O)C1CC(OCc2ccccc2)C1
NC1CCC(C(=O)O)CC1	COC(=O)C1CCC(N)CC1.Cl
COC(=O)CCCCCCC1=C(O)CCC1=O	COC(=O)CCCCCCC1=C(OC)CCC1=O
c1ccc([SiH2]c2ccccc2)cc1	CO[SiH](c1ccccc1)c1ccccc1
c1ccc([SiH2]c2ccccc2)cc1	CO[Si](OC)(c1ccccc1)c1ccccc1
O=C(F)C(F)(F)C(F)(F)C(F)(F)OC(F)=C(F)F	COC(=O)C(F)(F)C(F)(F)C(F)(F)OC(F)=C(F)F
O=C(O)CCc1cc(CCC(=O)O)cc(CCC(=O)O)c1	COC(=O)CCc1cc(CCC(=O)OC)cc(CCC(=O)OC)c1
N=C(O)CC(N=C(O)OCc1ccccc1)C(=O)O	COC(=O)C(CC(=N)O)N=C(O)OCc1ccccc1
NC(CC(=O)O)c1ccccc1	COC(=O)CC(N)c1ccccc1
Cc1ccc(S(=O)(=O)OC2CCC3(C)C(=CCC4C3CCC3(C)C(C(C)CCCC(C)C)CCC43)C2)cc1	COC1CCC2(C)C(=CCC3C2CCC2(C)C(C(C)CCCC(C)C)CCC32)C1
O=C1CCC(C(=O)O)(C(=O)O)CC1	COC(=O)C1(C(=O)OC)CCC(=O)CC1
CC1=C(C(=O)OC(c2ccccc2)c2ccccc2)N2C(=O)C(N=C(O)COc3ccccc3)C2SC1	COC1SC2C(N=C(O)COc3ccccc3)C(=O)N2C(C(=O)OC(c2ccccc2)c2ccccc2)=C1C
CC1(C)SC2C(=[N+]=[N-])C(=O)N2C1C(=O)OCC(Cl)(Cl)Cl	COC1C(=O)N2C1SC(C)(C)C2C(=O)OCC(Cl)(Cl)Cl
COc1ccc2c3c1OC1C(OC(C)=O)C=CC4(Br)C(C2)N(C)CCC314	COc1ccc2c3c1OC1C4OC(C)(OC)OC4C=C4C(C2)N(C)CCC431
C[Si](C)(C)C1(I)CCCCC1N=C=S	COC1=NC2CCCCC2([Si](C)(C)C)S1
Br.NC(CCBr)C(=O)O	COC(=O)C(N)CCBr
CC(=O)OC1=CC([Si](C)(C)C)C2C(=O)c3c(c(O)c4ccccc4c3O)C(=O)C2C1	COC1(OC)CC2C(=O)c3c(c(O)c4ccccc4c3O)C(=O)C2C([Si](C)(C)C)C1
C[Si](C)(C)C12CCCCC1O2	COC1([Si](C)(C)C)CCCCC1O
O=CN1CCOCC1	COC1COCCN1C=O
FC(F)(F)C1(F)OC1(F)F	COC(=O)C(F)(OC)C(F)(F)F
CCOP(=O)(CC1CO1)OCC	CCOP(=O)(CC(O)COC)OCC
c1ccc2sc(SSc3nc4ccccc4s3)nc2c1	COS(=O)c1nc2ccccc2s1
CC(=O)CCCC(=O)O	COC(=O)CCCC(C)=O
O=Cc1ccc(Cl)cc1	COC(OC)c1ccc(Cl)cc1
O=C1CCCC(=O)C1	COC1=CC(=O)CCC1
COC(=O)C=Cc1ccccc1	COC(=O)C(Br)C(OC)c1ccccc1
COC(=O)C=Cc1ccccc1	COC(=O)C(I)C(OC)c1ccccc1
CCOC(=O)C1CCCC1=O	CCOC(=O)CCCCC(=O)OC
O=C1CCc2ccccc2O1	COC(=O)CCc1ccccc1O
COc1ccc(C=O)cc1	COc1ccc(C(OC)OC)cc1
Oc1ccccc1O	COC(=O)C=CC=CC(=O)O
CC1(C)CC(=O)CC(=O)C1	COC1=CC(=O)CC(C)(C)C1
C=CC(C)=O	COCC(Br)C(C)=O
CC1(C)C(C)(C)[Si]1(C)C	CO[Si](C)(C)C(C)(C)C(C)C
O=C(Cl)SCl	COC(=O)SCl
Sc1ccccc1	COS(=O)c1ccccc1
BrCCc1ccccc1	COCCc1ccccc1
N=C(O)C1CCCCC1	COC(O)=NC1CCCCC1
N=C(O)Cc1ccccc1	COC(O)=NCc1ccccc1
COc1ccc(O)cc1	COC1(OC)C=CC(=O)C=C1
ClP(Cl)c1ccccc1	COP(OC)c1ccccc1
COP1(=O)CC=C(C)O1	COP(=O)(CCC(C)=O)OC
O=P(Cl)(Cl)Oc1ccccc1	COP(=O)(OC)Oc1ccccc1
C=CC=C	C=CC(C)OC
C=CC=C	C=CC(CBr)OC
C[Si](C)(Cl)Cl	CO[Si](C)(C)Cl
C#Cc1ccccc1	COC(OC)(c1ccccc1)C(Br)Br
C#Cc1ccccc1	COC(OC)(c1ccccc1)C(Cl)Cl
C#CC(=O)OC	COC=CC(=O)OC
C#CC(=O)OC	COC=CC(=O)OC
CC(=O)c1ccccc1	CC(O)(CO)c1ccccc1
CCOC(=O)C1CCCCC1=O	CCOC(=O)CCCCCC(=O)OC
COc1ccc2c(c1OC)C(=O)N1CCc3cc4c(cc3C1(O)C2=O)OCO4	COc1ccc2c(c1OC)C(=O)N1CCc3cc4c(cc3C1(OC)C2=O)OCO4
C1=Cc2ccccc2C1	COC1Cc2ccccc2C1OC
Cc1ccccc1CBr	COCc1ccccc1C
COc1ccc(CO)cc1	COCc1ccc(OC)cc1
Clc1cccc(Cl)c1CBr	COCc1c(Cl)cccc1Cl
NC(=O)c1ccc([N+](=O)[O-])cc1	COC(=O)Nc1ccc([N+](=O)[O-])cc1
O=C(O)CC12CC3CC(CC(C3)C1)C2	COC(=O)CC12CC3CC(CC(C3)C1)C2
CCCCN=C=O	CCCCN=C(O)OC
O=CC1CC=CCC1	COC(=O)C1CC=CCC1
O=C1CCC(=O)CC1	COC1(OC)CCC(OC)(OC)CC1
ClSc1ccccc1	COSc1ccccc1
COc1ccc(OC)cc1	COC1(OC)C=CC(OC)(OC)C=C1
CC1CO1	COCC(C)O
CCCCCCC1CO1	CCCCCCC(O)COC
CC1C(=O)OC(=O)C1C	COC(=O)C(C)C(C)C(=O)O
CCOC(=O)CCCCC(=O)c1c(CSC(C)=O)n(C(C)=O)c(=O)n1C(C)=O	COC(=O)CCCCc1scc2nc(O)[nH]c12
C1=CCCCC1	COC1CCCCC1Br
C1=CCCCC1	COC1CCCCC1O
C1=CCCCC1	COC(OC)C1CCCC1
C1=CCCCC1	COC1CCCCC1I
C[Si](Cl)(Cl)CCl	CO[Si](C)(CCl)OC
CC1(C)COP2OCCN21	CO[PH]12OCCN1C(C)(C)CO2
O=S(=O)(Cl)Cc1ccccc1	COS(=O)(=O)Cc1ccccc1
O=C1CNP(=S)(c2ccccc2)N1Cc1ccccc1	COP(=S)(NCC(O)=NCc1ccccc1)c1ccccc1
CN1CC(=O)N(Cc2ccccc2)P1(=O)c1ccccc1	COP(=O)(c1ccccc1)N(C)CC(O)=NCc1ccccc1
O=C1CCC(=O)N1C1(N2CCOCC2)C2CCCCCC21	COC1(N2CCOCC2)C2CCCCCC21
O=C1CCC(=O)N1C1(N2CCOCC2)C2CCCCCCCCC21	COC1(N2CCOCC2)C2CCCCCCCCC21
C1CCOC1	COC1CCCO1
C1CCNC1	CN1CCCC1
C1CCOCC1	COC1CCCCO1
C1CCNCC1	CN1CCCCC1
C[SiH]1CCCC1	CO[Si]1(C)CCCC1
ClCC1CS1	COCC(CCl)SSC(CCl)COC
C1CC2OC2C1	COC1CCCC1O
C1CC2OC2C1	OCC1CCCC1O
C1COCCO1	COC1COCCO1
CC1CCCCS1	CO[S+]1CCCCC1C.[O-][Cl+3]([O-])([O-])[O-]
C1CCC2SC2C1	COC1CCCCC1SSC1CCCCC1OC
C1CCC2SC2C1	COC1CCCCC1SSC1CCCCC1OC
CC1(CO)COC1	COCC(C)(CO)CO
CCCC1OCCO1	CCCC(=O)OC
C1=COCC1	COC1OCCC1O
c1ccncc1	Cc1ccccn1
CC1(C)OC2C(CC#N)OC(n3cnc4c(N)ncnc43)C2O1	COC(=O)CC1OC(n2cnc3c(N)ncnc32)C(O)C1O
S=C1OC(c2ccccc2)=NC1=P(c1ccccc1)(c1ccccc1)c1ccccc1	COC(=S)C(N=C([O-])c1ccccc1)[P+](c1ccccc1)(c1ccccc1)c1ccccc1.I
C1=COCCC1	COC1CCCCO1
C1=COCCC1	COC1OCCCC1Cl
C1=COCCC1	COC1OCCCC1Br
C1=COCCC1	COC1OCCCC1I
C1=COCCC1	COC(OC)C1CCCO1
C1=COCCC1	COC1OCCCC1O
C1=COCCC1	COC1OCCCC1O
C1CCCC2OC2CC1	COC1CCCCCCC1O
O=C1OC(=O)C2C3C=CC(O3)C12	COC(=O)C1C2C=CC(O2)C1C(=O)OC
COc1ccc(C=C2CC(=O)OC2=O)cc1	COC(=O)C(=Cc1ccc(OC)cc1)CC(=O)O
CCN(CC)CC1CO1	CCN(CC)CC(O)COC
Cc1ccco1	COC(=O)C=CC(C)(OC)OC
c1cncnc1	OCc1ccncn1
Cn1cccc1	COC1(OC)C=CC(=O)N1C
Cn1cccc1	COC1(OC)C=CC(OC)(OC)N1C
OC1COC(O)CO1	COC(CO)OC
OC1=NCC1	COC1CC(O)=N1
Cc1ccncc1	Cc1ccnc(C)c1
FC1(F)OC1(F)F	COC(=O)C(F)(F)OC
OC1=NCCC1	COC1CCC(O)=N1
O=C1C=CCS1	COC1CCSC1=O
O=C1CCCO1	COC(=O)CCCO
O=Cc1cccnc1	COC(=O)c1cccnc1
ClC1OCCCC1(Cl)Cl	COC1OCCCC1(Cl)Cl
CCOC(=O)N1CCc2cc3c(cc2C1Cc1ccc(OC)c(OC)c1CI)OCO3	CCOC(=O)N1CCc2cc3c(cc2C1Cc1ccc(OC)c(OC)c1COC)OCO3
O=Cc1ccco1	COC(=O)c1ccco1
O=Cc1ccco1	COC(=O)C=CC(OC)OC
O=Cc1ccco1	COC(=O)C=CC(OC)(OC)C(OC)OC
Sc1ccccn1	COS(=O)c1ccccn1
C=CCOCC1CO1	C=CCOCC(O)COC
C[Si]1(C)C=CCC1	COC1CC[Si](C)(C)C1
O=c1ccn2c(n1)OCC1OC2C2OP(c3ccccc3)(c3ccccc3)(c3ccccc3)OC12	COc1nc(=O)ccn1C1OC(CO)C(O)C1O
CC1(C)OC2COC3(CO)OC(C)(C)OC3C2O1	COC1(CO)OC(CO)C(O)C1O
COC1(OC)CCCCC1O	COC(=O)CCCCC(OC)OC
O=C1OCCO1	COC(=O)OC
OC1=NCCO1	COC1COC(O)=N1
OCc1ccco1	COC(=O)C=CC(CO)(OC)OC
ClC1=COCCO1	COC1OCCOC1(Cl)OC
C=C1C=C(C)C(=O)O1	COC1(CCl)C=C(C)C(=O)O1
OC1=NCCCC1	COC1CCCC(O)=N1
O=C1CCCCO1	COC(=O)CCCCO
COC(=O)C1=C(OC)c2c(ccc(OC)c2OC)C(=O)N2CCc3cc4c(cc3C2=C1C(=O)OC)OCO4	COC(=O)c1c(-c2c(C(=O)OC)c(C(=O)OC)c3n2CCc2cc4c(cc2-3)OCO4)ccc(OC)c1OC
O=C1CCOCC1	COC1(OC)CCOCC1O
O=C1CCNCC1	O=C1CCNC(O)C1
Cc1ccc(C=O)o1	COC1(C)C=CC(=O)O1
O=C1CCCCCO1	COC(=O)CCCCCO
CN1CCC(=O)CC1	COC1(OC)CCN(C)CC1O
OC1=NCCCCC1	COC1CCCCC(O)=N1
N#CCc1ccco1	COC1C=CC(CC#N)(OC)O1
N#Cc1ccco1	COC(=N)c1ccco1
N#Cc1cccs1	COC(=N)c1cccs1.Cl
C=Cc1c(C)c2cc3nc(c4c(=O)oc(=O)c5c(C)c(cc6nc(cc1[nH]2)C(C)=C6CC)[nH]c45)C(CCC(=O)OC)C3C	C=Cc1c(C)c2cc3nc(c(C(=O)O)c4[nH]c(cc5nc(cc1[nH]2)C(C)=C5CC)c(C)c4C(=O)OC)C(CCC(=O)OC)C3C
Cc1ccnc(C)n1	Cc1cc(CO)nc(C)n1
Cc1noc(C)c1C	COC1(C)ON=C(C)C1(C)Cl
Cc1cc(C)ncn1	Cc1cc(C)nc(CO)n1
C=CS(=O)C=C	COCCS(=O)CCOC
C=CS(=O)C=C	C=CS(=O)CCOC
C=Cc1ccccc1	COCC(OC)c1ccccc1
C=Cc1ccccc1	COC(CF)c1ccccc1
CC(=O)C(C)C	COC(OC)C(=O)C(C)C
CP(=O)(Cl)Cl	COP(C)(=O)OC
O=CC=Cc1ccccc1	COC(C=Cc1ccccc1)OC
O=CC=Cc1ccccc1	COC(=O)C=Cc1ccccc1
C[Si]1(C)C=CCCC1	COC1CCC[Si](C)(C)C1
O=CCCc1ccccc1	COC(=O)CCc1ccccc1
O=CCCc1ccccc1	COC(OC)C(O)Cc1ccccc1
N#CC(=O)c1ccccc1	COC(=O)c1ccccc1
Cc1cc(C)cc(C(=O)O)c1	COC(=O)c1cc(C)cc(C)c1
O=P(Cl)(Cl)c1ccccc1	CO[PH](=O)c1ccccc1
CC(=O)c1ccsc1	COC(OC)C(=O)c1ccsc1
CCC1CCC(=O)O1	CCC(Cl)CCC(=O)OC
ClC[Si]12OCCN(CCO1)CCO2	CO[Si]12COCCN(CCO1)CCO2
O=CC=Cc1ccc([N+](=O)[O-])cc1	COC(C=Cc1ccc([N+](=O)[O-])cc1)OC
COC(=O)c1c(O)cccc1O	COC(=O)c1c(O)cccc1OC
O=C1C(Cl)=C(Cl)C(=O)c2ccccc21	COC1=C(Cl)C(=O)c2ccccc2C1=O
O=C(O)c1coc2ccccc2c1=O	COC(=O)c1coc2ccccc2c1=O
Cc1nc2ccc(N=C=S)cc2s1	COC(S)=Nc1ccc2nc(C)sc2c1
O=S1(=O)N=C(O)c2cscc21	COC(=O)c1cscc1S(N)(=O)=O
CC1(C)CCC=[N+]1[O-]	COC1(OC)CCC(C)(C)N1[O]
CC(=O)c1ccncc1	COC(CO)(OC)c1ccncc1
O=CN1CCCCC1	COC1CCCCN1C=O
N#Cc1ccccn1	COC(=N)c1ccccn1
CC(=O)OCC1CO1	COCC(O)COC(C)=O
CC(=O)c1cccnc1	COC(CO)(OC)c1cccnc1
CC(=O)c1ccccn1	COC(CO)(OC)c1ccccn1
CC(O)c1ccco1	COC1C=CC(OC)(C(C)O)O1
O=C(O)CCCCC1SCC2N=C(S)NC21	COC(=O)CCCCC1SCC2N=C(S)NC21
Cn1c(=O)cnc2c(O)nc(=N)[nH]c21	Cn1c(=O)c(CO)nc2c(O)nc(=N)[nH]c21
COc1ccc(C=NN=Cc2ccc(OC)cc2)cc1	COc1ccc(C(OC)OC)cc1
CC(=O)c1ccco1	COC(OC)C(=O)c1ccco1
CC(=O)c1cccs1	COC(=O)Cc1cccs1
CC(=O)c1cccs1	COC(OC)C(=O)c1cccs1
CC(=O)N1CCCC1	COC1CCC(OC)N1C(C)=O
CC(=O)N1CCCC1	COC1CCCN1C(C)=O
CC1(C)OC2COC3(COC(C)(C)O3)C(O)C2O1	COC1(CO)OC(CO)C(O)C1O
Cl[Si]1(Cl)c2ccccc2[Si](Cl)(Cl)c2ccccc21	CO[Si]1(OC)c2ccccc2[Si](OC)(OC)c2ccccc21
O=C1OC(c2ccccc2)=NC1=Cc1c[nH]c2ccccc12	COC(=O)C(=Cc1c[nH]c2ccccc12)N=C(O)c1ccccc1
Nc1cc(C(=O)O)nc(C(=O)O)c1	COC(=O)c1cc(N)cc(C(=O)OC)n1
Nc1cc(Cl)c(S(N)(=O)=O)cc1S(N)(=O)=O	Nc1ccc(S(N)(=O)=O)cc1S(N)(=O)=O
C=CC1=C(C(=O)OCc2ccccc2)N2C(=O)CC2O1	C=CC(O)=C(C(=O)OCc1ccccc1)N1C(=O)CC1OC
O=Cc1ccc(Br)o1	COc1ccc(C=O)o1
N#CCCN1C(=O)c2ccccc2C1=O	COC(=N)CCN1C(=O)c2ccccc2C1=O.Cl
c1ccc(C2CO2)cc1	OCC(O)c1ccccc1
c1ccc(C2CO2)cc1	COC(CO)c1ccccc1
c1ccc(C2CS2)cc1	COC(CSSCC(OC)c1ccccc1)c1ccccc1
Cc1ccc(CO)s1	COCc1ccc(C)s1
O=C(O)c1ccoc1	COC(O)=Nc1ccoc1
O=C(O)c1ccoc1	COC(=O)C1=CC(OC)OC1OC
Clc1cccc(Cl)n1	COc1cccc(Cl)n1
COc1ccc2c3c1OC1C(=O)C=CC4C(C2)N(C)CCC314	COc1ccc2c3c1OC1C(=O)CC(OC)C4C(C2)N(C)CCC314
Cc1cc(I)sc1Br	COc1cc(C)c(Br)s1
Brc1cccc(Br)n1	COc1cccc(Br)n1
O=C1CCCCCCO1	COC(=O)CCCCCCO
CC1(C)CC(=O)CCO1	COC1(OC)CC(C)(C)OCC1O
CN1CCc2cc3c(cc2C12Cc1ccc4c(c1C2=O)OCO4)OCO3	COc1c(O)ccc2c1C(=O)C1(C2)c2cc3c(cc2CCN1C)OCO3
CC(=O)OCC1=C(C(=O)O)N2C(=O)C(N=C(O)Cc3cccs3)C2SC1	COC(=O)C1=C(COC(C)=O)CSC2C(N=C(O)Cc3cccs3)C(=O)N12
O=C1CCCC2OC12	COC1=CCCCC1=O
O=C1CCCC2OC12	COC1(OC)CCCC2OC21
CC1=C(C(=O)OCC(Cl)(Cl)Cl)N2C(=O)C(N=C(O)Cc3ccccc3)C2SC1	COC1SC2C(N=C(O)Cc3ccccc3)C(=O)N2C(C(=O)OCC(Cl)(Cl)Cl)=C1C
CC(=O)N1CCCCC1	COC1CCCCN1C(C)=O
N=C(O)c1ccccn1	COC(O)=Nc1ccccn1
N=C(O)c1ccccn1	Cc1ccnc(C(N)=O)c1
CC(=O)c1cnccn1	COC(CO)(OC)c1cnccn1
CC1=C(C(=O)OC(c2ccccc2)c2ccccc2)N2C(=O)C(N=C(O)COc3ccccc3)C2SC1	COC1SC2C(N=C(O)COc3ccccc3)C(=O)N2C(C(=O)OC(c2ccccc2)c2ccccc2)=C1C
CC(=O)C=Cc1ccco1	COC(=O)CC=Cc1ccco1
O=C1C=CC(O)O1	COC1C=CC(=O)O1
O=C1C=C(Br)C(=O)O1	COC(=O)C(Br)=CC(=O)O
OC1=NCCCCCCC1	COC1CCCCCCC(O)=N1
O=C1CCCCCCCO1	COC(=O)CCCCCCCO
CC(=O)c1nccs1	COC(CO)(OC)c1nccs1
CC=CC(=O)O	CC=CC(=O)OC
O=CCCCBr	COC(CCCBr)OC
C=CCc1ccccc1	COCC=Cc1ccccc1
C=CCc1ccccc1	COCC(OC)C(OC)c1ccccc1
CCC(=O)C(C)Cl	CCC(=O)C(C)OC
CCC(C)C(=O)O	CCC(C)C(=O)OC
C1=CC2CCC1C2	COC1CC2CCC1C2I
CC1COP(Cl)O1	COP1OCC(C)O1
C1CCC2=C(C1)CCCC2	COC1(OO)CCCCC(=O)CCCC1
COP(N)(=O)SC	COP(=O)(OC)SC
O=C1CCCC1Cl	COC1CCCC1=O
CC1CCCC(C)C1=O	COC(=O)C(C)CCCC(C)=O
C=C(c1ccccc1)c1ccccc1	COCC(c1ccccc1)c1ccccc1
COCc1ccccc1	CC(O)c1ccccc1
Cc1ccc(O)cc1C	COC1(C)C=CC(=O)C=C1C
O=c1c(Cl)c(Cl)c1=O	COc1c(Cl)c(=O)c1=O
CN1C=CSCC1=O	COC1SC=CN(C)C1=O
CN1C=CSCC1=O	COC1(OC)SC=CN(C)C1=O
Cc1ccc(C(=O)C=O)cc1	COC(OC)C(=O)c1ccc(C)cc1
Fc1ccccc1CBr	COCc1ccccc1F
NCCc1ccc(O)cc1	COCc1ccccc1
BrCc1ccc(CBr)cc1	COCc1ccc(COC)cc1
CCC(=O)Cc1ccccc1	COC(=O)C(C)Cc1ccccc1
CC(=O)C=Cc1ccc(Cl)cc1	COC(=O)CC=Cc1ccc(Cl)cc1
O=C(Cl)C(=O)c1ccccc1	COC(=O)C(=O)c1ccccc1
CC(=O)c1cccc2ccccc12	COC(=O)c1cccc2ccccc12
O=C1CC2C=CC(Br)C2O1	COC(=O)CC1C=CC2OC12
COC(=O)C(=O)c1ccccc1	COC(=O)C(OC)(OC)c1ccccc1
O=C(O)CCCCCCCC(=O)O	COC(=O)CCCCCCCC(=O)O
Cc1ccc(N)c(C(=O)O)c1	COC(=O)c1cc(C)ccc1N
CC(=O)c1ccc(-c2ccccc2)cc1	COC(OC)C(=O)c1ccc(-c2ccccc2)cc1
CC(=O)c1c(C)cc(C)cc1O	COC1(OC)Oc2cc(C)cc(C)c2C1=O
C=C[SiH](c1ccccc1)c1ccccc1	C=C[Si](OC)(c1ccccc1)c1ccccc1
CC(C)N1C=CSCC1=O	COC1(OC)SC=CN(C(C)C)C1=O
CC(C)N1C=CSCC1=O	COC1SC=CN(C(C)C)C1=O
CC(=O)C=Cc1ccc([N+](=O)[O-])cc1	COC(=O)CC=Cc1ccc([N+](=O)[O-])cc1
O=C1CC(=O)CC(c2ccccc2)C1	O=C1CC(c2ccccc2)CC(=O)C1CC1C(=O)CC(c2ccccc2)CC1=O
Cc1ccc(C=CC(=O)c2ccccc2)cc1	COC(OC)C(C(=O)c1ccccc1)c1ccc(C)cc1
CC(C)C=C1N=C(O)OC1=O	COC(=O)C(N)=CC(C)C
CC(C)C=C1N=C(O)OC1=O	COC1(C(Br)C(C)C)N=C(O)OC1=O
COc1ccc(C(=O)c2ccccc2)cc1	COc1ccc(C(O)(CO)c2ccccc2)cc1
CSc1nc(=O)n2[nH]cnc2n1	COc1nc(=O)n2[nH]cnc2n1
c1ccc(CSSCc2ccccc2)cc1	COS(=O)Cc1ccccc1
Cn1c2c(c3ccccc31)C(=O)OC(=O)C2	COC(=O)Cc1c(C(=O)O)c2ccccc2n1C
N#CCn1c(=O)sc2ccc(Cl)cc21	COC(=N)Cn1c(=O)sc2ccc(Cl)cc21.Cl
N#CCCCn1c(=O)sc2ccccc21	COC(=N)CCCn1c(=O)sc2ccccc21.Cl
COC(=O)C1=CNC(C(=O)O)C(C)(C)S1	COC(=O)C1=CNC(OC)C(C)(C)S1
FC1=C(F)C(F)(F)S(F)=NC1(F)F	COS1=NC(F)(F)C(F)=C(F)C1(F)F
FC1=C(F)C(F)(F)S(Cl)=NC1(F)F	COS1=NC(F)(F)C(F)=C(F)C1(F)F
O=S1(=O)c2ccccc2Nc2ccc(O)cc21	COC1(OC)C(=O)C=CC2=C1S(=O)(=O)c1ccccc1N2
CCOC(=O)CC(=O)c1ccc([N+](=O)[O-])cc1	COC(=O)CC(=O)c1ccc([N+](=O)[O-])cc1
O=C(O)CNC(=O)c1ccc([N+](=O)[O-])cc1	COC(=O)CNC(=O)c1ccc([N+](=O)[O-])cc1
CC(=O)N1c2ccccc2C2OC2c2ccccc21	COC(OC)C1c2ccccc2N(C(C)=O)c2ccccc21
CC(=O)N1c2ccccc2C2OC2c2ccccc21	COC1c2ccccc2N(C(C)=O)c2ccccc2C1O
Cc1cccc(C)c1N1C(=O)C(C)(C)C12C=CC(=O)O2	COC(=O)CC1C(=O)C(C)(C)C(=O)N1c1c(C)cccc1C
CC1(C)C(=O)N(c2cc(Cl)cc(Cl)c2)C12C=CC(=O)O2	COC(=O)CC1C(=O)C(C)(C)C(=O)N1c1cc(Cl)cc(Cl)c1
O=c1n(-c2ccccc2)c(=O)n2n1CC=C1SC=CC12	COC(Cn1nc(O)n(-c2ccccc2)c1=O)c1cccs1
CC(C)N1C(=O)C(c2ccccc2)(c2ccccc2)C12C=CC(=O)O2	COC(=O)CC1C(=O)C(c2ccccc2)(c2ccccc2)C(=O)N1C(C)C
CC1(C)C(=O)N(c2ccc(Cl)c(C(F)(F)F)c2)C12C=CC(=O)O2	COC(=O)CC1C(=O)C(C)(C)C(=O)N1c1ccc(Cl)c(C(F)(F)F)c1
COc1cc(-c2nc3ccccc3c(=O)o2)cc(OC)c1OC	COC(=O)c1ccccc1N=C(O)c1cc(OC)c(OC)c(OC)c1
CC(=O)CC(C)(C)n1oc(=O)c(-c2ccc([N+](=O)[O-])cc2)c1O	COC1(C)CC(C)(C)n2oc(=O)c(-c3ccc([N+](=O)[O-])cc3)c2O1
O=C(O)C1CSCN1c1ccc([N+](=O)[O-])cc1[N+](=O)[O-]	COC(=O)C1CSCN1c1ccc([N+](=O)[O-])cc1[N+](=O)[O-]
O=C(O)CCc1nc2c(O)nc(O)nc2n(CCO)c1=O	COC(=O)CCc1nc2c(O)nc(O)nc2n(CCO)c1=O
COC(=O)c1ncn2c(=O)c3c(C(=O)OC)ncn3c(=O)c12	COC(=O)c1nc[nH]c1C(=O)OC
O=c1c2nc3ccccc3nc2nc(O)n1OS(=O)(=O)c1ccccc1	COC(=O)c1nc2ccccc2n2c(O)nnc12
CC(C)C1(c2ccc([N+](=O)[O-])cc2[N+](=O)[O-])N=C(c2ccccc2)OC1=O	COC(=O)C(N=C(O)c1ccccc1)(c1ccc([N+](=O)[O-])cc1[N+](=O)[O-])C(C)C
C=Cc1c(C)c2cc3nc(c4c5[nH]c(cc6nc(cc1[nH]2)C(C=O)=C6CC)c(C)c5C(=O)C4C(=O)OC)C(CCC(=O)OC)C3C	C=Cc1c(C)c2cc3nc(c(CC(=O)OC)c4[nH]c(cc5nc(cc1[nH]2)C(C=O)=C5CC)c(C)c4C(=O)OC)C(CCC(=O)OC)C3C
C=CC1=C(C)C(O)=NC1=Cc1[nH]c(Cc2[nH]c(C=C3N=C(O)C(C(C)SC(C)=O)=C3C)c(C)c2CCC(=O)O)c(CCC(=O)O)c1C	C=CC1=C(C)C(O)=NC1=Cc1[nH]c(Cc2[nH]c(C=C3N=C(O)C(C(C)OC)=C3C)c(C)c2CCC(=O)O)c(CCC(=O)O)c1C
C=Cc1c(C)c2cc3nc(c4c5[nH]c(cc6nc(cc1[nH]2)C(C=O)=C6CC)c(C)c5C(=O)C4C(=O)OC)C(CCC(=O)OCC=C(C)CCCC(C)CCCC(C)CCCC(C)C)C3C	C=Cc1c(C)c2cc3nc(c4c5[nH]c(cc6nc(cc1[nH]2)C(C=O)=C6CC)c(C)c5C(=O)C4C(=O)OC)C(CCC(=O)OC)C3C
COCCOC	COCC(OC)OC
C=CCCCC	CCCCC(OC)OO
O=CO	COC(CO)OC
CC=CC=O	CC=CC(OC)OC
CC=CC=O	COC(C)CC(O)CC1OC1C=O
C=COC	COCOO
C=Cc1ccc(C)cc1	COCC(OC)c1ccc(C)cc1
C=Cc1ccc(C)cc1	COC(CBr)c1ccc(C)cc1
O=C(O)CO	COC(=O)CO
C=COC(C)=O	COCOO
CCC(C=O)CC	CCC(O)(CC)C(OC)OC
CC(=O)C(C)(C)C	COC(OC)C(=O)C(C)(C)C
CC1(C)CC=CC(=O)C1	COC1CC(C)(C)CC(OC)(OC)C1O
C=C1OC(=O)OC1(C)C	COC(=O)OC(C)(C)C(C)=O
Cc1ccc(S(=O)O)cc1	COS(=O)(=O)c1ccc(C)cc1
O=C(O)CCCCCC(=O)O	COC(=O)CCCCCC(=O)O
CCOC(=O)C[N+](=O)[O-]	CCOC(=O)C=[N+]([O-])OC
O=C1CC(=O)c2ccccc21	COC1(OC)C(=O)c2ccccc2C1=O
C[Si](C)(C)N1CCOC1=O	CO[Si](C)(C)C
O=C(O)CCCCCCCCC(=O)O	COC(=O)CCCCCCCCC(=O)O
O=C(C(Cl)=NO)c1ccccc1	COC(=O)c1ccccc1
NCC(O)c1ccc(O)cc1	COC(CN)c1ccc(O)cc1.Cl
N#CC1(C#N)OC1c1ccccc1	COC(=O)C(Br)c1ccccc1
N#CC1(C#N)OC1c1ccc(Cl)cc1	COC(=O)C(Br)c1ccc(Cl)cc1
Cc1ccccc1N=C(O)C=CC(=O)O	COC(=O)C=CC(O)=Nc1ccccc1C
O=C(O)C(=O)c1ccc([N+](=O)[O-])cc1	COC(=O)C(OC)(OC)c1ccc([N+](=O)[O-])cc1
N#CCn1c(=O)sc2ccccc21	COC(=N)Cn1c(=O)sc2ccccc21.Cl
Nc1ccc(C(=O)NCC(=O)O)cc1	COC(=O)CNC(=O)c1ccc(N)cc1.Cl
C=CCC1(C(C)C)N=C(c2ccccc2)OC1=O	C=CCC(N=C(O)c1ccccc1)(C(=O)OC)C(C)C
CC(C(=O)O)C1Sc2ccccc2N=C1O	COC(=O)C(C)C1Sc2ccccc2N=C1O
CN1c2ccccc2C(O)c2ccccc2S1(=O)=O	COC1c2ccccc2N(C)S(=O)(=O)c2ccccc21
Nc1ncnc2c1ncn2CC(O)C(O)C(=O)O	COC(=O)C(O)C(O)Cn1cnc2c(N)ncnc21
N=c1nc2c(ncn2C2OC(CO)C(O)C2O)c(Cl)[nH]1	COc1nc(=N)[nH]c2c1ncn2C1OC(CO)C(O)C1O
CC(=O)OCC1OC(n2cnc3cncnc32)C(OC(C)=O)C1OC(C)=O	CC(=O)OCC1OC(n2cnc3c(C)ncnc32)C(OC(C)=O)C1OC(C)=O
O=C(O)CCc1nc2c(O)nc(O)nc2n(CC(O)C(O)C(O)CO)c1=O	COC(=O)CCc1nc2c(O)nc(O)nc2n(CC(O)C(O)C(O)CO)c1=O
CC(=O)OCC1OC(n2cnc3c(N=C(O)c4ccccc4)ncnc32)C(OC(C)=O)C1OC(C)=O	CC(=O)OCC1OC(N2c3ncnc(N=C(O)c4ccccc4)c3NC2CO)C(OC(C)=O)C1OC(C)=O
CC(=O)OCC1OC(n2cnc3c(N=C(O)Oc4ccccc4)ncnc32)C(OC(C)=O)C1OC(C)=O	COC(O)=Nc1ncnc2c1ncn2C1OC(CO)C(O)C1O
CCC1=C(CC)C(O)=NC1=CC1=NC(=Cc2[nH]c(C=C3N=C(O)C(CC)=C3CC)c(CC)c2CC)C(CC)=C1CC	CCC1=C(CC)C(O)=NC1=CC1=NC(=Cc2[nH]c(C(OC)C3(OC)N=C(O)C(CC)=C3CC)c(CC)c2CC)C(CC)=C1CC
C=CCCCCO	COCC1CCCCO1
ClC1OCCC1(Cl)Cl	COC1OCCC1(Cl)Cl
C=C(C)C1CO1	C=C(C)C(CO)OC
CCCCCCCCC=O	CCCCCCCCC(=O)OC
O=C(O)CCCCCO	COC(=O)CCCCCO
COc1ccc(C)cc1	COC1(C)C=CC(OC)(OC)C=C1
O=S1C2CCCCC21	COC1CCCCC1SS(=O)C1CCCCC1OC
CC1OC(=O)C=C1O	COC1=CC(=O)OC1C
C=COCCOCC1CO1	COC(C)OCCOCC1CO1
O=C1OC(=O)C2C=CC12	COC(=O)C1C=CC1C(=O)OC
CC1(C)OC(=O)C=C1O	COC1=CC(=O)OC1(C)C
CCCCCCCCc1ccco1	CCCCCCCCC1(OC)C=CC(OC)O1
CC(C)(C)C1CCOC(=O)CC1	COC(=O)CCC(CCO)C(C)(C)C
O=C(c1ccccc1)c1ccccc1	OCC(O)(c1ccccc1)c1ccccc1
O=C(c1ccccc1)c1ccccc1	COC(OC)(c1ccccc1)c1ccccc1
O=C(O)CCCCCCCCCCCO	COC(=O)CCCCCCCCCCCO
O=C1CC(Cl)CC(=O)O1	COC(=O)CC(Cl)CC(=O)O
O=C1OC(=O)C2CC1C2	COC(=O)C1CC(C(=O)O)C1
CCOC(=O)C=Cc1ccccc1	COC(=O)CCc1ccccc1
O=C1OC(=O)C2CCC1C2	COC(=O)C1CCC(C(=O)O)C1
CC1OC(=O)CC1Sc1ccccc1	COC(=O)C=CC(C)Sc1ccccc1
O=C1C=C(O)C(c2ccccc2)O1	COC1=CC(=O)OC1c1ccccc1
COc1ccc2c(c1)CC(=O)OC2	COC(=O)Cc1cc(OC)ccc1C=O
O=C(O)Cc1ccc(CC(=O)O)o1	COC(=O)Cc1ccc(CC(=O)OC)o1
OC12CCCCC1Oc1ccccc1O2	COC12CCCCC1Oc1ccccc1O2
CN1C(=O)c2ccccc2C2C1C2(Cl)Cl	COC1C(Cl)=Cc2ccccc2C(=O)N1C
O=[N+]([O-])c1ccc(C=CN2CCCCC2)o1	COC(Cc1ccc([N+](=O)[O-])o1)N1CCCCC1
CC(=O)OCc1ccc(OC(C)=O)c(=O)o1	COC(=O)C1(O)C=CC(=O)C1
O=c1c(O)c(-c2ccccc2)oc2ccc(Cl)cc12	COC1(O)C(=O)c2cc(Cl)ccc2OC1(OC)c1ccccc1
C=C(CO)C12OC1C1(C)C(=CC2=O)CCC(O)C1C	COCc1coc2c3c(c(C)cc12)CCC(O)C3C
ClC1(Cl)N(Cc2ccccc2)C1(c1ccccc1)c1ccccc1	COC(C(O)=NCc1ccccc1)(c1ccccc1)c1ccccc1
COCC1OC(Sc2ccccc2)C(OC)C(OC)C1OC	COCC1OC(OC)C(OC)C(OC)C1OC
COCC1OC(Sc2ccccc2)C(OC)C(OC)C1OC	CCOC1OC(COC)C(OC)C(OC)C1OC
c1ccc([Si](CCN2CCCCC2)(c2ccccc2)N2CCCCC2)cc1	CO[Si](CCN1CCCCC1)(c1ccccc1)c1ccccc1
c1ccc([Si](CCN2CCCCC2)(N2CCCCC2)N2CCCCC2)cc1	CO[Si](CCN1CCCCC1)(OC)c1ccccc1
COc1ccc2c(c1)CCC1C2CCC2(C)C(=O)C([Se]c3ccccc3)CC12	COc1ccc2c(c1)CCC1C2CCC2(C)C(=O)C(OC)(OC)CC12
COc1cc2c(cc1OC)C1C(=O)c3ccc(O)c(CC=C(C)CBr)c3OC1CO2	COCC(C)=CCc1c(O)ccc2c1OC1COc3cc(OC)c(OC)cc3C1C2=O
C1=CCCCCCC1	COC(=O)CCCCCCC=O
C1=CCCCCCC1	COC(=O)CCCCCCC(=O)OC
C1=CCCCCCC1	COC1CCCCCCC1
C1=CCCCCCC1	COC1CCCCCCC1Br
C1=CCCCCCC1	COC1CCCCCCC1OC
CC1(C)OC1CO	CC1(C)OC1COC=CS(=O)(=O)c1ccccc1
C1CCC2OC2C1	COC1CCCCC1O
C1=COCCCC1	COC1CCCCCO1
O=C1C=CCCC1	COC1CCCC(OC)(OC)C1
O=C1C=CCCC1	COC1CCCC(=O)C1Br
O=C1C=CCCC1	COC1CCCC(OC)(OC)C1O
CC1=CC(=O)CC(C)(C)C1	COc1cc(C)c(C)c(C)c1
CC1(C)CCC(=O)C2OC21	COC1=CC(C)(C)CCC1=O
O=Cc1ccc(C=O)s1	COC(=O)c1ccc(C(=O)OC)s1
CCC1CCCOC1=O	CCC(CCCO)C(=O)OC
C=CC1CCCC(=O)O1	C=CC(O)CCCC(=O)OC
OCC1OC(O)C(O)C(O)C1O	COC1OC(CO)C(O)C(O)C1O
O=C1OC2C=CCC1C2	COC(=O)C1CC=CC(O)C1
O=C1OC2C=CCC1C2	COC(=O)C1CC=CC(O)C1
C=Cn1cccc1-c1ccccc1	COC(C)n1cccc1-c1ccccc1
COc1cccc2sccc12	COC1(OC)C=CC(OC)(OC)c2sccc21
CC1(C)OC1C(=O)C=Cc1ccccc1	COC(C)(C)C(O)C(=O)C=Cc1ccccc1
O=C(O)c1coc2c1C(=O)CCC2	COC(=O)c1coc2c1C(=O)CCC2
CC(=O)c1cc2ccccc2c2ccccc12	COC(=O)Cc1cc2ccccc2c2ccccc12
CCOC(=O)c1c(N)sc2c1CCCC2	COC(=O)c1c(N)sc2c1CCCC2
CC1C=CC(C)C2C(=O)OC(=O)C12	COC(=O)C1C(C)C=CC(C)C1C(=O)OC
CC(=O)c1cc2c(cc1O)OC(C)(C)C=C2	COC1c2cc(C(C)=O)c(O)cc2OC(C)(C)C1OC
O=C(O)CSC(S)=NN1CCCCC1	COC(=O)CSC(S)=NN1CCCCC1
O=C(C=Cc1ccccc1)C1OC1c1ccccc1	COC(c1ccccc1)C(O)C(=O)C=Cc1ccccc1
Cc1ccc(S(=O)(=O)n2ccc3ccccc32)cc1	COC1C(F)c2ccccc2N1S(=O)(=O)c1ccc(C)cc1
COc1c(O)c(CC(=O)O)cc2ccc(=O)oc12	COC(=O)Cc1cc2ccc(=O)oc2c(OC)c1O
COc1ccc(-c2oc3ccc(Cl)cc3c(=O)c2O)cc1	COc1ccc(C2(OC)Oc3ccc(Cl)cc3C(=O)C2(O)OC)cc1
CC(=O)OC1COC(Br)C(OC(C)=O)C1OC(C)=O	COC1(C)OC2OCC(OC(C)=O)C(OC(C)=O)C2O1
O=[N+]([O-])c1cccc(OC2OC(CO)C(O)C(O)C2O)c1	COC1OC(CO)C(O)C(O)C1O
c1ccc(C2=C(c3ccccc3)SC(N3CCCCC3)S2)cc1	COC1SC(c2ccccc2)=C(c2ccccc2)S1
COC1OC(COC(=O)c2ccccc2)C=C(OC(=O)c2ccccc2)C1=O	COC1OC(C)=CC(=O)C1(OC)OC(=O)c1ccccc1
COC1OC(COC(=O)c2ccccc2)C=C(OC(=O)c2ccccc2)C1=O	COC1OC(COC(=O)c2ccccc2)CC(=O)C1(OC)OC(=O)c1ccccc1
C=COC1OC(COC(C)=O)C(OC(C)=O)C(OC(C)=O)C1OC(C)=O	COC(CBr)OC1OC(COC(C)=O)C(OC(C)=O)C(OC(C)=O)C1OC(C)=O
CC1=CCCCC1	COC(=O)CCCCC(C)=O
Cc1ccc(O)cc1	COC1(C)C=CC(=O)C=C1
O=C1C=C(O)CO1	COC1=CC(=O)OC1
c1coc(C2CO2)c1	COC(CO)c1ccco1
O=C(O)C1(O)CCCC1	COC(=O)C1(O)CCCC1
O=C1SCC2=C1CCCC2	COc1scc2c1CCCC2
C=C(O[Si](C)(C)C)c1ccccc1	COCC(=O)c1ccccc1
CCCCCCC(=O)c1ccco1	CCCCCCC(=O)C1(OC)C=CC(OC)O1
C1=CC2(CCCCC1)OCCO2	COC1CCCCCC(=O)C1
OC1c2ccccc2SC2CC21	COC1CC=Cc2ccccc2S1
O=C(O)Cc1cccc2ccccc12	COC(=O)Cc1cccc2ccccc12
CC12CCCCC13OC3C(=O)CC2	COC1=C2CCCCC2(C)CCC1=O
O=C(Cl)c1sc2ccccc2c1Cl	COC(=O)c1sc2ccccc2c1Cl
O=C(O)c1ccc(-c2cccs2)s1	COC(=O)c1ccc(-c2cccs2)s1
O=C1OP(Cl)Oc2ccccc21	COP1OC(=O)c2ccccc2O1
CC1CCCCN1C(=O)Cc1ccccc1	COC1CCCC(C)N1C(=O)Cc1ccccc1
CC1CCCCN1C(=O)Cc1ccccc1	COC1CCCC(C)N1C(=O)Cc1ccccc1
O=S(=O)(c1ccccc1)C1CC1(Cl)Cl	COC(=O)CCS(=O)(=O)c1ccccc1
Cc1coc2c(O)c3c(c(C)c12)C(C)CCC3	COCc1c2c(c(O)c3occ(C)c13)CCCC2C
CC1(C)OCC(COP2(=S)OCCO2)O1	COP(=S)(OCCO)OCC1COC(C)(C)O1
c1ccc2c(c1)OC1c3ccccc3OCC21	COC1c2ccccc2OCC1c1ccccc1O
CC1CCC=C2C(=O)C3OC(C)(C)C(C3O)C21C	COC(=O)C1OC(C)(C)C(C2(C)C(=O)CCCC2C)C1O
COC(=O)CCCCCCCc1ccc(C(C)=O)o1	COC(=O)CCCCCCCc1ccc(CC(=O)OC)o1
CC(OC(=O)c1ccccc1)C1OC2OC(C)(C)OC2C1OCc1ccccc1	COC1OC(C(C)OC(=O)c2ccccc2)C(OCc2ccccc2)C1O
CC1(C)OC2OC(COC(=O)c3ccccc3)C(OC(=O)c3ccccc3)C2O1	COC1OC(COC(=O)c2ccccc2)C(OC(=O)c2ccccc2)C1O
CC(=O)OCC1=CC(OC(C)=O)C2CC(=O)OC(OC3OC(COC(C)=O)C(OC(C)=O)C(OC(C)=O)C3OC(C)=O)C12	COC(=O)CC1C=CC2(OC)COC(OC)C12
O=CC=CC1CO1	COC(=O)C=CC1CO1
CC1CSC1=O	COC(=O)C(C)CS
CC1(C)C2CC3OC3(C)C1C2	COC(C)(C)C1CC=C(C)C(O)C1
COC(=O)N1CC1	COCCN=C(O)OC
COC(=O)c1ccoc1C	COC(=O)C1=CC(OC)OC1(C)OC
COC(=O)c1ccoc1C	COC(=O)C1(Br)CC(OC)OC1(C)OC
Cc1cc(=O)c2c(o1)CCCC2	COC12CCCCC1(O)C(C)=CC2=O
C1CSC(SCCSC2SCCS2)S1	COC1SCCS1
[N-]=[N+]=C1C(=O)Sc2ccccc21	COC(=O)C1Sc2ccccc21
c1cc2c3c(cccc3c1)C1OC21	COC1c2cccc3cccc(c23)C1O
O=C1OC2C(O)C(O)OC2C1O	COC1OC2C(O)C(=O)OC2C1O
CC1(C)OCC(C2OC3OC(C)(C)OC3C2O)O1	COC1OC(C(O)CO)C(O)C1O
CC(C)(C)c1cc(C(C)(C)C)c(=O)oc(=O)c1	COC(=O)CC1(C(C)(C)C)C=C(C(C)(C)C)C(=O)O1
CCOP(=O)(OCC)C(O)c1ccc(C)o1	CCOP(=O)(Cc1ccc(COC)o1)OCC
C1=C(c2ccccc2)SC(N2CCCCC2)S1	COC1SC=C(c2ccccc2)S1
O=C1OC(=O)c2c(F)c(F)c(F)c(F)c21	COC(=O)c1c(F)c(F)c(F)c(F)c1C(=O)O
CC(=O)OCC1OC=C(OC(C)=O)C(=O)C1OC(C)=O	COC1OC(C)=CC(=O)C1(OC)OC(C)=O
CC12C=CC(=O)C=C1CCC1C2C(O)CC2(C)C1CCC2(O)C(=O)CO	COC(=O)C(O)C1(O)CCC2C3CCC4=CC(=O)C=CC4(C)C3C(O)CC21C
CNC1C(O)C(OC2C(N)CC(N)C(OC3OC(CN)=CCC3N)C2O)OCC1(C)O	CNC1C(O)C(OC2C(N)CC(N)C(OC3OC(CN)(OC)CCC3N)C2O)OCC1(C)O.Cl
CC(=O)C=C(C)C	COC(OC)C(=O)C=C(C)C
CC=Cc1ccccc1	COC(C)C(OC)c1ccccc1
CC(C)(C=O)CO	COC(=O)C(C)(C)CO
COC(=O)C(C)=O	COC(=O)C(C)(OC)OC
CC1(C)OC(F)C1(F)F	C=C(C)C(F)(F)C1OC(OC)C(F)(F)C(C)(C)O1
C=C1CCC2CC1C2(C)C	C=C1CCC(C(C)(C)OC)CC1
CC(C)=CCCC(C)CCO	COC(C)(C)C=CCC(C)CCO
CCCCCC#C[Si](C)(C)C	CCCCCC(=O)C(=O)OC
CCCCCCCCCC=O	CCCCCCCCCC(=O)OC
CCCCCCCCCC=O	CCCCCCCCC(O)C(OC)OC
O=C(O)CCCCCCO	COC(=O)CCCCCCO
O=C(O)C(CS)CS	COC(=O)C(CS)CS
CCCCCCC#C[Si](C)(C)C	CCCCCCC(=O)C(=O)OC
CCC1CC2OC(C)(C)OC2O1	CCC1CC(O)C(OC)O1
CCOC(=O)C(C)(C)C(C)=O	CCOC(=O)C(C)(C)C(=O)C(OC)OC
Cc1ccc(O)nc1C	COC1(C)NC(=O)C(=O)C=C1C
C#CCOCc1ccco1	C=C(COCc1ccco1)OC
N#Cc1ccc2ccccc2c1	COC(=N)c1ccc2ccccc2c1.Cl
COC(=O)N1CCCC1	COC(=O)N1CCCC1OC
COC(=O)N1CCCCC1C	COC(=O)N1C(C)CCCC1OC
C=C(O[Si](C)(C)C)c1ccco1	COCC(=O)c1ccco1
C=C(O[Si](C)(C)C)c1cccs1	COCC(=O)c1cccs1
COc1ccc(O)cc1OC	COC1=CC(=O)C=CC1(OC)OC
Cc1ccc(C2OCCO2)o1	COC(OC)C1(OC)C=CC(C)(OC)O1
CCOC(=O)C=C1C=CC(=O)O1	CCOC(=O)CC1(OC)C=CC(=O)O1
COC(=O)c1oc(Br)cc1Br	COC(=O)c1oc(OC)cc1Br
COc1ccc(C(O)C#N)cc1	COC(=O)C(O)c1ccc(OC)cc1
CC1(C)OC1(C#N)c1ccccc1	COC(=N)C1(c2ccccc2)OC1(C)C
CC1=C(O)C(CC(=O)O)OC1=O	COC(=O)CC1OC(=O)C(C)=C1O
Cc1ccc2scc(C(=O)O)c2c1	COC(=O)c1csc2ccc(C)cc12
CCOP(=O)(OCC)N1CCCCC1	CCOP(=O)(OCC)N1CCCCC1OC
N#Cc1ccc(-c2ccc(Br)cc2)o1	COC(=N)c1ccc(-c2ccc(Br)cc2)o1.Cl
CCOC(=O)C1CCC(=O)C=C1C	CCOC(=O)c1ccc(OC)cc1C
COc1ccc2c(C)c(C(=O)O)sc2c1	COC(=O)c1sc2cc(OC)ccc2c1C
COC1OCC2(C=O)OC(C)(C)OC12	COC1OCC2(C(OC)OC)OC(C)(C)OC12
Cc1c(C(=O)O)oc(=O)c2ccccc12	COC(=O)c1oc(=O)c2ccccc2c1C
CC(C)=CCCC1(C)OC1COS(C)(=O)=O	COC(C)(CCC=C(C)C)C(O)COS(C)(=O)=O
CC(C)=CC1(C)CC(C)(C)C(c2ccccc2)=N1	COC1C2(C)CC(C)(C)C(c3ccccc3)(N2)C1(C)C
COc1ccc2sc(C(=O)O)c(Br)c2c1	COC(=O)c1sc2ccc(OC)cc2c1Br
Cc1cccc2c1OC(C[Se]c1ccccc1)C2	COCC1Cc2cccc(C)c2O1
CCc1oc(CC)c(-c2ccccc2)c1-c1ccccc1	CCC1(OC)OC(CC)(OC)C(c2ccccc2)=C1c1ccccc1
CC(O)=NC1=COC(C2COC(C)(C)O2)C1O	COC1OC(C2COC(C)(C)O2)C=C1N=C(C)O
Cc1oc(-c2ccccc2)c(-c2ccccc2)c1-c1ccccc1	COC1(C)OC(OC)(c2ccccc2)C(c2ccccc2)=C1c1ccccc1
O=S(=O)(c1ccccc1)n1cc(CBr)c2ccccc21	COCc1cn(S(=O)(=O)c2ccccc2)c2ccccc12
C=C1C(=O)OC2C1CCC(C)=C1CCC(=O)OC12C	COCC1C(=O)OC2C1CCC(C)=C(CCC(=O)OC)C2(C)O
O=C(O)Cc1cccc(OCc2ccccc2C(=O)O)c1	COC(=O)Cc1cccc(OCc2ccccc2C(=O)OC)c1
Cc1c(-c2ccccc2)cc(-c2ccccc2)[o+]c1-c1ccccc1	COC1(c2ccccc2)OC(c2ccccc2)=CC(c2ccccc2)=C1C
O=C(O)CCn1c2ccccc2c2cc([N+](=O)[O-])ccc21	COC(=O)CCn1c2ccccc2c2cc([N+](=O)[O-])ccc21
OCC1OC(O)C(N=C(O)OCc2ccccc2)C(O)C1O	COC1OC(CO)C(O)C(O)C1N=C(O)OCc1ccccc1
OCC1OC(O)C(N=C(O)OCc2ccccc2)C(O)C1O	COC1OC(CO)C(O)C(O)C1N=C(O)OCc1ccccc1
CC(O)=NC1C(O)CC(O)(C(=O)O)OC1C(O)C(O)CO	COC(=O)C1(OC)CC(O)C(N=C(C)O)C(C(O)C(O)CO)O1
CC(O)=NC1C(O)CC(O)(C(=O)O)OC1C(O)C(O)CO	COC(=O)C1(O)CC(O)C(N=C(C)O)C(C(O)C(O)CO)O1
O=C1OC(=O)C23CC=CCC12C12CC=CCC31C(=O)OC2=O	COC(=O)C12CC=CCC1(C(=O)O)C13CC=CCC21C(=O)OC3=O
CC1(C)OC2OC(C(COC(c3ccccc3)(c3ccccc3)c3ccccc3)OCc3ccccc3)C(OCc3ccccc3)C2O1	COC1OC(C(CO)OCc2ccccc2)C(OCc2ccccc2)C1O
CC(C)=CCBr	COCC=C(C)C
C=C(Cl)C(=O)OC	COCC(Cl)C(=O)OC
CCCCC#C[Si](C)(C)C	CCCCC(=O)C(=O)OC
Cc1cccc(O)n1	COC1(C)C=CC(=O)C(=O)N1
c1ccc2c(c1)CS2	COP(=O)(Cc1ccccc1S)OC
N#CC=Cc1ccco1	COC(=N)C=Cc1ccco1.Cl
CC(C)=CCCC1(C)OC1CO	COC(C)(CCC=C(C)C)C(O)CO
OCC1OC(O)C(O)C(O)C1O	COC1OC(CO)C(O)C(O)C1O
O=Cc1ccccc1-c1ccco1	COC(=O)c1ccccc1-c1ccco1
N#CC1CCCOC1=O	COC(=O)C1=C(N)OC(C)C1
CC1OCC2OC(O)C(O)C(O)C2O1	COC1OC(CO)C(O)C(O)C1O
COC1C(CCO)OC2OC(C)(C)OC21	COC(=O)CC1OC2OC(C)(C)OC2C1OC
CC1(C)OC(=O)C(=NO)C(=O)O1	COC(=O)C=NO
CC1(C)OCC(C2OC=CC2O)O1	COC1C=CC(C2COC(C)(C)O2)O1
CC1(C)CCCC2(C)c3cocc3CCC12	COC1OC(OC)C2=C1CCC1C(C)(C)CCCC21C
[N-]=[N+]=NC1OC(CO)C(O)C1O	COC1OC(CO)C(O)C1O
O=C(O)C1OC(O)C(O)C(O)C1O	COC(=O)C1OC(OC)C(O)C(O)C1O
CCCCOC(=O)C1OC2OC=CC21	COC(=O)C1OC2OC=CC21
CC(O)=NC1C(O)OC(CO)C(O)C1O	COC1OC(CO)C(O)C(O)C1N=C(C)O
Cc1ccc2sc(C(=O)O)c(C(=O)O)c2c1	COC(=O)c1sc2ccc(C)cc2c1C(=O)OC
CC1=C(C)C2(C)c3ccccc3C1(C)N2Cc1ccccc1	COCc1c(C)c(C)c(C)c2ccccc12
ClC1(Cl)N(c2ccccc2)C1(c1ccccc1)c1ccccc1	COC(C(O)=Nc1ccccc1)(c1ccccc1)c1ccccc1
O=[N+]([O-])c1ccc(OC2OC(CO)C(O)C(O)C2O)cc1	COC1OC(CO)C(O)C(O)C1O
Cc1ccc(S(=O)(=O)OCC2CC3OC(C)(C)OC3O2)cc1	COC(OC)C1CC(O)CO1
CC(=O)OC1C(C)OC2OC(C)(C#N)OC2C1OC(C)=O	COC(=O)C1(C)OC2OC(C)C(O)C(O)C2O1
COC1C=C([N+](=O)[O-])C2OC(c3ccccc3)OCC2O1	COC1OC2COC(c3ccccc3)OC2C([N+](=O)[O-])C1CO
CC1(C)CCC23CCC4(C)C(CCC5C6(C)CCC(=O)C(C)(C)C6CCC54C)C2C1OC3	COC1=CCC2(C)C(CCC3(C)C2CCC2C4C5OCC4(CCC5(C)C)CCC23C)C1(C)C
C=C1OC(C(=O)OC)C(OC(C)=O)C(OC(C)=O)C1OC(C)=O	[CH2]C1(OC)OC(C(=O)OC)C(OC(C)=O)C(OC(C)=O)C1OC(C)=O.[CH2]C1(OC)OC(C(=O)OC)C(OC(C)=O)C(OC(C)=O)C1OC(C)=O.[Hg]
C=C1OC(C(=O)OC)C(OC(C)=O)C(OC(C)=O)C1OC(C)=O	[CH2]C1(OC)OC(C(=O)OC)C(OC(C)=O)C(OC(C)=O)C1OC(C)=O.[CH2]C1(OC)OC(C(=O)OC)C(OC(C)=O)C(OC(C)=O)C1OC(C)=O.[Hg]
C=CC1C(OC2OC(CO)C(O)C(O)C2O)OC=C(C(=O)OC)C1CC=O	C=CC1C(OC2OC(CO)C(O)C(O)C2O)OC=C(C(=O)OC)C1CC(OC)OC
CC(=O)OCC1OC(OC(C)=O)C(N=C(C)O)C(OC(C)=O)C1OC(C)=O	COC1OC(CO)C(O)C(O)C1N
CCOC1(C)OC2OC(COCc3ccccc3)C(OCc3ccccc3)C(OCc3ccccc3)C2O1	COC1OC(COCc2ccccc2)C(OCc2ccccc2)C(OCc2ccccc2)C1OC(C)=O
O=C1C=CCC1	COC1CCC(OC)(OC)C1O
OC1C=CCCC1	COC1C=CCCC1
OC1C=CCCC1	COC1CCCC(O)C1Br
O=C(O)C1=CCCC1	COC(=O)C1=CCCC1
CC1=CC(O)=NC1O	COC1N=C(O)C=C1C
COc1cccnc1O	COC1(OC)C=CC(O)=NC1=O
OC1=NC(O)C(Cl)=C1Cl	COC1N=C(O)C(Cl)=C1Cl
N#CCCN1CCCCC1=O	COC(=O)CCN1CCCCC1=O
CSC(=S)N1CCCC1=O	COC(=O)CCCN=C(S)SC
Oc1ccc(Cc2ccccc2)cc1	COC1(Cc2ccccc2)C=CC(=O)C=C1
CCOC(=O)N1CCCC1O	CCOC(=O)N1CCCC1OC
BrC=C(c1ccccc1)c1ccccc1	COC(c1ccccc1)(c1ccccc1)C(F)Br
COc1cccc(C(=O)O)c1N	COC(=O)c1cccc(OC)c1N
CC(=O)c1[nH]c2ccccc2c1C=O	COCc1c(C(C)=O)[nH]c2ccccc12
COc1ccc(C#N)cc1OC	COC(=N)c1ccc(OC)c(OC)c1.Cl
C=C1CCN(c2ccc(F)cc2)C1=O	COCC1CCN(c2ccc(F)cc2)C1=O
C1=C(N2CCCC2)c2ccccc2CC1	COC(=O)C1CCc2ccccc21
COc1c([N+](=O)[O-])cc[n+]([O-])c1C	COc1cc[n+]([O-])c(C)c1OC
Cn1cc(C(=O)C(C)(C)Br)c2ccccc21	COC(=O)C(C)(C)c1cn(C)c2ccccc12
Cc1ccc2[nH]c(-c3ccccc3)cc(=O)c2c1	COC1(c2ccccc2)Nc2ccc(C)cc2C(=O)C1(Cl)Cl
CC1=CNC=CC1=C1C(=O)c2ccccc2C1=O	COC(=O)c1ccccc1C(=O)Cc1ccncc1C
N#CC(=O)CN1C(=O)c2ccccc2C1=O	COC(=O)C(=O)CN1C(=O)c2ccccc2C1=O
COc1ccc(OC)c2c1C1CCC2N1Cl	COc1ccc(OC)c2c1C1CCC(OC)N21
CN1C(=O)C(c2ccccc2)(c2ccccc2)C1(Cl)Cl	COC1(OC)N(C)C(=O)C1(c1ccccc1)c1ccccc1
Cc1ccc(C2=C(Cl)C(=O)N(c3ccccc3)C2=O)cc1	COC1=C(c2ccc(C)cc2)C(=O)N(c2ccccc2)C1=O
CCOC(=O)N1CCCC(O)(c2ccccc2)C1=O	CCOC(O)=NCCCC(O)(C(=O)OC)c1ccccc1
CC(=O)N1C(=O)C(C(CC=O)C(=O)c2ccccc2)c2ccccc21	COC1CC2C(c3ccccc3N=C(C)O)C(=O)OC2(c2ccccc2)O1
O=Cc1ccccc1OCc1cccc(COc2ccccc2C=O)n1	COC(OC)c1ccccc1OCc1cccc(COc2ccccc2C(OC)OC)n1
CC(=O)N1C(=O)C(C(C(=O)c2ccccc2)C(C)(C)C=O)c2ccccc21	COC1OC2(c3ccccc3)OC(=O)C(c3ccccc3N=C(C)O)C2C1(C)C
COc1ccc(CC2c3cc(O)c(OC)cc3CCN2C=O)cc1O	COc1ccc(CC2c3cc(O)c(OC)cc3C(OC)CN2C=O)cc1O
CC(C)(C=O)C(C(=O)c1ccccc1)C1C(=O)N(C(=O)c2ccccc2)c2ccccc21	COC1OC2(c3ccccc3)OC(=O)C(c3ccccc3N=C(O)c3ccccc3)C2C1(C)C
CCN1CC2(COC)C(O)CC(OC)C34C5CC6(O)C(OC)C(O)C(OC(C)=O)(C5C6OC(=O)c5ccc(OC)cc5)C(C(OC)C23)C14	CCN1CC2(COC)C(O)CC(OC)C34C5CC6(O)C(OC)C(O)C(OC)(C5C6OC(=O)c5ccc(OC)cc5)C(C(OC)C23)C14
OC1=NC(O)CC1	COC1CCC(O)=N1
OC12CC3CC(CN1)CC(C3)C2	COC12CC3CC(CN1)CC(C3)C2
O=Cc1cccnc1S	COC(OC)c1cccnc1SSc1ncccc1C(OC)OC
COc1ccc(C=CC(C)=O)cc1	COC(=O)CC=Cc1ccc(OC)cc1
O=C1CCc2cc3ccccc3n21	COC12CCC(=O)N1c1ccccc1C2Br
CC(C)=C1C(=O)N(C)c2ccccc21	COC1(C(C)(C)O)C(=O)N(C)c2cccc(O)c21
O=C1CC(=O)CN(Cc2ccccc2)C1	COC1=CC(=O)CN(Cc2ccccc2)C1
O=C1CC(=O)CN(Cc2ccccc2)C1	COC1=CC(=NO)CN(Cc2ccccc2)C1
Cc1cc(O)cc(=O)n1CC(=O)O	COC(=O)Cn1c(C)cc(O)cc1=O
COc1ccc2cc(C=O)c(Cl)nc2c1	COc1ccc2cc(C=O)c(OC)nc2c1
O=C1CCCC(=O)N1Cc1ccccc1	COC1CCCC(=O)N1Cc1ccccc1
OC(c1ccc(Cl)cc1)(c1ccc(Cl)cc1)c1cccnc1	COC(c1ccc(Cl)cc1)(c1ccc(Cl)cc1)c1cccnc1
COc1cc2nc(Cl)c(C=O)cc2c(OC)c1OC	COc1cc2nc(OC)c(C=O)cc2c(OC)c1OC
CCC(C)C(C(=O)O)N1C(=O)c2ccccc2C1=O	CCC(C)C(C(=O)OC)N1C(=O)c2ccccc2C1=O
O=C1c2ccccc2C(O)(Cc2ccccc2)N1c1ccccc1	COC1(Cc2ccccc2)c2ccccc2C(=O)N1c1ccccc1
CC(=O)ON=c1ccn(OC(C)=O)c2ccccc12	COc1c[n+]([O-])c2ccccc2c1N
COCC12CN(C)C3C4C(OC)C1C3(C(OC)CC2O)C1CC2(O)C(OC)C(O)C4(OC(C)=O)C1C2OC(=O)c1ccccc1	COCC12CN(C)C3C4C(OC)C1C3(C(OC)CC2O)C1CC2(O)C(OC)C(O)C4(OC)C1C2OC(=O)c1ccccc1
C=CCCCO	COCC1CCCO1
CCCCCCC=O	CCCCCCC(=O)OC
O=C1CCC1	COC1CCCO1
O=C1CCC1	COC1(OC)CCC1
C=C1OCCCCO1	COC1(C)OCCCCO1
C=C1OCCCCCO1	COC1(C)OCCCCCO1
O=NN1C=CCC1	COC1CCN(N=O)C1
CC1(C)CC(=O)OC1CI	COC(=O)CC(C)(C)C1CO1
CC1(C)C2C=C(C=O)CC1C2	COC(=O)C1=CC2CC(C1)C2(C)C
ClN1CC2C=CC1CC2	COC1CCC2C=CN1C2
C=CCC1=CC(C)SC1=O	COC(=O)C1=CC(C)SC(C)C1
NC1CCC(C(=O)O)CC1	COC(=O)C1CCC(N)CC1
CC1=COCc2ccccc21	COC(=O)C(C)c1ccccc1C
CC(C)(C)c1nccc(Cl)n1	COc1ccnc(C(C)(C)C)n1
C=CCC1=CC(CC=C)SC1=O	C=CCC1C=C(C(=O)OC)CC(C)S1
COC(=O)c1ccc(Cl)cc1	COC(=O)c1ccc(C(=O)OC)cc1
CC=C(O[Si](C)(C)C)c1ccccc1	COC(C)C(=O)c1ccccc1
COc1cc(Cl)c(Cl)nn1	COc1cc(OC)c(Cl)nn1
CC(Br)c1cccc2cccnc12	COC(C)c1cccc2cccnc12
O=C(O)C(O)c1ccc(Br)cc1	COC(=O)C(O)c1ccc(Br)cc1
CC(C)Cc1cnc(CC(C)C)c(Cl)n1	COc1nc(CC(C)C)cnc1CC(C)C
Cc1c([N+](=O)[O-])cc[n+]([O-])c1C	COc1cc[n+]([O-])c(C)c1C
Oc1cc(-c2ccc(Cl)cc2)[nH]n1	COC(=O)C#Cc1ccc(Cl)cc1
O=C1OC(=O)C2=C1C1C=CC2C1	COC(=O)C1=C(C(=O)O)C2C=CC1C2
CC1(Cl)C(c2ccccc2)=Nc2ccccc21	COC1(C)C(c2ccccc2)=Nc2ccccc21
Cn1c(C(Cl)(Cl)Cl)nc2ccccc21	COC(=O)c1nc2ccccc2n1C
CC(=O)c1ccc2oc(C)c(C)c(=O)c2c1	COC(=O)Cc1ccc2oc(C)c(C)c(=O)c2c1
FC(c1ccc2ccccc2n1)C(F)(F)F	COC(OC)(OC)C(F)c1ccc2ccccc2n1
C#CC(C)(C)Oc1ccc2ccc(=O)oc2c1	C#CC(C)(C)Oc1ccc(C=CC(=O)OC)c(O)c1
O=c1cc(O)c2cc([N+](=O)[O-])ccc2o1	COC(=O)c1cc([N+](=O)[O-])ccc1O
O=c1cc(O)c2cc([N+](=O)[O-])ccc2o1	COc1c(O)c2cc([N+](=O)[O-])ccc2oc1=O
O=[N+]([O-])c1cc([N+](=O)[O-])c(Cl)c([N+](=O)[O-])c1	COc1c([N+](=O)[O-])cc([N+](=O)[O-])cc1[N+](=O)[O-]
ClCc1ccc2c(c1)OCCOCCOCCOCCO2	COCc1ccc2c(c1)OCCOCCOCCOCCO2
CC1(C)OC2OC(COCc3ccccc3)C3OC(C)(C)OC3C2O1	COC1OC(COCc2ccccc2)C(O)C(O)C1O
COCC(c1ccccc1)(c1ccccc1)C1(O)c2ccccc2C(=O)N1C	COCC(c1ccccc1)(c1ccccc1)C1(OC)c2ccccc2C(=O)N1C
COc1cc(Br)c(Cc2nc(O)cc3cc(OC)c(OC)cc23)cc1OC	COc1cc(Br)c(CC2(OC)NC(=O)C(=O)c3cc(OC)c(OC)cc32)cc1OC
Cc1cn(C2CC(O)C(COP(=O)(OCC(Cl)(Cl)Cl)OCC(Cl)(Cl)Cl)O2)c(=O)nc1O	COP(=O)(OCC1OC(n2cc(C)c(O)nc2=O)CC1O)OCC(Cl)(Cl)Cl
CC(O)=NC1C(O)C(C)OC(OC2C=CC=CC=CC=CCC(C)OC(=O)C=CC3OC3CC(O)CC3(O)CC(O)C(C(=O)O)C(C2)O3)C1O	COC(=O)C1C(O)CC2(O)CC(O)CC3OC3C=CC(=O)OC(C)CC=CC=CC=CC=CC(OC3OC(C)C(O)C(N=C(C)O)C3O)CC1O2
CCCCC=O	CCCC(O)C(OC)OC
CC(=O)C1=CCCC1	COC(CCCCC(C)=O)OC
C(=Cc1ccccc1)c1ccccc1	COC(c1ccccc1)C(F)c1ccccc1
O=C1CCC(CI)O1	COC(=O)CCC1CO1
CC1OC(O)C(O)C(O)C1O	COC1OC(C)C(O)C(O)C1O
CC1OC(O)C(O)C(O)C1O	COC1OC(C)C(O)C(O)C1O
CC1CC(=O)OC1CI	COC(=O)CC(C)C1CO1
O=NN1C=CCCC1	COC1CCCN(N=O)C1
O=NN1C=CCCC1	COC1C(Cl)CCCN1N=O
O=C1OC(=O)C2C=CC12	COC(=O)C1C=CC1C(=O)O
COC(=O)N1C=CCCC1	COC(=O)N1CCCC(Br)C1OC
COC(=O)N1C=CCCC1	COC(=O)N1CCCC(Cl)C1OC
COC1SC(CO)C(O)C(O)C1O	COC1SC(CO)C(OC)C(O)C1O
CCC1=CN(C(=O)OC)CCC1	CCC1(Cl)CCCN(C(=O)OC)C1OC
CCC1=CN(C(=O)OC)CCC1	CCC1(Br)CCCN(C(=O)OC)C1OC
CC1CC(C)C(=O)OC1=O	COC(=O)C(C)CC(C)C(=O)OC
CC1CC(C)C(=O)OC1=O	COC(=O)C(C)CC(C)C(=O)O
CCC=CCC1C2CCC1OC(=O)C2	CCC=CCC1C(O)CCC1CC(=O)OC
CC(C)=Cn1c2ccccc2c2ccccc21	COC(n1c2ccccc2c2ccccc21)C(C)(C)O
CN=c1nc(-c2ccccc2)[nH]o1	CN=C(O)N=C(NOC)c1ccccc1
Cc1nc2ccc(N=[N+]=[N-])cc2s1	COC1=NCc2sc(C)nc2C=C1
COc1cc2cc(C=O)c(Cl)nc2cc1OC	COc1cc2cc(C=O)c(OC)nc2cc1OC
COc1ccc(C=CC(=O)c2ccc(OC)cc2)cc1	COc1ccc(C(=O)C(c2ccc(OC)cc2)C(OC)OC)cc1
CC(=O)C=Cc1cc2c(cc1OCc1ccccc1)OCO2	COC(OC)C(C(C)=O)c1cc2c(cc1OCc1ccccc1)OCO2
COc1cc2c(cc1OC)C13CCC(=O)C4C(C(=O)N1CC2)C43	COc1cc2c(cc1OC)C1(OC)CC3N(CC2OC)C(=O)C2C1C2C3(OC)OC
COc1ccc(Cc2nc(O)cc3cc(OC)c(OC)cc23)cc1OC	COc1ccc(CC2(OC)NC(=O)C(=O)c3cc(OC)c(OC)cc32)cc1OC
CC(=O)OCC1OC(Br)C(OCc2ccccc2)C(OCc2ccccc2)C1OCc1ccccc1	COC1OC(COC(C)=O)C(OCc2ccccc2)C(OCc2ccccc2)C1OCc1ccccc1
FC(F)(F)C1=C(C(F)(F)F)C(C(F)(F)F)(C(F)(F)C(F)(F)F)C(F)(C(F)(F)F)O1	COC1(C(F)(F)F)OC(F)(C(F)(F)F)C(C(F)(F)F)(C(F)(F)C(F)(F)F)C1=C(F)F
CCOC(=O)CNN=C(CC1OC(COC(c2ccccc2)(c2ccccc2)c2ccccc2)C2OC(C)(C)OC12)C(=O)OC	COC(=O)c1n[nH]c(CC2OC(COC(c3ccccc3)(c3ccccc3)c3ccccc3)C3OC(C)(C)OC23)c1O
CCCCCCCCCCCCN	CCCCCCCCCCCCN(C)C
CCCCCCCCCCCCN	CCCCCCCCCCCCN(C)CCCCCCCCCCCC
N#CCCCCl	COC(=N)CCCCl.Cl
CCCCCC#N	CCCCCC(=N)OC.Cl
O=Cc1cccc(Br)c1	COC(OC)c1cccc(Br)c1
CCCCCC(=O)CCC=C(C)C	CCCCCC(=O)CCC(=O)OC
CC1(c2ccccc2)CC1(Br)Br	C=C(Br)C(C)(OC)c1ccccc1
COC1=CC(=O)OC1Br	COC1=CC(=O)OC1OC
CCCC(Cl)Sc1ccccc1	CCCC(OC)Sc1ccccc1
O=C(O)CCOc1ccccc1	COC(=O)CCOc1ccccc1
O=C1CC2COC(=O)CC(C1)C2	COC(=O)CC1CC(=O)CC(CO)C1
CC1(C)OC(=O)C(CC(=O)O)O1	COC(=O)CC1OC(C)(C)OC1=O
O=C(O)C1(c2ccccc2)CCCC1	COC(=O)C1(c2ccccc2)CCCC1
Cc1nc(C)c([N+](=O)[O-])cc1[N+](=O)[O-]	COC(O)c1nc(C(O)OC)c([N+](=O)[O-])cc1[N+](=O)[O-]
COC1C(=O)OC2C3OC(C)(C)OC3OC12	COC1OC2C(OC)C(=O)OC2C1O
CC(=O)c1ccc2oc(-c3ccccc3)c(C)c(=O)c2c1	COC(=O)Cc1ccc2oc(-c3ccccc3)c(C)c(=O)c2c1
Clc1c(Cl)c(Cl)c2c(Cl)c(Cl)c(Cl)c(Cl)c2c1Cl	COc1c(Cl)c(Cl)c(Cl)c2c(Cl)c(Cl)c(Cl)c(Cl)c12
c1ccc2c(c1)OCC1c3cc4c(cc3OC21)OCO4	COC1c2ccccc2OCC1c1cc2c(cc1O)OCO2
CC(=O)CC(c1ccccc1)c1c(O)c2cccc(O)c2oc1=O	COC1(C)CC(c2ccccc2)c2c(c3cccc(O)c3oc2=O)O1
CC(=O)CC(c1ccccc1)c1c(O)c2cc(O)ccc2oc1=O	COC1(C)CC(c2ccccc2)c2c(c3cc(O)ccc3oc2=O)O1
CC(=O)CC(c1ccc(O)cc1)c1c(O)c2ccccc2oc1=O	COC1(C)CC(c2ccc(O)cc2)c2c(c3ccccc3oc2=O)O1
CC(=O)CC(c1ccccc1)c1c(O)c2ccc(O)cc2oc1=O	COC1(C)CC(c2ccccc2)c2c(c3ccc(O)cc3oc2=O)O1
C=C1OC(COC(C)=O)C(OC(C)=O)C(OC(C)=O)C1OC(C)=O	[CH2]C1(OC)OC(COC(C)=O)C(OC(C)=O)C(OC(C)=O)C1OC(C)=O.[CH2]C1(OC)OC(COC(C)=O)C(OC(C)=O)C(OC(C)=O)C1OC(C)=O.[Hg]
COc1cc(C=C2SCCCS2)c(-c2ccc3c(c2)OCO3)c(OC)c1OC	COC(=O)Cc1cc(OC)c(OC)c(OC)c1-c1ccc2c(c1)OCO2
Brc1ccc2cc1CC1(SCCCS1)c1cccc(c1)C1(C2)SCCCS1	COC1(OC)Cc2cc(ccc2Br)CC2(SCCCS2)c2cccc1c2
c1ccc(COCC2OC(Oc3ccccc3)C(OCc3ccccc3)C(OCc3ccccc3)C2OCc2ccccc2)cc1	COC1OC(COCc2ccccc2)C(OCc2ccccc2)C(OCc2ccccc2)C1OCc1ccccc1
C=C1OC(OC)C(OS(=O)(=O)c2ccc(C)cc2)C(OC(=O)c2ccccc2)C1OC(=O)c1ccccc1	[CH2]C1(OC)OC(OC)C(OS(=O)(=O)c2ccc(C)cc2)C(OC(=O)c2ccccc2)C1OC(=O)c1ccccc1.[CH2]C1(OC)OC(OC)C(OS(=O)(=O)c2ccc(C)cc2)C(OC(=O)c2ccccc2)C1OC(=O)c1ccccc1.[Hg]
CCCCCCCCN	CCCCCCCCN(C)C
CC=Cc1ccccc1	COC(c1ccccc1)C(C)Br
CC=Cc1ccccc1	COC(C)Cc1ccccc1
O=CCCCCCl	COC(CCCCCl)OC
Clc1ccc(Cl)cc1	COC(=O)c1ccc(C(=O)OC)cc1
OC1COC(O)C(O)C1O	COC1OCC(O)C(O)C1O
OC1COC(O)C(O)C1O	COC1OCC(O)C(O)C1O
OC1COC(O)C(O)C1O	COC1OC(CO)C(O)C1O
C[SiH](C)c1cccs1	CO[Si](C)(C)c1cccs1
ClP(Cl)C1=COCC1	COP(O)OC
O=P(Cl)(Cl)C1=C(Cl)OCC1	COC(=O)C(CCCl)P(=O)(OC)OC
C=C1C(=O)OC2C1CCC1(C)CCCC(=C)C21	C=C(C(=O)OC)C1CCC2(C)CCCC(=C)C2C1O
O=C1C=CC(OC(=O)c2ccccc2)OC1	COC1C=CC(=O)CO1
C=C1C(=O)OC2C1CCC1(C)CCC=C(C)C21	C=C(C(=O)OC)C1CCC2(C)CCC=C(C)C2C1O
CC1(C)OC2C3COC(=O)CC(O3)C2O1	COC(=O)CC1OC(CO)C2OC(C)(C)OC12
CC(=O)OC1C(=O)OC2C3OC(C)(C)OC3OC12	COC(=O)C(OC(C)=O)C1OC2OC(C)(C)OC2C1O
CCOC(=O)c1cc(C2OCC3OC(C)(C)OC32)oc1C	CCOC(=O)C(C(C)=O)C(OC)C(=O)OC1OCC2OC(C)(C)OC21
CC(=O)OC1C(C)OC(Br)C(OC(C)=O)C1OC(C)=O	COC1(C)OC2OC(C)C(OC(C)=O)C(OC(C)=O)C2O1
CC(=O)OCC1OC(Br)C(N=[N+]=[N-])C(OCc2ccccc2)C1N=[N+]=[N-]	COC1OC(COC(C)=O)C(N=[N+]=[N-])C(OCc2ccccc2)C1N=[N+]=[N-]
OC1OC(COCc2ccccc2)C(OCc2ccccc2)C(OCc2ccccc2)C1OCc1ccccc1	COC1OC(COCc2ccccc2)C(OCc2ccccc2)C(OCc2ccccc2)C1OCc1ccccc1
COC1OC(COC(=O)c2ccccc2)C(OC(=O)c2ccccc2)C(=O)C1OC(=O)c1ccccc1	COC1OC(C)=CC(=O)C1(OC)OC(=O)c1ccccc1
COC1CC(CC2CCC(C)C(C(C)C(=O)O)O2)OC2(OC(C)(C3CCC(C)(C4OC(C5OC(O)(CO)C(C)CC5C)CC4C)O3)CC2C)C1C	COC1CC(CC2CCC(C)C(C(C)C(=O)O)O2)OC2(OC(C)(C3CCC(C)(C4OC(C5OC(CO)(OC)C(C)CC5C)CC4C)O3)CC2C)C1C
COC1CC(CC2CCC(C)C(C(C)C(=O)O)O2)OC2(OC(C)(C3CCC(C)(C4OC(C5OC(O)(CO)C(C)CC5C)CC4C)O3)CC2C)C1C	COC1CC(CC2CCC(C)C(C(C)C(=O)O)O2)OC2(OC(C)(C3CCC(C)(C4OC(C5OC(CO)(OC)C(C)CC5C)CC4C)O3)CC2C)C1C
CCCCCCl	CCCCCOC
O=C=S	COC(=O)[S-].[K+]
CCCC(OC)OC	CCCC(=O)OC
CCCCCCCCO	CCCCCCC(C)CO
CCCCCCCCO	CCCCCCCC(=O)OC
CCCCCCCCI	CCCCCCCCOC
C#CC(O)C(C)C	COC(C)(OC)C(O)C(C)C
CCCCCC(C)=O	CCCCCC(C)(OC)OC
C=CCC(=O)O	C=CCC(=O)OC
CCN(CC)SN(CC)CC	CCN(CC)SOC
CCC(Cl)=C(Cl)CC	CCC(=O)OC
CNCC(=O)O	CNCC(=O)OC.Cl
CCC(O)=C(C)Br	CCC(=O)C(C)OC
CC(=O)C=C(C)N	COC1(C(C)=O)SSN=C1C
C=CC(F)=C(F)F	COC(F)(F)C(F)=CCBr
ClCCCC=C(Cl)Cl	COCCCC=C(Cl)Cl
CCCCCC=NO	CCCCCC(=O)OC
CCC(=O)C(=O)O	CCC(OC)(OC)C(=O)OC
CCCCC(C=O)CC	CCCCC(O)(CC)C(OC)OC
CCOC=CC(=O)Cl	CCOC=CC(=O)OC
CCC=CCC(=O)O	CCC=CCC(=O)OC
CC(=O)CCCCC=O	COC(=O)CCCCC(C)=O
CCCC(Cl)C(=O)O	CCCC(Cl)C(=O)OC
CCCC(Br)C(=O)Cl	CCCC(Br)C(=O)OC
CCC(OC)C(=O)O	CC=C(OC)C(=O)O
CC(=O)CCCC(C)=O	CC12CCCC(C)(OC1)O2
CCC=CCC(=O)OC	CCC(C=CC(=O)OC)OC
CCC(C)N=C(O)OC	CCC(C)(OC)OC
C[Si](C)(C)C=CC(=O)O	COC(=O)C=C[Si](C)(C)C
NCC(=O)O	COC(=O)CN.Cl
COC(=O)CCCCC=O	COC(=O)CCCCC(=O)OC
COC(=O)CCCCC=O	COC(=O)CCCC(O)C(OC)OC
CCCCCCC=CC(=O)OC	CCCCCCC(CC(=O)OC)(OC)OC
C=CC(C#N)OC(C)=O	COC(CC(C#N)OC(C)=O)OC
CCCCCCCCCCCC=O	CCCCCCCCCCCC(=O)OC
O=C(O)C=CCC(Cl)(Cl)Cl	COC(=O)C=CCC(Cl)(Cl)Cl
CC(=O)C([N+]#N)=C(C)[O-]	COC(C(C)=O)C(C)=O
CCCCCC=CC=CC=O	CCCCCC=CC=CC(=O)OC
CC(=O)CCCCCCC(=O)O	COC(=O)CCCCCCC(C)=O
O=C(O)CCC(=O)C(=O)O	COC(=O)CCC(=O)C(=O)OC
CCOC(=O)C(N)CCCCN	COC(=O)C(N)CCCCN
C=COP(=O)(OCC)OCC	CCOP(=O)(OC)OCC
O=C(C(Cl)(Cl)Cl)C(Cl)(Cl)Cl	COC(=O)C(Cl)(Cl)Cl
CC(C)CC(CC(=O)O)CC(=O)O	COC(=O)CC(CC(=O)OC)CC(C)C
O=[N+]([O-])C(Br)=C(Br)[N+](=O)[O-]	COC(=O)C(Br)[N+](=O)[O-]
C=CCSCC(N=C(C)O)C(=O)O	C=CCSCC(N=C(C)O)C(=O)OC
O=C(O)CCCCCCCC=CCCCCCCO	COC(=O)CCCCCCCC=CCCCCCCO
CC(C)C(N=C(O)OC(C)(C)C)C(=O)O	COC(=O)C(N=C(O)OC(C)(C)C)C(C)C
COC(=O)C=C1C=CC(=O)OC1O	COC1OC(=O)C=C1C=CC(=O)O
COC(=O)C=C1C=CC(=O)OC1O	COC(=O)C=C1C=CC(=O)OC1OC
COC(=O)C=C1C=CC(=O)OC1O	COC(=O)C=CC(=CC(=O)OC)C(OC)OC
COC(=O)C(CC(=O)Cl)N=C(O)C(F)(F)F	COC(=O)CC(N=C(O)C(F)(F)F)C(=O)OC
CCO	CCOC(=O)C(CCSC)N=C(O)C(=Cc1ccccc1)N=C(C)O
CCCC=CCCC	CCCC(OC)C(CCC)OC
CC(Cl)=C(C)Cl	COC(C)=O
ClCC=CCCl	COC(CCl)OOC(O)CCl
C=C(C)C(=O)O	C=C(C)C(=O)OC
CC=CC(=O)O	CC=CC(=O)OC
CC=CCC#N	COC(C)C=CC#N
CCCCCO	CCCC(C)CO
CCCCCCN	CCCCCCN(C)C
ClCSCCl	COCSCOC
CC(C)SSC(C)C	COS(=O)C(C)C
C=CCCCCCC	CCCCCCC(OC)OC
C=CCCCCCC	CCCCCCC(CI)OC
COC=O	COC(CO)OC
CC(C)=CC#N	COC(=N)CC(C)(C)Cl.Cl
C=C(C)COC	COCC(C)(CBr)OC
CC(C)(C)CC#N	COC(=N)CC(C)(C)C.Cl
CCC(O)C(Cl)(Cl)Cl	CCC(OC)C(=O)O
C=CC(=O)CC	CCC(=O)CCOC
C#CCCCC#N	C#CCCCC(=N)OC.Cl
C#CCCCC#N	C#CCCCC(OC)(OC)OC
C=CCCCC=O	C=CCCCC(=O)OC
C=CCCCC=O	C=CCCCC(OC)OC
CCN(CC)P(Cl)Cl	CCN(CC)P(OC)OC
CCC=COCC	CCOC(OC)C(CC)C(CC)C(OC)OCC
C#CCCCCC#N	C#CCCCCC(OC)(OC)OC
FC(F)(F)C(Cl)Br	COC(F)(F)C(Cl)Br
C=CCCCCCCCC	CCCCCCCCC(CI)OC
CC(=O)CCO	COC1OCCC1(OC)OC
C=C[Si](C)(C)Cl	C=C[Si](C)(C)OC
C=CS(=O)CC	CCS(=O)CCOC
CSCC#N	COC(=N)CSC.Cl
C=C(C)COCC	CCOCC(C)(CBr)OC
CC=CC(=O)CC	CCC(=O)CC(C)OC
C[Si](C)(C)O[Si](C)(C)Cl	CO[Si](C)(C)O[Si](C)(C)C
CCCCCCCCCCCCO	CCCCCCCCCCC(C)CO
CCCCCCCCCCCCO	CCCCCCCCCCCC(=O)OC
CCCCCCCCCCCCI	CCCCCCCCCCCCOC
O=CC(Cl)Cl	COC(OC)C(Cl)Cl
CCC(Cl)C=O	CCC(O)C(OC)OC
CCCC=CC(C)=O	CCCC(CC(C)=O)OC
C#CCOCC=C	C=CCOCC(=C)OC
CCSCC#N	CCSCC(=N)OC
COCCC#N	COCCC(=N)OC.Cl
C#CCC(=O)O	C#CCC(=O)OC
COC(=O)C=O	COC(=O)C(O)OC
CC=CC=CC(C)O	CC=CC=CC(C)OC
O=CCOCC=O	COC(COCC(OC)OC)OC
CC(CBr)=C(Br)Br	COCC(C)=C(Br)Br
CC(=O)CC(C)(C)O	COC1OC(C)(C)CC1(OC)OC
C#CC(C)(O)C=C	C#CC(C)=CCOC
CN=C(O)OC	COCN=C(O)OC
CN=C(S)OC	CN=C(O)OC
CN=C(O)SC	CN=C(O)OC
CN=C(S)SC	CN=C(O)OC
CN=C(S)SC	CN=C(S)OC
C=C(CC)C(=O)Cl	C=C(CC)C(=O)OC
C#CCCC(=O)O	COC1(C)CCC(=O)O1
C=CCCC(=N)O	C=CCCN=C(O)OC
CCCCCCCCCCCCCCO	CCCCCCCCCCCCCC(=O)OC
COC(=O)N(C)C	COCN(C)C(=O)OC
CCN=C(O)OC	COC(O)=NC(C)OC
N#CCN=[N+]=[N-]	COC(=N)CN=[N+]=[N-].Cl
CCP(=O)(F)F	CCP(=O)(F)OC
C=C(Br)C(=O)OC	COCC(Br)C(=O)OC
C=C(Br)C(=O)OC	COCC1(C(=O)OC)CC1(Br)C(=O)OC
CCCCCCCC=O	CCCCCCCC(=O)OC
CCCCCCCC=O	CCCCCCC(O)C(OC)OC
CCCCCCC#CI	CCCCCCC(=O)C(=O)OC
CCCC#CC(=O)O	CCCC(OC)(OC)C(=O)O
CC(C)=NN=C(C)O	COC1(C)N=NC(C)(C)O1
C=C(C=O)CCCCC	C=C(CCCCC)C(OC)OC
CC(Br)C(=O)C(C)Br	CC1C(C)C1(O)CO
COCC(Cl)C#N	COCC(Cl)C(=N)OC
C=C(CCCC)C(=O)Cl	C=C(CCCC)C(=O)OC
N#CCCC(Br)(Br)Br	COC(=N)CCC(Br)(Br)Br.Cl
CCC(I)C(=O)O	CCC(I)C(=O)OC
C=CCCCCCCCCC=O	C=CCCCCCCCCC(OC)OC
CC(C)(Br)C(=O)CBr	CC1(C)CC1(O)CO
CC(=O)OCCC#N	COC(=N)CCOC(C)=O.Cl
COC(=O)CCC#N	COC(=N)CCC(=O)OC.Cl
C=C(C#N)SC(C)(C)C	CC(C)(C)SC(C#N)(CCO)C(C#N)(CCO)SC(C)(C)C
CN(CCC#N)CCC#N	COC(=N)CCN(C)CCC(=N)OC.Cl
CC=CC[Si](Cl)(Cl)Cl	CC=CC[Si](OC)(OC)OC
C[Si](C)(C)CCC(=O)O	COC(=O)CC[Si](C)(C)C
C=C(COCC)COCC	CCOCC(CBr)(COCC)OC
C=C(C)C[Si](Cl)(Cl)Cl	C=C(C)C[Si](OC)(OC)OC
CCCCC(C)(O)C#N	CCCCC(C)(O)C(=O)OC
O=CCCCCCCO	COC(CCCCCCO)OC
C=CP(=O)(OC)OC	COCCP(=O)(OC)OC
CC(C)(C)P(=O)(Cl)Cl	COP(=O)(OC)C(C)(C)C
COC(O)=NCC(C)C	COC(O)=NC(OC)C(C)C
C=CCP(=O)(Cl)Cl	C=CCP(=O)(OC)OC
CC(C)=CP(=O)(Cl)Cl	COP(=O)(C=C(C)C)OC
CC(C)=CP(=S)(Cl)Cl	COP(=S)(Cl)C=C(C)C
CCCCN=C(O)OC	CCCC(N=C(O)OC)OC
CCCCCCCCCC(C)=O	CCCCCCCCCC(C)OC
O=S(CCCl)CCCl	COCCS(=O)CCOC
CC(C)P(=O)(Cl)C(C)C	COP(=O)(C(C)C)C(C)C
CCCCC(CC)C(=N)O	CCCCC(CC)N=C(O)OC
CC(C)(C#N)[N+](=O)[O-]	COC(=N)C(C)(C)[N+](=O)[O-]
N#CC=CC(Cl)(Cl)Cl	COC(=N)C=CC(Cl)(Cl)Cl.Cl
CCN(CC)C(=O)OC	CCN(C(=O)OC)C(C)OC
N=C(O)CC(=N)O	COC(=O)CC(=O)OC
C=CCCC(=O)OCC	CCOC(=O)CCC(OC)OC
O=CC(Cl)(Cl)CCCl	COC1OCCC1(Cl)Cl
CCC(N)(CC)C(=O)O	CCC(N)(CC)C(=O)OC.Cl
C[Si](C)(C)C[Si](Cl)(Cl)C[Si](C)(C)C	CO[Si](Cl)(C[Si](C)(C)C)C[Si](C)(C)C
CCCCCCCCCCC=O	CCCCCCCCCCC(OC)OC
C=CCCCCCCCCCCCCCC	CCCCCCCCCCCCCCC(OC)OO
CCC(=O)CC(=O)OC	CCC(=O)C(OC)(OC)C(=O)OC
O=C(O)C(F)=C(F)F	COC(=O)C(F)C(=O)OC
COC(=O)CCC(C)=O	COC(=O)CCC(=O)C(OC)OC
O=C(O)CCC(=O)O	COC(=O)CCC(=O)O
CC(C)(Br)C(=O)C(C)(C)Br	CC1(C)C(C)(C)C1(O)CO
O=C(O)CCCCCCCBr	COCCCCCCCC(=O)O
O=C(O)CCCCCCCI	COC(=O)CCCCCCCI
CC(C)CP(=O)(Cl)CC(C)C	COP(=O)(CC(C)C)CC(C)C
CCCCP(=O)(Cl)CCCC	CCCCP(=O)(CCCC)OC
CC(Br)CC(Br)C(=O)Br	COC(=O)C(Br)CC(C)Br
CCOC(=O)CC(=O)O	CCOC(=O)CC(=O)OC
N#CC(Cl)CC(Cl)(Cl)Cl	COC(=N)C(Cl)CC(Cl)(Cl)Cl.Cl
CC(C)(CCC(=O)O)N=O	COC(=O)CCC(C)(C)N=O
CCCCCCCCCCC(=O)O	CCCCCCCCCCC(=O)OC
O=C(O)C=CCC(=O)O	COC(=O)C=CCC(=O)OC
COP(=S)(OC)N(C)C	COP(=S)(OC)OC
O=C(O)CC[N+](=O)[O-]	COC(=O)CC[N+](=O)[O-]
O=CCCCCCCC(=O)O	COC(=O)CCCCCCC(OC)OC
COC(=O)CC(=O)CCl	COC(=O)C=C(CCl)OC
O=C(O)CCCCCCCCBr	COC(=O)CCCCCCCCBr
CCOC(=O)CC(=O)CBr	COC(=O)CC(=O)CBr
CCCC(Cl)CP(=O)(Cl)Cl	CCCC(Cl)CP(=O)(OC)OC
C=CCCCCCCCCC(=N)O	C=CCCCCCCCCC(=O)OC
O=C(O)CCCCCCCCCI	COC(=O)CCCCCCCCCI
NCC(O)=NCC(=O)O	COC(=O)CN=C(O)CN.Cl
CCCCCCCCCCCCCC=O	CCCCCCCCCCCCCC(=O)OC
COCCOC(=O)CC#N	COC(=O)CC#N
CC(C)=C(CC(=O)O)C(=O)O	COC(=O)CC(C(=O)OC)=C(C)C
CCOP(=O)(N(C)C)N(C)C	CCOP(=O)(OC)OC
CCOP(=O)(OCC)N(C)C	CCOP(=O)(OCC)N(C)COC
CCOP(=S)(OCC)N(C)C	CCOP(=S)(OC)OCC
O=CCCCCCCCCC(=O)O	COC(=O)CCCCCCCCC(OC)OC
CC=C(C(=O)OC)C(=O)OC	COC(=O)C(CC(OC)OC)C(=O)OC
COC(=O)N(CC(C)C)CC(C)C	COC(=O)N(CC(C)C)C(OC)C(C)C
CCCCCCCCC(N)C(=O)O	CCCCCCCCC(N)C(=O)OC.Cl
CC(=O)CCC(C)(C)[N+](=O)[O-]	COC(C)(CCC(C)(C)[N+](=O)[O-])OC
CCC(OC(C)=O)C(=O)O	CCC(O)C(=O)OC
CCC(CC)(C(=N)O)C(=O)O	CCC(CC)(C(=N)O)C(O)=NC(C)(C)C(=O)OC
COC(=O)C(F)C(F)(F)F	COC(=O)C(F)C(OC)(OC)OC
CC(O)(CC(=O)O)CC(=O)O	COC(=O)CC(C)(O)CC(=O)OC
CCCCCCCCCCCC=CC(=O)O	CCCCCCCCCCCC=CC(=O)OC
COC(=O)CN=C(O)OC	COC(=O)C(N=C(O)OC)(OC)OC
CSCCCCCCCCCCC(=O)O	COC(=O)CCCCCCCCCCSC
O=C(Cl)CCSCCC(=O)Cl	COC(=O)CCSCCC(=O)OC
CC(C)(CCC(=O)O)CC(=O)O	COC(=O)CCC(C)(C)CC(=O)OC
CCN(CC)C(=O)CCC(=O)O	CCN(CC)C(=O)CCC(=O)OC
CCCCCCCCCCCCCCCC#N	CCCCCCCCCCCCCCCC(=N)OC.Cl
CCCCCCC(=O)CCC(=O)O	CCCCCCC(=O)CCC(=O)OC
O=C(O)C(F)(Br)C(F)(F)Br	COC(=O)C(F)(Br)C(F)(F)Br
CC(C)CCCCCCCCCCCC(=O)O	COC(=O)CCCCCCCCCCCC(C)C
O=CCCCCCCCCCCC(=O)O	COC(=O)CCCCCCCCCCC(OC)OC
O=C(O)CCCCCCCCC(O)CO	COC(=O)CCCCCCCCC(O)CO
CN(C)N=C(S)SCC(=O)O	COC(=O)CSC(S)=NN(C)C
C#CC(C)(CCC=C(C)C)OC(C)=O	COC(C)(C)C=CCC(C)CCOC(C)=O
C#CC(C)(CCC=C(C)C)OC(C)=O	C#CC(C)(CC=CC(C)(C)OC)OC(C)=O
CC(C)CC(C)(CC(=O)O)CC(=O)O	COC(=O)CC(C)(CC(=O)OC)CC(C)C
CC(=O)CCCCCCCCCCC(=O)O	COC(=O)CCCCCCCCCCC(C)=O
CCCCCCCCCCCCC(Br)C(=O)O	CCCCCCCCCCCCC(Br)C(=O)OC
O=C(O)CCCCCCCCCCC(=O)O	COC(=O)CCCCCCCCCCC(=O)OC
COC(=O)CCCCCN=C(O)OC	COC(=O)CCCCC(N=C(O)OC)OC
O=C(O)CCCCCCCCCCCCCCCI	COC(=O)CCCCCCCCCCCCCCCI
CCCCCCCCCCCCCCC(N)C(=O)O	CCCCCCCCCCCCCCC(N)C(=O)OC.Cl
CCOC(=O)C(CC=O)C(=O)OCC	CCOC(=O)C(CC(OC)OC)C(=O)OCC
O=C(O)CCCCCCCCCCCC(=O)O	COC(=O)CCCCCCCCCCCC(=O)OC
CCCCCCSCCCCCCCCCCC(=O)O	CCCCCCSCCCCCCCCCCC(=O)OC
CCCCCCCCCCCCCCCC(=O)C=[N+]=[N-]	CCCCCCCCCCCCCCCCC(=O)OC
FC(F)=C(F)C(F)=C(F)C(F)=C(F)F	COC(F)(F)C(F)C(F)=C(F)C(F)C(F)(F)OC
CCCCCCCCCCCCCCCCCCC(N)C(=O)O	CCCCCCCCCCCCCCCCCCC(N)C(=O)OC.Cl
COC(=O)C(C(=O)OC)=C(C(=O)OC)C(=O)OC	COC(=O)C(Br)(C(=O)OC)C(OC)(C(=O)OC)C(=O)OC
COC(=O)C(C(=O)OC)=C(C(=O)OC)C(=O)OC	COC(=O)C(Cl)(C(=O)OC)C(OC)(C(=O)OC)C(=O)OC
O=C(O)CS(=O)(=O)CS(=O)(=O)CC(=O)O	COC(=O)CS(=O)(=O)CS(=O)(=O)CC(=O)OC
COC(=O)C(C(=O)OC)C(C(=O)OC)C(=O)OC	COC(=O)C1COCC1(C(=O)OC)C(=O)OC
O=C(O)CCCCCCCCCCCCCCCCCCCCCCC(=O)O	COC(=O)CCCCCCCCCCCCCCCCCCCCCCC(=O)OC
COC(=O)CC(C(=O)OC)C(C(=O)OC)C(=O)OC	COC(=O)CC1C(=O)OCC1(C(=O)OC)C(=O)OC
COC(=O)C(CC(C(=O)OC)C(=O)OC)C(=O)OC	COC(=O)C1(C(=O)OC)COC(=O)C(CO)(C(=O)OC)C1
COC(=O)C(CCC(C(=O)OC)C(=O)OC)C(=O)OC	COC(=O)C(CO)(CCC(CO)(C(=O)OC)C(=O)OC)C(=O)OC
O=[N+]([O-])C([N+](=O)[O-])([N+](=O)[O-])C([N+](=O)[O-])([N+](=O)[O-])[N+](=O)[O-]	COC(=O)C([N+](=O)[O-])[N+](=O)[O-]
O=C(O)C(F)(F)C(F)(F)C(F)(F)C(F)(F)C(F)(F)C(F)(F)C(F)(F)Cl	COC(=O)C(F)(F)C(F)(F)C(F)(F)C(F)(F)C(F)(F)C(F)(F)C(F)(F)Cl
COC(=O)C(C(=O)OC)C(C(=O)OC)(C(=O)OC)C(C(=O)OC)C(=O)OC	COC(=O)C(C(=O)OC)C(OC)(C(=O)OC)C(=O)OC
O=C(O)CN(CCN(CC(=O)O)CC(=O)O)CCN(CC(=O)O)CC(=O)O	COC(=O)CN(CCN(CC(=O)OC)CC(=O)OC)CCN(CC(=O)OC)CC(=O)OC
FC(F)(F)P(Cl)Cl	COP(OC)C(F)(F)F
FC(F)(F)P(I)I	CO[PH](=O)C(F)(F)F
ClP(Cl)C(Cl)(Cl)Cl	CO[PH](=O)C(Cl)(Cl)Cl
ClP(Cl)C(Cl)(Cl)Cl	COP(OC)C(Cl)(Cl)Cl
O=P(Cl)(Cl)C(Cl)(Cl)Cl	COP(=O)(Cl)C(Cl)(Cl)Cl
CCCCCC(O)C=CI	CCCCCC(C=CI)OC
O=C(O)C=C(O)C(O)=Nc1ccccc1	COC(=O)C=C(O)C(O)=Nc1ccccc1
O=C(O)C(=Cc1c(O)ccc2ccccc12)N=C(O)c1ccccc1	COC(=O)C(=Cc1c(O)ccc2ccccc12)N=C(O)c1ccccc1
CC1CC(C)C2OCC1O2	COC1OC(CO)C(C)CC1C
CCOC(OCC)C1CO1	CCOC(OCC)C(O)COC
CC1(C)C=C1[Si](C)(C)C	COC(C)(C)C=C[Si](C)(C)C
CSCCCCCC(=O)O	COC(=O)CCCCCSC
CP(C)C(F)(F)PC(F)(F)F	COP(C(F)P(C)C)C(F)(F)F
ICCC=Cc1ccccc1	COC(c1ccccc1)C1CC1
CC#Cc1c(C#CC)c1=O	CC#CC=C(C#CC)C(=O)OC
CC(Br)C(O)C=CC(=O)O	COC(=O)C=CC(O)C(C)Br
CC1=COCC(C)C1=O	COC1OCC(C)C=C1C
C=CCN=C(O)OC(C)(C)C	CCC(N=C(O)OC(C)(C)C)OC
CCCCC1CC(Br)=NO1	CCCCC1CC(OC)=NO1
CCCC(CCC)=NN=C(C)O	CCCC1(CCC)N=NC(C)(OC)O1
C=C(N=C=O)P(=O)(Cl)Cl	C=C(N=C(O)OC)P(=O)(OC)OC
C=CN=Cc1ccc(OC)cc1	COc1ccc(C=NC(C)OC)cc1
CC1(C)CCCC(C)(C)N1C=O	COC(=O)N1C(C)(C)CCCC1(C)C
CCCCCCCCCCCCC(OC)(OC)[Si](C)(C)C	CCCCCCCCCCCCC(=O)OC
O=C=NC(Cl)(Cl)C(F)(F)F	COC(O)=NC(Cl)(Cl)C(F)(F)F
N#CC(C#N)=C(Cl)C(F)(F)F	COC(=C(C#N)C#N)C(F)(F)F
N#Cc1nsc(C#N)n1	COC(=N)c1nc(C#N)ns1
N#Cc1nsc(C#N)n1	COC(=N)c1nsc(C(=N)OC)n1
CC1(C2CC2)CC(=O)C1(Cl)Cl	COC1(OC)C(=O)CC1(C)C1CC1
CC(C1=C(Cl)C1(Cl)Cl)C(C)(C)Cl	COC(=O)C#CC(C)C(C)(C)Cl
C1=CC2CC1C1C2C2C3C=CC(C3)C12	COC1CC2CC1C1C3C4C=CC(C4)C3C21
O=CC1COC2(CCCCC2)O1	COC(=O)C1COC2(CCCCC2)O1
N#CC=C1CCCCc2ccccc21	COC1=C(C#N)c2ccccc2CCCC1
CCCCCCCCCCCCC(OC)([Si](C)(C)C)[Si](C)(C)C	CCCCCCCCCCCCC(=O)OC
CCCCCCCCCCCCC(OC)([Si](C)(C)C)[Si](C)(C)C	CCCCCCCCCCCCC(OC)(OC)[Si](C)(C)C
CC1(C)C(=Cc2ccccc2)C1(Br)Br	COC(C#CC(C)(C)OC)c1ccccc1
CC(C)(C)OC(=O)C1CC1(Cl)Cl	COC(=O)CCC(=O)OC(C)(C)C
CC(=O)CCC(C)(C)[N+](=O)[O-]	COC(C)(CCC(C)(C)[N+](=O)[O-])OC
BrC1=NOC(c2ccccc2)C1	COC1=NOC(c2ccccc2)C1
C=P(Cl)(N(C(C)C)C(C)C)N(C(C)C)C(C)C	CC(C)N(C(C)C)P(C)(=O)N(C(C)C)C(C)C
C=P(Cl)(N(C(C)C)C(C)C)N(C(C)C)C(C)C	CO[P+](C)(N(C(C)C)C(C)C)N(C(C)C)C(C)C.[Cl-]
CC(C)(C)C1=C([Si](C)(C)C)[Si](C)(C)O1	CO[Si](C)(C)C(C(=O)C(C)(C)C)[Si](C)(C)C
CC(=CI)C1OC(O)C=CC1C	COC1C=CC(C)C(C(C)=CI)O1
O=C1CC(OCc2ccccc2)CO1	COC(=O)CC(CO)OCc1ccccc1
O=C(C1=COCCC1)C(Cl)(Cl)Cl	COC(=O)C1=COCCC1
CC(C)(Cl)C(C)(C)C1=C(Cl)C1(Cl)Cl	COC(=O)C#CC(C)(C)C(C)(C)Cl
CC1(C)NN=C(c2ccccc2)C1(C)C	COC1(c2ccccc2)N=NC(C)(C)C1(C)C
O=C1CCS(=O)(=O)C1(Cl)Cl	COC(=O)CCS(=O)(=O)C(Cl)Cl
CC1(C)N=C(c2ccccc2)C=[N+]1[O-]	COC1(OC)C(c2ccccc2)=NC(C)(C)N1[O]
C[Si](C)(C)CCOC(=O)N1CCCC1	COC1CCCN1C(=O)OCC[Si](C)(C)C
COC(=O)C1(Cl)SC=C(C)C1=O	COC(=O)c1sc(OC)c(C)c1O
c1ccc([Se]CC2CCCCO2)cc1	COCC1CCCCO1
O=C(O)c1ccc(-c2ncc[nH]2)cc1	COC(=O)c1ccc(-c2ncc[nH]2)cc1
CC1(C)CC(=O)C([N+](=O)[O-])C(C)(C)C1	COC(=O)CC(C)(C)CC(C)(C)C[N+](=O)[O-]
C=CC1(O[Si](C)(C)C)CC1C(=O)OC	COCCC(=O)CCC(=O)OC
C=COCCOCC1COC(=O)O1	COC(C)OCCOCC1COC(=O)O1
C[Si](C)(C)CCOC(=O)N1CCCCC1	COC1CCCCN1C(=O)OCC[Si](C)(C)C
O=C=NC1CCCCN1[N+](=O)[O-]	COC(O)=NC1CCCCN1[N+](=O)[O-]
COC(=O)C(C)=CCN=C(O)OC(C)(C)C	CC(=CCN=C(O)OC(C)(C)C)C(=O)O
COC(CCC(C)=CCCC(C)=CC(=O)O)OC	COC(=O)C=C(C)CCC=C(C)CCC(OC)OC
COc1ccc2c(c1)C(=CC#N)CCC2	COc1ccc2c(c1)C(C#N)C(OC)(OC)CCC2
C[Si](C)(C)CCOC(=O)N1CCCCCC1	COC1CCCCCN1C(=O)OCC[Si](C)(C)C
N#CC(COC=O)Cc1ccccc1	COC(=O)C(CO)Cc1ccccc1
CC12C=CC(C1)C1C(=O)OC(=O)C12	COC(=O)C1C2C=CC(C)(C2)C1C(=O)OC
CCC1(C=C[N+](=O)[O-])CCCOC1=O	CCC1(CCCO)CC(OC)OC1=O
CC(C)(C)c1ccc(O)cc1	COC1(C(C)(C)C)C=CC(=O)C=C1
COc1ccc(O)c2ccccc12	COC1(OC)C=CC(=O)c2ccccc21
CC1(C)CC(=O)CC(C)(C)N1[O]	COC1(OC)CC(C)(C)N([O])C(C)(C)C1O
[N-]=[N+]=C1CCc2ccccc2C1=O	COC(=O)C1CCc2ccccc21
O=S(=O)(Nc1ccccc1)c1ccccc1	COC1(OC)C=CC(=NS(=O)(=O)c2ccccc2)C=C1
O=[N+]([O-])c1cc(Cl)cc([N+](=O)[O-])c1	COc1cc(Cl)cc([N+](=O)[O-])c1
Cc1ccc(S(=O)(=O)Nc2ccccc2)cc1	Cc1ccc(S(=O)(=O)N(C)c2ccccc2)cc1
N#[N+]C(C(=O)c1ccccc1)=C([O-])c1ccccc1	COC(=O)C(C(=O)c1ccccc1)c1ccccc1
N#CC(=NNc1ccccc1)C(N)=C(C#N)C#N	COC(=N)c1nn(-c2ccccc2)c(=N)c(C#N)c1N
N#CC(=NNc1ccccc1)C(N)=C(C#N)C#N	COc1[nH]c(=N)c(N=Nc2ccccc2)c(N)c1C#N
O=[N+]([O-])C(F)(CC(F)([N+](=O)[O-])[N+](=O)[O-])[N+](=O)[O-]	O=[N+]([O-])C(F)=CC(F)([N+](=O)[O-])[N+](=O)[O-]
O=[N+]([O-])C(F)(CC(F)([N+](=O)[O-])[N+](=O)[O-])[N+](=O)[O-]	COC(=O)CC(=O)OC
CCC(=O)c1ccc(Br)cc1N=[N+]([O-])c1cc(Br)ccc1C(=O)CC	CCC(=O)c1ccc(Br)cc1NC(C)(OC)c1onc2cc(Br)ccc12
CCC(=O)c1ccc(C2CC2)cc1N=[N+]([O-])c1cc(C2CC2)ccc1C(=O)CC	CCC(=O)c1ccc(C2CC2)cc1NC(C)(OC)c1onc2cc(C3CC3)ccc12
CCC(=O)c1ccc(C(C)(C)C)cc1N=[N+]([O-])c1cc(C(C)(C)C)ccc1C(=O)CC	CCC(=O)c1ccc(C(C)(C)C)cc1NC(C)(OC)c1onc2cc(C(C)(C)C)ccc12
CCC(=O)c1ccc([N+](=O)[O-])cc1N=[N+]([O-])c1cc([N+](=O)[O-])ccc1C(=O)CC	CCC(=O)c1ccc([N+](=O)[O-])cc1NC(C)(OC)c1onc2cc([N+](=O)[O-])ccc12
CSP(Cl)Cl	COP(OC)SC
CCOC=CC(C)C	CCOC(OC)C(C(C)C)C(C(C)C)C(OC)OCC
CCCCCCC#CBr	CCCCCCC(=O)C(=O)OC
N#CC(C#N)=NNc1ccccc1	COC1=NC(=C(C#N)N=Nc2ccccc2)N=C(N)C1=NNc1ccccc1
FC(F)=C(C(=C(F)F)C(F)(F)F)C(F)(F)F	OCC(F)(F)C(C(=C(F)F)C(F)(F)F)C(F)(F)F
CCC(=O)c1ccccc1N=[N+]([O-])c1ccccc1C(=O)CC	CCC(=O)c1ccccc1NC(C)(OC)c1onc2ccccc12
CC1=C(C)CCC1	COC(C)(CCCC(C)=O)OO
C1=CCCCC=C1	COC1C=CC(OC)CCC1
CC(=O)C(O)O	COC(OC)C(C)=O
CSSC(=O)Cl	COC(=O)SSC
CC(C)CC=CC(=O)O	COC(=O)C=CCC(C)C
COC1=CCCCC1	COC1(OC)CCCCC1O
COC1=CCCCC1	COC1(OC)CCCCC1Br
CC1=CC(O)CCC1	COC1C=C(C)CCC1
[C-]#[N+]CCCC	CCCCN=C(O)OC
BrC1C2CC3CC(C2)CC1C3	COC1C2CC3CC(C2)CC1C3
NCC(=O)O	COC(=O)CN
COC1C=CCCC1	COC1CCCC(OC)C1Br
O=C1CCCC=C1O	COC1=CCCCC1=O
C[Si](C)(C)C(Br)([Si](C)(C)C)[Si](C)(C)Br	CO[Si](C)(C)C(Br)([Si](C)(C)C)[Si](C)(C)C
Fc1ccccc1Cl	COc1ccccc1OC
CCC1CCCCC1=O	CCC(=O)CCCCC(=O)OC
NCC(=O)O	COC(=O)CN.Cl
C=CCCC(=O)CCCCCC	CCCCCCC(=O)CCC(OC)OC
C=C(OC)c1ccccc1	COC(CO)(OC)c1ccccc1
C=C(OC)c1ccccc1	COC(=O)Cc1ccccc1
O=C(Cl)CCS(=O)Cl	COC(=O)CCS(=O)O
CC1C(=O)CCCC1=O	COc1cccc(O)c1C
Cc1cccc(C(=N)O)c1	COC(O)=Nc1cccc(C)c1
CC(N)C(=O)O	COC(=O)C(C)N.Cl
N#Cc1cccc(F)c1	COC(=N)c1cccc(F)c1.Cl
N#Cc1cccc(Br)c1	COC(=N)c1cccc(Br)c1.Cl
O=C(Cl)SSC(=O)Cl	COC(=O)SSC(=O)OC
O=C1CCCCCC1=O	COC1(OC)CCCCCC1=O
C[Si](C)(C)OC1=CCCCC1	COC1CCCCC1=O
CSCSCC(N)C(=O)O	COC(=O)C(N)CSCSC.Cl
COC1(C)C=CC(=O)C=C1	COC(C)(OC)C1C=CC(=O)C1
Cc1cc(C)c(O)c(C)c1	COCc1cc(C)c(O)c(C)c1
CC1=CC(C)(C)C(CC=O)C1	COC(CC1CC(C)=CC1(C)C)OC
CCC(=O)c1ccccc1O	COC1(C)Oc2ccccc2C1=O
COCC#Cc1ccccc1	COC[C]=C(OC)c1ccccc1.[Hg+].[OH-]
CC(C)(C)c1ccc(CO)cc1	COC(=O)c1ccc(C(C)(C)C)cc1
CC(O)=C(C)c1ccccc1	COC(=O)CC(C)c1ccccc1
N=C(O)C1CC=CCC1	COC(O)=NC1CC=CCC1
N=C(O)NP(=O)(Cl)Cl	COP(=O)(Cl)NC(=N)O
CC(C)CC(=O)c1ccccc1	COC(OC)(c1ccccc1)C(O)C(C)C
CC(C)(Cl)c1ccc(Br)cc1	COC(C)(C)c1ccc(Br)cc1
COc1ccc(C=CC=O)cc1	COc1ccc(C=CC(OC)OC)cc1
CCC=C(C(=O)OC)C(=O)OC	COC(=O)C(C(=O)OC)C(C)C(OC)OC
O=CC1=CC=CC2=CC=CC=C1C2	COC(=O)C1=CC=CC2=CC=CC=C1C2
N#Cc1ccc(C(=O)O)cc1	COC(=O)c1ccc(C#N)cc1
COc1ccc(N(C)C)cc1	COCN(C)c1ccc(OC)cc1
O=C(O)c1ccc(CBr)cc1	COC(=O)c1ccc(CBr)cc1
CC1(Cl)C(=O)CCCC1=O	COC(=O)CCCC(=O)C(C)Cl
CC(=O)OCN(C)[N+](=O)[O-]	COCN(C)[N+](=O)[O-]
CC(=Cc1ccccc1)[N+](=O)[O-]	COC(C(C)=NO)c1ccccc1
COC(=O)C(=CC(C)C)C(=O)OC	COC(=O)C1(C(=O)OC)C(OC)C1(C)C
O=C(c1ccccc1)C(Cl)Cl	COC(C=O)(OC)c1ccccc1
CCCC(CCC)=NN=C(O)OC	CCCC1(CCC)N=NC(OC)(OC)O1
Cc1ccc(C(=O)C=[N+]=[N-])cc1	COCC(=O)c1ccc(C)cc1
CCC1=CC(=O)c2ccccc2C1=O	CCc1cc(OC)c2ccccc2c1O
CC(C)OC(=O)Cc1ccccc1	COC(=O)Cc1ccccc1
OCc1ccccc1-c1ccccc1	COCc1ccccc1-c1ccccc1
CCCCCCCCCCCCOCC(=O)O	CCCCCCCCCCCCOCOC
CC(C)(C)c1ccc(OCCO)cc1	COC1(C(C)(C)C)C=CC2(C=C1)OCCO2
C[SiH](c1ccccc1)c1ccccc1	CO[Si](C)(c1ccccc1)c1ccccc1
CC(C)C(CC(=O)O)(CC(=O)O)C(C)C	COC(=O)CC(CC(=O)OC)(C(C)C)C(C)C
O=C1C=CC(=O)c2c(I)cccc21	COc1ccc(OC)c2c(I)cccc12
N#Cc1cccc(C(F)(F)F)c1	COC(=N)c1cccc(C(F)(F)F)c1.Cl
O=C=NC(CBr)P(=O)(Cl)Cl	COC(O)=NC(CBr)P(=O)(Cl)Cl
O=C=NC(CBr)P(=O)(Cl)Cl	C=C(N=C(O)OC)P(=O)(OC)OC
CC(CCC(=O)O)c1ccccc1	COC(=O)CCC(C)c1ccccc1
COc1cccc2c(O)cccc12	COc1cccc2c1C(OC)(OC)C=CC2=O
O=C(Cl)C(Br)CCC(Br)C(=O)Cl	COC(=O)C(Br)CCC(Br)C(=O)OC
O=C(O)c1ccc(Cl)c(Cl)c1Cl	COC(=O)c1ccc(Cl)c(Cl)c1Cl
COc1cc(CO)cc(OC)c1O	COCc1cc(OC)c(O)c(OC)c1
CC(C)(Oc1ccc(Cl)cc1)C(=O)O	COC(=O)C(C)(C)Oc1ccc(Cl)cc1
OCc1ccccc1Oc1ccccc1	COCc1ccccc1Oc1ccccc1
C=C(C(=O)O)c1ccc([N+](=O)[O-])cc1	C=C(C(=O)OC)c1ccc([N+](=O)[O-])cc1
CCOP(=O)(OCC)OS(C)(=O)=O	CCOP(=O)(OC)OCC
CC(C)(C)c1cc(CO)c(O)c(C(C)(C)C)c1	COCc1cc(C(C)(C)C)cc(C(C)(C)C)c1O
CC1=C(CC(=O)C=[N+]=[N-])C(C)(C)CCC1	C=C1C(C)(C)CCCC1(C)CC(=O)OC
COC(=O)c1ccc2c(Br)cccc2c1	COC(=O)c1ccc2c(OC)cccc2c1
Oc1c(O)c(Cl)c(Cl)c(Cl)c1Cl	COC(=O)C(Cl)=C(Cl)C(Cl)=C(Cl)C(=O)OC
N#Cc1ccc([N+](=O)[O-])cc1C#N	COc1ccc(C#N)c(C#N)c1
N#Cc1ccc([N+](=O)[O-])cc1C#N	COC1=NC(=NC2=NC(=[N-])c3ccc([N+](=O)[O-])cc32)c2ccc([N+](=O)[O-])cc21.[Li+]
COc1ccc(C(=O)c2ccc(OC)cc2)cc1	COc1ccc(C(OC)(OC)c2ccc(OC)cc2)cc1
COc1ccc(C=C2C(=O)c3ccccc3C2=O)cc1	COC(=O)C1(c2ccc(OC)cc2)C(=O)c2ccccc2C1=O
N#Cc1cc([N+](=O)[O-])cc([N+](=O)[O-])c1	COC(=N)c1cc([N+](=O)[O-])cc([N+](=O)[O-])c1
O=[N+]([O-])c1c(F)c(F)c(F)c(F)c1F	COc1c(F)c(F)c([N+](=O)[O-])c(F)c1F
O=C1C(=Cc2ccccc2)CCCC1=Cc1ccccc1	COC(C1=CCCC(=Cc2ccccc2)C1=O)c1ccccc1
O=S(=O)(F)OC(F)(F)C(F)(Cl)C(F)(F)F	COC(=O)C(F)(Cl)C(F)(F)F
O=S(=O)(F)OC(F)(F)C(F)(Br)C(F)(F)F	COC(=O)C(F)(Br)C(F)(F)F
CC12CCC3C(CCC4CC(O)CCC43C)C1CCC2=O	COC1(OC)C(O)CC2C3CCC4CC(O)CCC4(C)C3CCC21C
c1ccc2c(c1)C1c3ccccc3C2C23C4CCCC2C143	COC1CCCC=C2C3c4ccccc4C(c4ccccc43)C21
CC(=O)OCc1cc(C(C)(C)C)c(O)c(C(C)(C)C)c1	COCc1cc(C(C)(C)C)c(O)c(C(C)(C)C)c1
CCC1Cc2cc(OCC(=O)O)c(Cl)c(Cl)c2C1=O	CCC1Cc2cc(OCC(=O)OC)c(Cl)c(Cl)c2C1=O
O=C(c1cccc([N+](=O)[O-])c1)c1cccc([N+](=O)[O-])c1	COC(OC)(c1cccc([N+](=O)[O-])c1)c1cccc([N+](=O)[O-])c1
CCCC1Cc2cc(OCC(=O)O)c(Cl)c(Cl)c2C1=O	CCCC1Cc2cc(OCC(=O)OC)c(Cl)c(Cl)c2C1=O
CC(C)C1Cc2cc(OCC(=O)O)c(Cl)c(Cl)c2C1=O	COC(=O)COc1cc2c(c(Cl)c1Cl)C(=O)C(C(C)C)C2
CCCCC1Cc2cc(OCC(=O)O)c(Cl)c(Cl)c2C1=O	CCCCC1Cc2cc(OCC(=O)OC)c(Cl)c(Cl)c2C1=O
COC(=O)C1=C(C(=O)OC)C12c1ccccc1-c1ccccc12	COC(=O)C1C(OC)(C(=O)OC)C12c1ccccc1-c1ccccc12
O=C(O)COc1cc2c(c(Cl)c1Cl)C(=O)C(C1CCCC1)C2	COC(=O)COc1cc2c(c(Cl)c1Cl)C(=O)C(C1CCCC1)C2
CC(C)CC(N=C(O)OCc1ccccc1)C(O)=NCC(=O)O	COCN=C(O)C(CC(C)C)N=C(O)OCc1ccccc1
CP(=O)(Oc1ccc([N+](=O)[O-])cc1)Oc1ccc([N+](=O)[O-])cc1	COP(C)(=O)Oc1ccc([N+](=O)[O-])cc1
COc1ccc(CC(=O)c2cc(OC)c(OC)cc2CC(=O)O)cc1OC	COC(=O)Cc1cc(OC)c(OC)cc1C(=O)Cc1ccc(OC)c(OC)c1
O=C=O	COC(=O)[O-].[Na+]
[C-]#[O+]	COC(=O)OC
C=O	COCOC
CC1=CCCC1	CC(=O)CCCC=O
CC1=CCCC1	COC(CCCC(C)=O)OC
C1CC2CCCC(C1)C2	COC12CCCC(CCC1)C2
OCCCCCCCCBr	COCCCCCCCCO
COC=COC	COC(OC)OO
COC=COC	COC(OC)OO
C1=CCCCCC1	COC(=O)CCCCCC=O
C1=CCCCCC1	COC(CCCCCC=O)OC
C1=CCCCCC1	COC1CCCCCC1I
C=C=CC(C)=O	COC(C)=CC(C)=O
CC1(O)CCCCC1	COC1(C)CCCCC1
C1=CCCCCC=C1	COC1C=CC(I)CCCC1
C1C2CC3CC1CC(C2)C3	COC12CC3CC(CC(C3)C1)C2
C=CC(C)(C)CC=O	C=CC(C)(C)CC(OC)OC
C#CCCCC=O	C#CCCCC(OC)OC
ClCC1CC1(Cl)Cl	C=C1CC1(OC)OC
CC1(C)C(C)(C)C1(Br)Br	COC(C)(C)C(Br)=C(C)C
CC(C)=Cc1ccccc1	COC(C)(C)Cc1ccccc1
CC(C)C(=O)C(C)Cl	CCC(=O)C(C)(C)OC
COC(=O)CSC	COC(=O)C(OC)SC
CCC(=O)C(C)(C)Cl	CCC(=O)C(C)(C)OC
C=CC=CC(=O)OC	COC(=O)C=CC(CBr)OC
OCC1OC(O)CC1O	COC1CC(O)C(CO)O1
ClC=Cc1ccccc1	COC(=O)c1ccccc1
BrC=Cc1ccccc1	COC(OC)C(OC)c1ccccc1
COC=C(C)C(=O)OC	COC(=O)C(C)(OC)OO
C=COC(=O)CCCl	COC(=O)CCCl
C=C(CC)CCC(=O)O	C=C(CC)CCC(=O)OC
O=C=NC(=O)N=C=O	COC(=O)N=C(O)N=C(O)OC
CCC(CC)=NN=C(C)O	CCC1(CC)N=NC(C)(OC)O1
CCC(C)C(N)C(=O)O	CCC(C)C(N)C(=O)OC.Cl
FC(F)(F)N=C=S	COC(S)=NC(F)(F)F
OCC1OC(O)C(O)C1O	COC1OC(CO)C(O)C1O
CC(C)(O)c1ccccc1	COC(C)(C)c1ccccc1
COC(=O)C=CCCCCO	COC(=O)CC1(OC)CCCCO1
c1ccc2cc3ccccc3cc2c1	COC1(OC)c2ccccc2C(OC)(OC)c2ccccc21
CC1(C)CC(=O)C=C(O)C1	COC1=CC(=O)CC(C)(C)C1
CC(=CO)c1ccccc1	COC(OC)C(C)c1ccccc1
CC1OC(O)C(O)C(O)C1O	COC1OC(C)C(O)C(O)C1O
CC1OC(O)C(O)C(O)C1O	COC1OC(C)C(O)C(O)C1O
CC1OC(O)C(O)C(O)C1O	COC1OC(C)C(O)C(O)C1O
O=C(O)C=Cc1ccccc1	COC(c1ccccc1)C(I)C(=O)O
COC1CCCCC1=O	COC(CCCCC(=O)O)OC
CC1(Cl)CCCCC1=O	COC(=O)CCCC(C)C(=O)OC
CCCCCCC(=O)CCC=O	CCCCCCC(=O)CCC(OC)OC
C=CS(=O)(=O)c1ccccc1	COCC(Cl)(Cl)S(=O)(=O)c1ccccc1
O=C(O)c1ccc(F)cc1	COC(=O)c1ccc(F)cc1
CCOc1ccc(O)cc1	CCOC1(OC)C=CC(=O)C=C1
Oc1ccc(-c2ccccc2)cc1	COC1(c2ccccc2)C=CC(=O)C=C1
CCCCC(=O)c1ccccc1	CCCC(O)C(OC)(OC)c1ccccc1
O=C(O)CCCCCCC#CCO	COC(=O)CCCCCCC#CCO
O=C(O)c1ccc(CCl)cc1	COC(=O)c1ccc(CCl)cc1
O=C(O)CCCCCCCC#CCO	COC(=O)CCCCCCCC#CCO
Oc1ccc2ccccc2c1O	COC1=CC(=O)C(=O)c2ccccc21
O=C(Cl)C(F)(Cl)C(F)(F)F	COC(=O)C(F)(Cl)C(F)(F)F
O=C(O)CCC=CCCC(=O)O	COC(=O)CCC=CCCC(=O)OC
Cc1ccc(C(=O)c2ccccc2)cc1	Cc1ccc(C(O)(CO)c2ccccc2)cc1
O=C1C=CC(=O)c2c(O)cccc21	COC1=CC(=O)c2c(O)cccc2C1=O
COc1cc(CO)ccc1O	COCc1ccc(O)c(OC)c1
NC(Cc1ccccc1)C(=O)O	COC(=O)C(N)Cc1ccccc1.Cl
N#CSc1ccc([N+](=O)[O-])cc1	CSc1ccc([N+](=O)[O-])cc1
C=CCc1ccc(OC)c(OC)c1	C=CC(OC)c1ccc(OC)c(OC)c1
CC(CCc1ccccc1)C(=O)O	COC(=O)C(C)CCc1ccccc1
O=C(O)CCCCCCCC=CCCCCCCO	COC(=O)CCCCCCCC=CCCCCCCO
Cc1cc(C(C)(C)C)c(O)c(C(C)(C)C)c1	COCc1cc(C(C)(C)C)c(O)c(C(C)(C)C)c1
Brc1ccc2ccc3cccc4ccc1c2c34	COc1ccc2ccc3cccc4ccc1c2c34
O=C1c2ccccc2C(=O)c2c(O)cccc21	Cc1ccc2c(c1O)C(=O)c1ccccc1C2=O
O=C(Cc1ccccc1)OCc1ccccc1	COC(=O)Cc1ccccc1
COc1ccc(C=CC(=O)c2ccccc2O)cc1	COc1ccc(C2Oc3ccccc3C(OC)(OC)C2O)cc1
CC(O)=NC1C(O)OC(CO)C(O)C1O	COC1OC(CO)C(O)C(O)C1N=C(C)O
CC(C)(C)OC(O)=NC(CC(=O)O)C(=O)O	COC(=O)C(CC(=O)O)N=C(O)OC(C)(C)C
CC(C=CC=C(C)C=CC1=C(C)CCCC1(C)C)=CC=O	COC(=O)C=C(C)C=CC=C(C)C=CC1=C(C)CCCC1(C)C
O=C(O)c1cc([N+](=O)[O-])cc([N+](=O)[O-])c1	COc1cc(C(=O)O)cc([N+](=O)[O-])c1
CC12CCC3c4ccc(O)cc4CCC3C1CCC2=O	COC1(OC)C(O)CC2C3CCc4cc(O)ccc4C3CCC21C
CC(C=O)C1CCC2C3CCC4=CC(=O)CCC4(C)C3CCC12C	COC(=O)C(C)C1CCC2C3CCC4=CC(=O)CCC4(C)C3CCC12C
CC(=O)C1CCC2C3CCC4=CC(=O)CCC4(C)C3CCC12C	COC(=O)C1C=C2CCC3C(CCC4(C)C(C(C)=O)CCC34)C2(C)C1
CC(C)(C)c1cc(-c2cc(C(C)(C)C)cc(C(C)(C)C)c2O)c(O)c(C(C)(C)C)c1	COc1cc(C(C)(C)C)c2oc3c(C(C)(C)C)cc(C(C)(C)C)cc3c2c1Br
ClP(Cl)CCP(Cl)Cl	COP(CCP(OC)OC)OC
C[Si](C)(C)[Si](C)(C)[Si](C)(C)Cl	CO[Si](C)(C)[Si](C)(C)[Si](C)(C)C
COC=CC1CC1	COC(OC)C(O)C1CC1
CC(=O)C(C)(Cl)Br	COC(C)(OC)C(C)=O
C1=CC12CCC21C=C1	C=CC1(OC)CCC12C=C2
N=C(O)C1CC1	COC(O)=NC1CC1
C=Cc1ccccc1C=O	CCc1ccccc1C(=O)OC
C=CCC(C)(O)CC(=O)O	C=CCC(C)(O)CC(=O)OC
NCCCOCC(=O)O	COC(=O)COCCCN.Cl
C=C(C(=O)OC)C(C)O	CC=C(COC)C(=O)OC
BrC1(Br)CC1(C1CC1)C1CC1	C=C(Br)C(OC)(C1CC1)C1CC1
COP(=O)(SC)N(C)C	COP(=O)(OC)SC
FC(F)=Cc1ccccc1	COC(=O)Cc1ccccc1
CC1=CC(O)CC(C)(C)C1	COC1(C)CC(C)(C)CC(O)C1Br
COC1=CC=CCC=C1	COC1(OC)C=CC=CC=C1
CCCC=CCC(O)C(Cl)(Cl)Cl	CCCC=CCC(OC)C(=O)O
Cc1c(-c2ccccc2)c1=S	COC(=S)C(=C(C)OC)c1ccccc1
C1C2C3C2C2C1C3C1C3CC4C1C4C32	COC1C2CC3C(C2)C1C1C2CC4C(C32)C41
O=C=NC=Cc1ccccc1	COC(O)=NC=Cc1ccccc1
CC1=CCC(C(C)(C)Cl)CC1	COC(C)(C)C1CC=C(C)CC1
C[Si](C)(C)CSc1ccccc1	COCSc1ccccc1
Cc1cc(C)c(F)c(C)c1	COc1cc(OC)c(F)c(OC)c1
C#CC(=O)C1CCCCC1	COC=CC(=O)C1CCCCC1
CC(=O)C1(C(C)=O)CC1	COCCc1c(C)n[nH]c1C
COc1ccc(C=O)c(C)c1	COC(=O)c1ccc(OC)cc1C
COC1=CCCCCCCCCCC1	COC1(OC)CCCCCCCCCCC1Cl
COC1=CCCCCCCCCCC1	COC1(OC)CCCCCCCCCCC1Br
C=C(C)COc1ccccc1	COC(C)(CBr)COc1ccccc1
CCSC(COCC(SCC)SCC)SCC	COC(COCC(OC)OC)OC
C=C(CC(=O)O)c1ccccc1	C=C(CC(=O)OC)c1ccccc1
C=C(Cc1ccccc1)C(=O)O	C=C(Cc1ccccc1)C(=O)OC
CC(=O)OC1=C(C)CCCC1	COC(=O)CCCCC(C)=O
CC(=CCCl)OP(=O)(Cl)Cl	COP(=O)(OC)OC(C)=CCCl
CC(=CCCl)OP(=O)(Cl)Cl	COP(=O)(Cl)OC(C)=CCCl
BrC1=CC=CC2=CC=CC=C1C2	COC1=CC=CC2=CC=CC=C1C2
Cc1ccc(OCCO)cc1	COC1(C)C=CC2(C=C1)OCCO2
CCOP(=O)(OCC)C(Cl)SC	CCOP(=O)(OCC)C(OC)SC
COc1cc(C(=O)O)ccc1C	COC(=O)c1ccc(C)c(OC)c1
O=C1C2CCCC2C1(Cl)Cl	COC(=O)C1CCCC1C(Cl)Cl
COC(=O)c1ccccc1CCl	COCc1ccccc1C(=O)OC
CC(=O)CC(O)c1ccccc1	COC1OC(c2ccccc2)CC1(OC)OC
CC(Cl)(Br)C(=O)c1ccccc1	COC(OC)(C(C)=O)c1ccccc1
ON=Cc1cccc2ccccc12	COC(=O)c1cccc2ccccc12
CC1(C)C(c2ccccc2)C1(Br)Br	COC(C)(C)C(Br)=Cc1ccccc1
O=C=NS(F)(F)(F)(F)F	COC(O)=NS(F)(F)(F)(F)F
N#CCCSCc1ccccc1	COC(=N)CCSCc1ccccc1.Cl
[truncated: 17,493 more rows]

## Sheet: Solvolysis of acetone
Source SMILES string	Target SMILES string
O=C1OC2C(O)C(O)OC2C1O	CC1(C)OC2OC3C(O)C(=O)OC3C2O1
CC12C=CC(C)(OO1)c1ccccc12	CC1=CC2OC(C)(C)OOC2(C)c2ccccc21
CC(O)=NC1C(OCc2ccccc2)OC(CO)C(O)C1O	CC(O)=NC1C(OCc2ccccc2)OC(CO)C2OC(C)(C)OC12
COC(=O)C1=CC(O)C(N=C(C)O)C(C(O)C(O)CO)O1	COC(=O)C1=CC(O)C(N=C(C)O)C(C(O)C2COC(C)(C)O2)O1
C[Si](Cl)(Cl)Cl	C=C(C)O[Si](C)(OC(=C)C)OC(=C)C
FC(F)(Cl)SCl	CC(=O)CSC(F)(F)Cl
CCC(S)C=O	CCC1C=NC(C)(C)S1
CC(C)(C=O)CO	CC1(C)C=NC(C)(C)OC1
C=CC(C)(O)CCC=C(C)C	CC(C)=CCCC(C)(O)C=CC(C)(C)O
COC(O[Si](C)(C)C)=C(C)C	COC(=O)C(C)(C)C(C)(C)O[Si](C)(C)C
COC(O[Si](C)(C)C)=C(C)C	COC(=O)C(C)(C)C(C)(C)O
C=C(C)C1CC=C(C)C(=O)C1	C=C(C)C1CC=C(C)C(O)(C(C)(C)O)C1
CC=C1OC(=O)C=C1O	CC=C1OC(=O)C(C(C)(C)C2=C(O)C(=CC)OC2=O)=C1O
c1ccc(Oc2ccccc2)cc1	CC(C)(c1ccc(Oc2ccccc2)cc1)c1ccc(Oc2ccccc2)cc1
COC(=O)C(C#N)=C(SC)SC	CSc1cc(C)oc(=O)c1C#N
CC(=O)c1c(O)cccc1O	CC1(C)CC(=O)c2c(O)cccc2O1
N#CC1OC1c1ccc(Cl)cc1	CC1(C)OC(C#N)C(c2ccc(Cl)cc2)O1
N#CC1OC1c1ccccc1Cl	CC1(C)OC(C#N)C(c2ccccc2Cl)O1
CC(CCOCc1ccccc1)CCC1OC1(C)C	CC(CCOCc1ccccc1)CCC1OC(C)(C)OC1(C)C
CC(C)(C1=C(O)COC1=O)C1=C(O)COC1=O	CC1(C)CC(C)(C2=C(O)COC2=O)OC2=C1C(=O)OC2
CCCCI	CCCCCC(C)=O
C=CC=COC	COC=CCCC(C)(C)O
COC(=O)C1OC1C	COC(=O)C1OC(C)(C)OC1C
CC1CN1c1ccccc1	CC(CC(C)(C)O)Nc1ccccc1
OCC1(O)OCC(O)C(O)C1O	CC1(C)OC2COC3(CO)OC(C)(C)OC3C2O1
OCC1OC(O)C(O)C(O)C1O	CC1(C)OCC(C2OC(O)C3OC(C)(C)OC32)O1
OCC1OC(O)C(O)C(O)C1O	CC1(C)OC2OC(C(O)CO)C(O)C2O1
OCC1OC(O)C(O)C(O)C1O	CC1(C)OCC(C2OC3OC(C)(C)OC3C2O)O1
CC1(C)OC2C(O)OC(CO)C2O1	CC(=O)CC1OC(CO)C2OC(C)(C)OC12
N#CC1OC(COC(=O)c2ccccc2)C(O)C1O	CC1(C)OC2C(C#N)OC(COC(=O)c3ccccc3)C2O1
CC1(C)C=CC(O)=N1	CC(=O)CC1CC(C)(C)N=C1O
c1ccncc1	CC(C)(O)c1ccccn1
OC1CSC(O)CS1	CC1(C)N=CCS1
O=Cc1ccco1	CC(=O)C=Cc1ccco1
O=Cc1ccco1	CC(=O)C=Cc1ccco1
O=Cc1cccs1	CC(=O)C=Cc1cccs1
c1ccc2[nH]ccc2c1	CC(C)(c1c[nH]c2ccccc12)c1c[nH]c2ccccc12
c1ccc(C2CO2)cc1	CC1(C)OCC(c2ccccc2)O1
c1cc[nH]c1	CC(C)(c1ccc[nH]1)c1ccc[nH]1
O=C1N=C(O)CC(O)=N1	CC(C)C1C(O)=NC(=O)N=C1O
CN1C(=O)C(=O)c2ccccc21	CC(=O)CC1(O)C(=O)N(C)c2ccccc21
O=Cc1ccc2c(c1)OCO2	O=C(C=Cc1ccc2c(c1)OCO2)C=Cc1ccc2c(c1)OCO2
O=Cc1ccc2c(c1)OCO2	O=C(C=Cc1ccc2c(c1)OCO2)C=Cc1ccc2c(c1)OCO2
NN=c1ccc(-c2ccccc2)n[nH]1	CC(C)=NN=c1ccc(-c2ccccc2)n[nH]1
NNS(=O)(=O)c1cccnc1	CC(C)=NNS(=O)(=O)c1cccnc1
O=C1CC(=O)N(c2ccccc2)N1c1ccccc1	CC(C)=C1C(=O)N(c2ccccc2)N(c2ccccc2)C1=O
C1CCC2OC2C1	CC1(C)OC2CCCCC2O1
O=C1Nc2ccccc2C1=O	CC(=O)CC1(O)C(O)=Nc2ccccc21
O=C1Nc2ccccc2C1=O	O=C(CC1(O)C(O)=Nc2ccccc21)CC1(O)C(O)=Nc2ccccc21
Nc1ccc(O)cc1	CC(C)=Nc1ccc(O)cc1
CCOC(=O)CC(C)=O	CCOC(=O)C(C(C)=O)=C(C)C
O=Cc1ccc(Cl)cc1	O=C(C=Cc1ccc(Cl)cc1)C=Cc1ccc(Cl)cc1
O=Cc1ccccc1Cl	CC(=O)C=Cc1ccccc1Cl
O=Cc1ccccc1Cl	CC(=O)C=Cc1ccccc1Cl
O=Cc1cccc2ccccc12	CC(=O)C=Cc1cccc2ccccc12
COc1ccccc1N	COc1cccc2c1NC(C)(C)C=C2C
O=Cc1cccc([N+](=O)[O-])c1	CC(=O)C=Cc1cccc([N+](=O)[O-])c1
O=Cc1cccc([N+](=O)[O-])c1	CC(=O)CC(O)c1cccc([N+](=O)[O-])c1
O=Cc1ccc([N+](=O)[O-])cc1	CC(=O)CC(O)c1ccc([N+](=O)[O-])cc1
CC(O)=Nc1ccc(C=O)cc1	CC(=O)C=Cc1ccc(N=C(C)O)cc1
COc1cc(C=O)cc(OC)c1OC	COc1cc(C=CC(C)=O)cc(OC)c1OC
Nc1cccc2c1C(=O)c1ccccc1C2=O	Cc1cc2c3c(cccc3n1)C(=O)c1ccccc1-2
OCC1OC(n2cnc3c(Cl)ncnc32)C(O)C1O	CC1(C)OC2C(CO)OC(n3cnc4c(Cl)ncnc43)C2O1
C1=CCC=C1	CC(C)=C1C=CC=C1
NC1CCCCC1	CC(C)=NC1CCCCC1
O=Cc1ccccc1	O=C(C=Cc1ccccc1)C=Cc1ccccc1
O=Cc1ccccc1	CC(=O)C=Cc1ccccc1
O=Cc1ccccc1	CC(=O)C=Cc1ccccc1
ClCc1ccccc1	CC(C)(O)Cc1ccccc1
O=Cc1ccc(O)cc1	CC(=O)C=Cc1ccc(O)cc1
O=Cc1ccc(O)cc1	O=C(C=Cc1ccc(O)cc1)C=Cc1ccc(O)cc1
COc1ccc(C=O)cc1	COc1ccc(C=CC(C)=O)cc1
COc1ccc(C=O)cc1	COc1ccc(C=CC(=O)C=Cc2ccc(OC)cc2)cc1
COc1ccc(C=O)cc1	COc1ccc(C=CC(=O)C=Cc2ccc(OC)cc2)cc1
COc1ccc(C=O)cc1	COc1ccc(C(O)CC(C)=O)cc1
O=Cc1ccccc1O	CC(=O)C=Cc1ccccc1O
Oc1ccccc1O	CC1(C)Oc2ccccc2O1
Oc1ccccc1O	CC(C)(c1ccc(O)c(O)c1)c1ccc(O)c(O)c1
NN=C(O)c1ccccc1	CC(C)=NN=C(O)c1ccccc1
COc1cccc(C=O)c1O	COc1cccc(C=CC(C)=O)c1O
NN=C(O)c1ccccc1O	CC(C)=NN=C(O)c1ccccc1O
COc1cc(C=O)ccc1O	COc1cc(C=CC(C)=O)ccc1O
COc1cc(C=O)ccc1O	COc1cc(C=CC(=O)C=Cc2ccc(O)c(OC)c2)ccc1O
COc1ccc(C=O)cc1OC	COc1ccc(C=CC(C)=O)cc1OC
COc1ccc(C=O)cc1OC	COc1ccc(C=CC(=O)C=Cc2ccc(OC)c(OC)c2)cc1OC
OCCO	CC1(C)OCCO1
SCCS	CC1(C)SCCS1
CC=O	CC=CC(C)=O
CCC=O	CCC=CC(C)=O
CC(O)=NN	CC(C)=NN=C(C)O
CCCCCC=O	CCCCCC=CC(C)=O
N=C(S)NN	CC(C)=NNC(=N)S
CCOC(=O)CCl	CCOC(=O)C1OC1(C)C
CCOC(=O)CBr	CCOC(=O)CC(C)(C)O
Sc1ccccc1	CC(C)(Sc1ccccc1)Sc1ccccc1
NN=C(S)NN	CC(C)=NN=C(S)NN=C(C)C
Cc1ccccc1O	Cc1cc2c(cc1O)C1(CC2(C)C)CC(C)(C)c2cc(C)c(O)cc21
O=Cc1cccc(O)c1	CC(=O)C=Cc1cccc(O)c1
ONc1ccccc1	CC1(C)CC(C)(N(O)c2ccccc2)ON1c1ccccc1
N=C(O)c1ccccc1N	CC1(C)N=C(O)c2ccccc2N1
COc1ccc(OC)c(C=O)c1	COc1ccc(OC)c(C=CC(C)=O)c1
CCN(CC)c1ccc(C=O)cc1	CCN(CC)c1ccc(C=CC(=O)C=Cc2ccc(N(CC)CC)cc2)cc1
O=Cc1cc([N+](=O)[O-])ccc1O	CC(=O)C=Cc1cc([N+](=O)[O-])ccc1O
CC(C)N	CC(C)=NC(C)C
C=CCBr	C=CCC(C)(C)O
N=C(N)S	Cc1csc(=N)[nH]1
CC(C)C=O	CC(=O)CC(O)C(C)C
C#Cc1ccccc1	CC(C)(O)C#Cc1ccccc1
O=C1CCCC1	CC(C)=C1CCCC1=O
Nc1ccccc1	CC(C)Nc1ccccc1
Nc1ccccc1	CC1=CC(C)(C)Nc2ccccc21
CCO[PH](=O)OCC	CCOP(=O)(OCC)C(C)(C)O
CCOC(=O)CC#N	CCOC(=O)C(C#N)=C(C)C
COc1cccc(C=O)c1	COc1cccc(C=CC(C)=O)c1
Nc1ccccc1S	CC1(C)Nc2ccccc2S1
NNc1ccccc1	Cc1cc2ccccc2[nH]1
NNc1ccccc1	CC(C)=NNc1ccccc1
COc1ccccc1C=O	COc1ccccc1C=CC(C)=O
CCOC(=O)C(=O)OCC	O=C(O)c1cc(=O)cc(C(=O)O)o1
CCOC(=O)C(=O)OCC	CC(=O)CC(=O)C(=O)CC(C)=O
CN(C)c1ccc(C=O)cc1	CC(=O)C=Cc1ccc(N(C)C)cc1
CN(C)c1ccc(C=O)cc1	CN(C)c1ccc(C=CC(=O)C=Cc2ccc(N(C)C)cc2)cc1
NNc1ccc(Cl)cc1	CC(C)=NNc1ccc(Cl)cc1
COc1ccc(C=O)c(OC)c1	COc1ccc(C=CC(C)=O)c(OC)c1
O=C(C(=O)c1ccccc1)c1ccccc1	O=C1C=C(c2ccccc2)C(O)(c2ccccc2)C1
O=C1C(=O)c2ccccc2-c2ccccc21	CC(=O)CC1(O)C(=O)c2ccccc2-c2ccccc21
CC1=NN(c2ccccc2)C(=O)C1	CC1=NN(c2ccccc2)C(=O)C1=C(C)C
CNCCO	CN1CCOC1(C)C
SCCCS	CC1(C)SCCCS1
O=CC=Cc1ccccc1	CC(=O)C=CC=Cc1ccccc1
O=CC=Cc1ccccc1	O=C(C=CC=Cc1ccccc1)C=CC=Cc1ccccc1
COC(=O)C(=O)OC	COC(=O)C(=O)CC(C)=O
O=C(O)CN=C(O)c1ccccc1	CC(C)=C1N=C(c2ccccc2)OC1=O
CO	COC(C)(C)OC
CCOC(=O)C(C)(C)Br	CCOC(=O)C(C)(C)C(C)(C)O
O=C(CO)C(O)C(O)C(O)CO	CC1(C)OC2COC3(COC(C)(C)O3)C(O)C2O1
CC(O)CO	CC1COC(C)(C)O1
CCCCCCCCCC=O	CCCCCCCCCC=CC(C)=O
Cc1cc(C)c(C=O)c(C)c1	CC(=O)C=Cc1c(C)cc(C)cc1C
C#CC1=CCCCC1	CC(C)(O)C#CC1=CCCCC1
SCc1ccccc1CS	CC1(C)SCc2ccccc2CS1
CCCS	CCCSC(C)(C)SCCC
C=CCI	C=CCC(C)(C)O
C[N+](=O)[O-]	CC(C)(O)C[N+](=O)[O-]
CCO	CCOC(C)(C)OCC
CC(C)=CCCC(C)CC=O	CC(=O)C=CCC(C)CCC=C(C)C
OCC(O)C(O)C(O)C(O)CO	CC1(C)OCC(C2OC(C)(C)OC2C2COC(C)(C)O2)O1
CCSC(SCC)C(O)C(O)C(O)CO	CCSC(SCC)C(O)C(O)C1COC(C)(C)O1
CC(O)C(O)C(O)C(O)C=O	CC(O)C(O)C1OC(C)(C)OC1C=O
CCOC(=O)C(O)C(O)C(=O)OCC	CCOC(=O)C1OC(C)(C)OC1C(=O)OCC
ClC(Cl)Cl	CC(C)(O)C(Cl)(Cl)Cl
BrC(Br)Br	CC(C)(O)C(Br)(Br)Br
CC(S)CS	CC1CSC(C)(C)S1
N=C(O)CO	CC1(C)N=C(O)CO1
CC(C)[N+](=O)[O-]	CC(C)(O)C(C)(C)[N+](=O)[O-]
NN=C(O)Nc1ccc(Br)cc1	CC(C)=NN=C(O)Nc1ccc(Br)cc1
NNc1c(Cl)cc(Cl)cc1Cl	CC(C)=NNc1c(Cl)cc(Cl)cc1Cl
CC(C=CC1=C(C)CCCC1(C)C)=CC=O	CC(=O)C=CC=C(C)C=CC1=C(C)CCCC1(C)C
NNP(=O)(Oc1ccccc1)Oc1ccccc1	CC(C)=NNP(=O)(Oc1ccccc1)Oc1ccccc1
O=Cc1ccc(C2CCCCC2)cc1	CC(=O)C=Cc1ccc(C2CCCCC2)cc1
CC1=CCc2ccccc21	CC1=CC(=C(C)C)c2ccccc21
Cc1ccc(O)c(C=O)c1	CC(=O)C=Cc1cc(C)ccc1O
COC(=O)COc1ccccc1	CC(=O)CC(=O)COc1ccccc1
OCC(O)C(O)C(O)C(SCc1ccccc1)SCc1ccccc1	CC1(C)OCC(C(O)C(O)C(SCc2ccccc2)SCc2ccccc2)O1
NNS(=O)(=O)c1ccccc1[N+](=O)[O-]	CC(C)=NNS(=O)(=O)c1ccccc1[N+](=O)[O-]
NNS(=O)(=O)c1ccc([N+](=O)[O-])cc1	CC(C)=NNS(=O)(=O)c1ccc([N+](=O)[O-])cc1
OC1CCCC(O)C1O	CC1(C)OC2CCCC(O)C2O1
CCSC(SCC)C(O)C(O)C(O)COC(=O)c1ccccc1	CC1(C)OC2OC(COC(=O)c3ccccc3)C(O)C2O1
C[CH]C.[Br-].[Mg+]	CC(C)C(C)(C)O
Cc1ncc(CO)c(CO)c1O.Cl	Cc1ncc(CO)c2c1OC(C)(C)OC2
[C]#N.[K]	CC(C)(N)C#N
OCC(O)CCl	CC1(C)OCC(CCl)O1
OCC(O)CO	CC1(C)OCC(CO)O1
C1=Cc2ccccc2C1	CC(C)=C1C=Cc2ccccc21
CC(C)c1ccc(C=O)cc1	CC(=O)C=Cc1ccc(C(C)C)cc1
NN=C(S)NNc1ccccc1	CC(C)=NN=C(S)NNc1ccccc1
O=[N+]([O-])C(CO)(CO)CO	CC1(C)OCC(CO)([N+](=O)[O-])CO1
N=C(O)c1ccccc1O	CC1(C)N=C(O)c2ccccc2O1
O=Cc1ccccc1[N+](=O)[O-]	CC(=O)CC(O)c1ccccc1[N+](=O)[O-]
O=c1nc(O)ccn1C1OC(CO)C(O)C1O	CC1(C)OC2C(CO)OC(n3ccc(O)nc3=O)C2O1
CCS	CCSC(C)(C)SCC
OCCS	CC1(C)OCCS1
N#CCC#N	CC(C)=C(C#N)C#N
CCOC(=O)C(C)Br	CCOC(=O)C(C)C(C)(C)O
COC(=O)CC#N	COC(=O)C(C#N)=C(C)C
O=Cc1cc(Br)ccc1O	CC(=O)C=Cc1cc(Br)ccc1O
COc1cc(C=O)cc(OC)c1O	COc1cc(C=CC(C)=O)cc(OC)c1O
C=C(C)CCl	C=C(C)CC(C)(C)O
CCOC(O)=NN	CCOC(O)=NN=C(C)C
O=CC1CCCCC1	CC(=O)CC(O)C1CCCCC1
C=C1[CH]C=CC=C1.[Cl-].[Mg+]	CC(C)(O)Cc1ccccc1
CCOC(=O)C(OCC)OCC	CCOC(OCC)C(=O)CC(C)=O
C#C	C#CC(C)(C)O
CC=CC=O	CC=CC=CC(C)=O
C=C1C=C[C](Cl)C=C1.[Cl-].[Mg+]	CC(C)(O)Cc1ccc(Cl)cc1
CCOC(=O)CCC(=O)OCC	CCOC(=O)CC(C(=O)OCC)=C(C)C
OCCCO	CC1(C)OCCCO1
C=C(C)CN	C=C(C)CN=C(C)C
[Br-].[CH2]C=C.[Mg+]	C=CCC(C)(C)O
CCOC(=O)C(Br)CC	CCOC(=O)C1(CC)OC1(C)C
Cc1[c]c(C)cc(C)c1.[Br-].[Mg+]	Cc1cc(C)c(C(C)(C)O)c(C)c1
ClCC1CO1	CC1(C)OCC(CCl)O1
COC1OCC(O)C(O)C1O	COC1OCC(O)C2OC(C)(C)OC12
COC1OCC(O)C(O)C1O	COC1OCC2OC(C)(C)OC2C1O
COC1OC(C)C(O)C(O)C1O	COC1OC(C)C2OC(C)(C)OC2C1O
COC1OC(C)C(O)C(O)C1O	COC1OC(C)C(O)C2OC(C)(C)OC12
OC1COC(OCc2ccccc2)C(O)C1O	CC1(C)OC2COC(OCc3ccccc3)C(O)C2O1
Cc1cn(C2OC(CO)C(O)C2O)c(=O)nc1O	Cc1cn(C2OC(CO)C3OC(C)(C)OC32)c(=O)nc1O
Nc1ncnc2c1ncn2C1OC(CO)C(O)C1O	CC1(C)OC2C(CO)OC(n3cnc4c(N)ncnc43)C2O1
Nc1ncnc2c1ncn2C1OC(CO)C(O)C1O	CC1(C)OCC2OC(n3cnc4c(N)ncnc43)C(O)C2O1
CN(C)c1ncnc2c1ncn2C1OC(CO)C(O)C1O	CN(C)c1ncnc2c1ncn2C1OC(CO)C2OC(C)(C)OC21
c1ccc2scnc2c1	CC(C)(O)c1nc2ccccc2s1
O=Cc1ccc([N+](=O)[O-])cc1	CC(=O)C=Cc1ccc([N+](=O)[O-])cc1
O=Cc1ccccc1	CC(=O)CC(O)c1ccccc1
Cc1ccc(N)cc1	CC(C)=Nc1ccc(C)cc1
COc1ccc(N)cc1	COc1ccc(N=C(C)C)cc1
NCCO	CC1(C)NCCO1
C=CCCCBr	C=CCCCC(C)(C)O
CCC[N+](=O)[O-]	CCC([N+](=O)[O-])C(C)(C)O
CN(C)N	CC(C)=NN(C)C
CCCCN	CCCCN=C(C)C
CC(=O)c1ccccc1	CC(C)=C(C)c1ccccc1
COc1ccccc1C=O	COc1ccccc1C=CC(C)=O
O=C1CCCCC1Br	CC(C)(O)C1CCCCC1=O
N=C(O)c1csc(C2OC(CO)C(O)C2O)n1	CC1(C)OC2C(CO)OC(c3nc(C(=N)O)cs3)C2O1
COC(=O)C1=C(C(=O)OC)P(C)(C)=NC1(c1ccccc1)c1ccccc1	COC(=O)C1=C(C(=O)OC)P2(C)(C)OC(C)(C)N2C1(c1ccccc1)c1ccccc1
CCCCBr	CCCCC(C)(C)O
C[Si](C)(C)Cl	C=C(C)O[Si](C)(C)C
FC(F)(F)SCl	CC(=O)CSC(F)(F)F
Cc1nc(F)c(CO)c(CO)c1O	Cc1nc(F)c(CO)c2c1OC(C)(C)OC2
N#Cc1ccsc1-n1cccc1C=O	CC(=O)CC1NC(=O)c2ccsc2-n2cccc21
CCCCCCC=O	CCCCCCC=CC(C)=O
CCOC(=O)C(F)Br	CCOC(=O)C(F)C(C)(C)O
C#CCC(OCC)OCC	CCOC(CC#CC(C)(C)O)OCC
C[SeH]	C[Se]C(C)(C)[Se]C
CC(C)(C)CN	CC(C)=NCC(C)(C)C
CC(C)(C)CCCl	CC(C)(C)CCC(C)(C)O
CN(C)C=S	CN(C)C(=S)C(C)(C)O
C=CCCCCCCCC	CCCCCCCCCCC(C)(C)O
C[Si](C)(C)C#N	CC(C)(C#N)O[Si](C)(C)C
NN=C(O)NN	CC(C)=NNC(O)=NN
NN=C(O)CCCO	CC(C)=NN=C(O)CCCO
CC(C)(C)OC(O)=NN	CC(C)=NN=C(O)OC(C)(C)C
CCOC(=O)C(Cl)(Cl)Cl	CCOC(=O)C(Cl)(Cl)C(C)(C)O
C=CCCCCCCCCC(=O)OC	COC(=O)CCCCCCCCCCCC(C)=O
Cc1ccc(Br)cc1	Cc1ccc(C(C)(C)O)cc1
CC(C)(C)c1ccccc1O	CC(C)(C)c1cc(C(C)(C)c2ccc(O)c(C(C)(C)C)c2)ccc1O
C#CC(=CC=O)c1ccccc1	C#CC(=CC=CC(C)=O)c1ccccc1
Nc1c(CO)cc(Br)c2c1C(=O)c1ccccc1C2=O	CC1(C)Nc2c(cc(Br)c3c2C(=O)c2ccccc2C3=O)CO1
Nc1c(CO)ccc2c1C(=O)c1ccccc1C2=O	CC1(C)Nc2c(ccc3c2C(=O)c2ccccc2C3=O)CO1
CCCN(N)CC(C)(C)S	CCCN1CC(C)(C)SC(C)(C)N1
C[Se][Si](C)(C)C	C[Se]C(C)(C)[Se]C
C#Cc1ccccc1C=O	C#Cc1ccccc1C=CC(C)=O
C=C(C)C1CCC(C)=C1C=O	C=C(C)C1CCC(C)=C1C=CC(C)=O
[C]#N.[Na]	CC(C)(N)C#N
Cc1ncc(CO)c(CO)c1O.Cl	Cc1ncc2c(c1O)COC(C)(C)OC2
COC(=O)C1=C(C(=O)OC)P(c2ccccc2)(c2ccccc2)=NC1(c1ccccc1)c1ccccc1	COC(=O)C1=C(C(=O)OC)P2(c3ccccc3)(c3ccccc3)OC(C)(C)N2C1(c1ccccc1)c1ccccc1
CC(C)N(N)CCS	CC(C)N1CCSC(C)(C)N1
C#CCCCC	CCCCC#CC(C)(C)O
C=CCCl	C=CCC(C)(C)O
CC#N	CC(C)(O)CC#N
O=CC(=O)O	CC(=O)C=CC(=O)O
CCOC(=O)C=P(c1ccccc1)(c1ccccc1)c1ccccc1	CCOC(=O)C=C(C)C
COC(=O)CC(=O)OC	COC(=O)C(C(=O)OC)=C(C)C
NN=C(O)Cc1ccccc1	CC(C)=NN=C(O)Cc1ccccc1
O=C1CCCCCC1	CC(C)=C1CCCCCC1
OCC(O)C(O)C(O)c1cnn(-c2ccccc2)n1	CC1(C)OCC(C2OC(C)(C)OC2c2cnn(-c3ccccc3)n2)O1
CC1CN1	CC1=C[Se]CC(C)N1
C1CCNCC1	CC(C)c1cccnc1
CC1OC1CBr	CC1OC(C)(C)OC1CBr
CC(Br)C1CO1	CC(Br)C1COC(C)(C)O1
C1COCCN1	S=C(CC(=S)N1CCOCC1)N1CCOCC1
OCC1CCCO1	CC1(C)OCC(CCCI)O1
CC1(C)OC1CCl	CC1(C)OC(CCl)C(C)(C)O1
CC1(C)OC1CBr	CC1(C)OC(CBr)C(C)(C)O1
C1=COCC1	CC(C)(O)C1=CCCO1
C1=COCC1	CC1(C)OC2CCOC21
c1ccoc1	CC1(C)c2ccc(o2)C(C)(C)c2ccc(o2)C(C)(C)c2ccc(o2)C(C)(C)c2ccc1o2
c1ccoc1	CC(=O)Cc1ccco1
c1ccsc1	CC(=O)Cc1cccs1
CC1=CCCO1	CC1(C)OC2CCOC21C
Cc1ccco1	CC(=O)Cc1ccc(C)o1
C=C1CC(=O)O1	CC1=CC(=O)OC(C)(C)O1
[Li].[c]1ccco1	CC(C)(O)c1ccco1
OC1=NCCC1	CC(C)N1CCCC1=O
CC12CCCC(OO1)O2	CC1(C)OOC2CCCC(C)(OO1)O2
CC(CCO)CCC1OC1(C)C	CC(CCO)CCC1OC(C)(C)OC1(C)C
Brc1ccccn1	CC(C)(O)c1ccccn1
O=Cc1cccs1	CC(=O)C=Cc1cccs1
Cc1ccc(C=O)s1	CC(=O)C=Cc1ccc(C)s1
C#CCN1CCCCC1	CC(C)(O)C#CCN1CCCCC1
Nn1cnnc1	CC(C)=Nn1cnnc1
ClCc1ccccn1	CC1(C)OC1c1ccccn1
CC(=O)c1ccccn1	CC(C)(O)C(C)(O)c1ccccn1
Cc1nccn1C	Cc1nc(C(C)(C)O)cn1C
Cn1[c]ccc1.[Li]	Cn1cccc1C(C)(C)O
CCc1ccc(C=O)s1	CCc1ccc(C=CC(C)=O)s1
c1ccc2[nH]cnc2c1	CC(C)(n1cnc2ccccc21)S(=O)(=O)O
Cc1cc2ccccc2[nH]1	Cc1[nH]c2ccccc2c1C(C)C
Cc1cc2ccccc2[nH]1	Cc1[nH]c2ccccc2c1C1=CC2(C)Nc3ccccc3C2C(C)(C)C1
c1ccc(-n2cccc2)cc1	CC(C)(O)c1ccccc1-n1cccc1C(C)(C)O
Nc1cccnc1N	Cc1nc2cccnc2[nH]1
COC1=CC(=O)OC1	COC1=CC(=O)OC1C(C)(C)O
CC(N)Cc1cccs1	CC(C)NC(C)Cc1cccs1
Cc1cccc2cc[nH]c12	Cc1cccc2c(C(C)(C)c3c[nH]c4c(C)cccc34)c[nH]c12
N#CCc1ccccn1	CC(C)=C(C#N)c1ccccn1
CCN1C(=O)C=CC1=O	CCN1C(=O)CC(C(C)(C)O)C1=O
C1=CC2(CC1)OCCO2	CC(C)(O)C1CCC(=O)C1
Brc1ccc2[nH]ccc2c1	CC(C)(c1c[nH]c2ccc(Br)cc12)c1c[nH]c2ccc(Br)cc12
O=S1(=O)C=CC(Br)C1	CC(C)(O)C1C=CS(=O)(=O)C1
[O-][n+]1cccc2ccccc21	CC(=O)Cc1ccc2ccccc2[n+]1[O-]
Cc1cc(O)cc(=O)o1	CC(=O)CC1=CC(C)(C)c2c(cc(C)oc2=O)O1
Cc1ccc(C(=O)O)s1	CC(C)(O)Cc1ccc(C(=O)O)s1
O=Cc1csc2ccccc12	CC(=O)C=Cc1csc2ccccc12
O=Cc1cccc2[nH]ccc12	CC(=O)C=Cc1cccc2[nH]ccc12
COC(=O)c1ccncc1	CC(=O)CC(=O)c1ccncc1
CC1=NC(=O)N=C(O)C1	CC1=CC(C)(C)Oc2nc(O)nc(C)c21
c1cc[nH]c1	CC(=O)CC(C)(C)n1cccc1
CC1(C)OC(=O)CC(=O)O1	CC(C)C1C(=O)OC(C)(C)OC1=O
O=c1cnc2ccccc2[nH]1	CC(=O)Cc1nc2ccccc2[nH]c1=O
Cc1cn(C)c2ccccc12	CN1c2ccccc2C2(C)OOC(C)(C)OC12
Cc1[nH]c(C)c(C=O)c1C=O	CC(=O)C=Cc1c(C)[nH]c(C)c1C=O
N=C(O)c1cccnc1Cl	Cc1cc2ncccc2c(O)n1
Nc1cc(Br)cnc1N	Cc1nc2cc(Br)cnc2[nH]1
ClCc1nc2ccccc2s1	CC1(C)OC1c1nc2ccccc2s1
CCOC(=O)c1ccccn1	O=C(CC(=O)c1ccccn1)CC(=O)c1ccccn1
N=c1nn[nH]n1N	CC(C)=Nn1[nH]nnc1=N
Cc1ccc2c(c1)C(=O)C(=O)N2	Cc1ccc2c(c1)C(O)(CC(=O)CC1(O)C(O)=Nc3ccc(C)cc31)C(O)=N2
c1coc(Cc2ccco2)c1	CC1(C)c2ccc(o2)Cc2ccc(o2)C(C)(C)c2ccc(o2)Cc2ccc1o2
O=[N+]([O-])c1ccc(CI)o1	CC(C)=Cc1ccc([N+](=O)[O-])o1
CN1C(=O)c2ccccc2C1=O	CN1C(=O)c2ccccc2C1(O)C(C)(C)O
NNc1cccc2cnccc12	Cc1cc2ccc3cnccc3c2[nH]1
NNc1cccc2ncccc12	Cc1cc2ccc3ncccc3c2[nH]1
[O-][n+]1onc2ccccc21	Cc1cn([O-])c2ccccc2[n+]1=O
[O-][n+]1cc(Br)cc2ccccc21	CC(=O)Cc1c(Br)cc2ccccc2[n+]1[O-]
[O-][n+]1ccc(Cl)c2ccccc21	CC(=O)Cc1cc(Cl)c2ccccc2[n+]1[O-]
Cn1c(=O)cnc2ccccc21	CC(=O)Cc1nc2ccccc2n(C)c1=O
CC1=Nc2ccccc2SC(C)(C)C1	CC(C)=CC1=CC(C)(C)C=C2CC(C)(C)Sc3ccccc3N12
O=Cc1ccc(-c2cccs2)s1	CC(=O)C=Cc1ccc(-c2cccs2)s1
CCOC(=O)CC1(C)OCCO1	CC(=O)CC(=O)CC1(C)OCCO1
CN(C)N1C(=O)CSC1=S	CC(C)=C1SC(=S)N(N(C)C)C1=O
O=C1Nc2ccc(F)cc2C1=O	CC(=O)CC1(O)C(O)=Nc2ccc(F)cc21
O=C1Nc2cc(Cl)ccc2C1=O	O=C(CC1(O)C(O)=Nc2cc(Cl)ccc21)CC1(O)C(O)=Nc2cc(Cl)ccc21
O=Cc1ccc2c(c1)OCO2	CC(=O)C=Cc1ccc2c(c1)OCO2
O=[N+]([O-])c1cnc(O)nc1	CC(=O)CC1NC(O)=NC=C1[N+](=O)[O-]
NN1C(=O)Cc2ccccc21	CC(C)=NN1C(=O)Cc2ccccc21
Cn1c(=O)c2nc[nH]c2n(C)c1=O	Cn1c(=O)c2nc(C(C)(C)O)[nH]c2n(C)c1=O
Oc1ncc(-c2ccccc2)nn1	CC(=O)CC1N=C(O)NN=C1c1ccccc1
COc1ncc([N+](=O)[O-])cn1	COC1=NC=C([N+](=O)[O-])C(CC(C)=O)[N-]1.[K+]
COc1ncccc1[N+](=O)[O-]	COc1ncccc1NC(C)C
CC(C)(c1ccco1)c1ccco1	CC1(C)c2ccc(o2)C(C)(C)c2ccc(o2)C(C)(C)c2ccc(o2)C(C)(C)c2ccc1o2
Cc1nc2ccccc2c(=O)n1N	CC(C)=Nn1c(C)nc2ccccc2c1=O
Cc1ccc(-c2ccc(C=O)s2)s1	CC(=O)C=Cc1ccc(-c2ccc(C)s2)s1
O=C(O)CN1C(=O)CSC1=S	CC(C)=C1SC(=S)N(CC(=O)O)C1=O
CN=C(O)c1c(NC)ncn1C	CN1C(=O)c2c(ncn2C)N(C)C1(C)C
CCOC1OCCc2ccccc21	CC(=O)CC1OCCc2ccccc21
N=C1CC(=O)N(c2ccccc2)N1	CC(C)=C1C(=N)NN(c2ccccc2)C1=O
Oc1cc(-c2ccccc2)nc(O)n1	CC1=CC(C)(C)Oc2nc(O)nc(-c3ccccc3)c21
CCOC(=O)c1nc2ccccc2s1	CC(=O)CC(=O)c1nc2ccccc2s1
CC1=NN(c2ccccc2)C(=O)C1=C(C)C	CC1=NN(c2ccccc2)C(=O)C1C1(C)CC(C)(C)c2c(C)nn(-c3ccccc3)c2O1
O=C1Nc2c(Cl)cc(Cl)cc2C1=O	O=C(CC1(O)C(O)=Nc2c(Cl)cc(Cl)cc21)CC1(O)C(O)=Nc2c(Cl)cc(Cl)cc21
NNC(=O)c1nc2ccccc2[nH]1	CC(C)=NNC(=O)c1nc2ccccc2[nH]1
N=C(O)c1cc2c(cc1Br)OCO2	Cc1cc2cc3c(cc2c(O)n1)OCO3
O=[N+]([O-])c1cnc(-c2ccccc2)nc1	CC(=O)CC1[N-]C(c2ccccc2)=NC=C1[N+](=O)[O-].[K+]
CC12OC1(C)C(=O)c1ccccc1C2=O	CC12OC(C)(C)C(C)(O1)C(=O)c1ccccc1C2=O
N#CC(C#N)=C1C(=O)Nc2ccccc21	CC(=O)CC1(C(C#N)C#N)C(O)=Nc2ccccc21
Cn1cc([N+](=O)[O-])c(=O)n(C)c1=O	CC(=O)CC1[C-]([N+](=O)[O-])C(=O)N(C)C(=O)N1C
COc1ncc([N+](=O)[O-])c(OC)n1	COC1=NC(CC(C)=O)C([N+](=O)[O-])=C(OC)[N-]1.[K+]
O=c1cnc2cc([N+](=O)[O-])ccc2[nH]1	CC(=O)CC1Nc2cc([N+](=O)[O-])ccc2N=C1O
CC(=O)c1cc(C(O)C(O)C(O)CO)oc1C	CC(=O)c1cc(C2OC(C)(C)OC2C2COC(C)(C)O2)oc1C
NN1CC(=O)N(c2ccccc2)C1=S	CC(C)=NN1CC(=O)N(c2ccccc2)C1=S
CCN(CC)c1ncc([N+](=O)[O-])cn1	CCN(CC)C1=NC=C([N+](=O)[O-])C(CC(C)=O)[N-]1.[K+]
N#CC1OC1(c1ccccc1)c1ccccc1	CC1(C)OC(C#N)C(c2ccccc2)(c2ccccc2)O1
c1ccc(C23OOC(Cc4ccccc42)O3)cc1	CC1(C)OOC2Cc3ccccc3C(c3ccccc3)(OO1)O2
CC1=NN(c2ccc(Br)cc2)C(=O)C1=C(C)C	CC(=O)CC(C)(C)C1C(=O)N(c2ccc(Br)cc2)N=C1C
N=C(NN)Nc1nc2ccccc2[nH]1	CC(C)=NNC(=N)Nc1nc2ccccc2[nH]1
COC1OC(COCc2ccccc2)C(O)C(O)C1O	COC1OC(COCc2ccccc2)C2OC(C)(C)OC2C1O
C#CCN1CCOCC1	CC(C)(O)C#CCN1CCOCC1
Cc1ccc(O)c(-c2[nH]c3ccccc3c2C)c1	Cc1ccc2c(c1)-c1c(C)c3ccccc3n1C(C)(C)O2
NN=C(O)c1cnn(-c2ccccc2)c1N	CC(C)=NN=C(O)c1cnn(-c2ccccc2)c1N
Cn1c(=O)c2ncnnc2n(C)c1=O	CC(=O)CC12N=CNN=C1N(C)C(=O)N(C)C2=O
C(=Nc1ccc2[nH]c3ccccc3c2c1)c1ccccc1	Cc1cc(-c2ccccc2)nc2ccc3[nH]c4ccccc4c3c12
O=C(C1=NNCC1c1ccccc1)c1ccccc1	CC(C)(N1CC(c2ccccc2)C(C(=O)c2ccccc2)=N1)N1CC(c2ccccc2)C(C(=O)c2ccccc2)=N1
COC(=O)C1OC1C	COC(=O)C1OC(C)(C)OC1C
CCOC(=O)c1cc2cc(Cl)ccc2oc1=O	CC1=CC2c3cc(Cl)ccc3OC(=O)C2C(O)=N1
C1=CC2(c3ccccc3)CC1(c1ccccc1)OO2	CC1(C)OOC2(c3ccccc3)CC(c3ccccc3)=CC2O1
CCCCCCCCC1OC1CCCCCCCCCCCC(=O)OC	CCCCCCCCC1OC(C)(C)OC1CCCCCCCCCCCC(=O)OC
NN1C(=O)C(c2ccccc2)(c2ccccc2)N=C1O	CC(C)=NN1C(=O)C(c2ccccc2)(c2ccccc2)N=C1O
O=C1CC(=O)N(c2ccccc2)C(=S)N1c1ccccc1	CC1=CC(C)(C)Oc2c1c(=O)n(-c1ccccc1)c(=S)n2-c1ccccc1
COC1OC2COC1C(O)C2O	COC1OC2COC1C1OC(C)(C)OC21
CC(=CCO)CCC1OC1(C)C	CC(=CCO)CCC1OC(C)(C)OC1(C)C
c1ccc(OCC2CO2)cc1	CC1(C)OCC(COc2ccccc2)O1
OC1C(C2COC3(CCCCC3)O2)OC2OC3(CCCCC3)OC21	CC1(C)OCC(C2OC3OC4(CCCCC4)OC3C2O)O1
Cc1ccc(N2C(=O)CC(=O)N(c3ccc(C)cc3)C2=S)cc1	CC1=CC(C)(C)Oc2c1c(=O)n(-c1ccc(C)cc1)c(=S)n2-c1ccc(C)cc1
Cc1ccccc1N1C(=O)CC(=O)N(c2ccccc2C)C1=S	CC1=CC(C)(C)Oc2c1c(=O)n(-c1ccccc1C)c(=S)n2-c1ccccc1C
Cc1ccccc1N1C(=O)CC(=O)N(c2ccccc2C)C1=S	CC(C)=C1C(=O)N(c2ccccc2C)C(=S)N(c2ccccc2C)C1=O
NN=C(O)CN1C(=O)C(c2ccccc2)(c2ccccc2)N=C1O	CC(C)=NN=C(O)CN1C(=O)C(c2ccccc2)(c2ccccc2)N=C1O
O=C1Nc2ccccc2C1=O	Cc1cc(C(=O)O)c2ccccc2n1
O=C1Nc2ccc(Cl)cc2C1=O	O=C(CC1(O)C(O)=Nc2ccc(Cl)cc21)CC1(O)C(O)=Nc2ccc(Cl)cc21
O=C1Nc2ccc(Br)cc2C1=O	CC(=O)CC1(O)C(O)=Nc2ccc(Br)cc21
CC1OC1c1ccc2c(c1)OCO2	CC1OC(C)(C)OC1c1ccc2c(c1)OCO2
[SeH]c1ccccc1	CC(C)([Se]c1ccccc1)[Se]c1ccccc1
O=C1CCCCC1	CCCCCCCCC1CCCCC1=O
O=C1CCCCC1	CC(=O)C=C1CCCCC1
Cc1ccc(C=O)cc1	CC(=O)C=Cc1ccc(C)cc1
Cc1ccc(C=O)cc1	Cc1ccc(C2NC(c3ccc(C)cc3)C3C(=O)C2C(c2ccc(C)cc2)NC3c2ccc(C)cc2)cc1
Cc1ccc(C=O)cc1	Cc1ccc(C2CC(=O)CC(c3ccc(C)cc3)N2)cc1
O=Cc1ccc(Cl)cc1	CC(=O)C=Cc1ccc(Cl)cc1
N#CCc1ccccc1	Cc1cc(C)nc(Cc2ccccc2)c1
CC(=O)c1ccccc1O	CC1(C)CC(=O)c2ccccc2O1
O=Cc1c(Cl)cccc1Cl	CC(=O)C=Cc1c(Cl)cccc1Cl
O=Cc1c(Cl)cccc1Cl	CC(=O)C=Cc1c(Cl)cccc1Cl
N#CCC(=O)c1ccccc1	Cc1cc(-c2ccccc2)c(C#N)c(-c2ccccc2)c1C#N
O=Cc1ccc([N+](=O)[O-])cc1	CC(=O)C=Cc1ccc([N+](=O)[O-])cc1
O=Cc1ccc([N+](=O)[O-])cc1	CC(=O)CC(O)c1ccc([N+](=O)[O-])cc1
O=Cc1ccc([N+](=O)[O-])cc1	CC(=O)CC(O)c1ccc([N+](=O)[O-])cc1
N=C(O)c1ncccc1S	CC1(C)N=C(O)c2ncccc2S1
N=c1c(C=O)c[nH]c2ccccc12	Cc1ccc2cnc3ccccc3c2n1
Nc1cnc2ccccc2c1C=O	Cc1ccc2c(cnc3ccccc32)n1
Cc1ccc(S(=O)(=O)OCC2OC(CO)C(O)C2O)cc1	Cc1ccc(S(=O)(=O)OCC2OC3COC(C)(C)OC3C2O)cc1
Cc1nc2ccccc2c(C=O)c1N	Cc1ccc2c(n1)c(C)nc1ccccc12
Cc1[nH]c2ccccc2c(=N)c1C=O	Cc1ccc2c(C)nc3ccccc3c2n1
COc1cc(C=O)cc(OC)c1OC	COc1cc(C=CC(C)=O)cc(OC)c1OC
c1ccc2c(c1)[nH]c1ccccc12	CC1=CC(C)(C)n2c3ccccc3c3cccc1c32
ClC(c1ccccc1)(c1ccccc1)c1ccccc1	CC(=O)CC(c1ccccc1)(c1ccccc1)c1ccccc1
CSc1ncnc2c1ncn2C1OC(CO)C(O)C1O	CSc1ncnc2c1ncn2C1OC(CO)C2OC(C)(C)OC21
O=[N+]([O-])c1ccc(C=Nc2ccc3[nH]c4ccccc4c3c2)cc1	Cc1cc(-c2ccc([N+](=O)[O-])cc2)nc2ccc3[nH]c4ccccc4c3c12
O=Cc1ccccc1	O=C(C=Cc1ccccc1)C=Cc1ccccc1
O=Cc1ccccc1	O=C(C=Cc1ccccc1)C1C(c2ccccc2)OC(c2ccccc2)OC1c1ccccc1
O=Cc1ccccc1	O=C1C(=Cc2ccccc2)CS(=O)(=O)c2ccccc21
O=Cc1ccc(O)cc1	CC(=O)C=Cc1ccc(O)cc1
COc1ccc(C=O)cc1	COc1ccc(C=CC(C)=O)cc1
O=Cc1ccccc1O	CC(=O)C=Cc1ccccc1O
S=C=Nc1ccccc1	Cc1cc(=S)n(-c2ccccc2)c(=S)n1-c1ccccc1
O=Cc1ccc(Cl)cc1Cl	CC(=O)C=Cc1ccc(Cl)cc1Cl
COC(=O)C=CC(=O)OC	COC(=O)C1CC(=O)OC1(C)C
N#CC1=C(N)CCNC1	CC1(C)N=C(O)C2=C(CCNC2)N1
CN1CCC(N)=C(C#N)C1	CN1CCC2=C(C1)C(O)=NC(C)(C)N2
NN=c1cc[nH]cc1N	CC1(C)NNc2ccncc2N1.Cl
CNCc1cccc2[nH]ccc12	CC(=O)C=Cc1cccc2[nH]ccc12
COc1cc(C=O)ccc1O	COc1cc(C=CC(C)=O)ccc1O
COc1ccc(C=O)cc1OC	COc1ccc(C=CC(C)=O)cc1OC
N=c1ccn(C2OC(CO)C(O)C2O)cc1C(=O)O	CC1(C)OC2C(CO)OC(n3ccc(=N)c(C(=O)O)c3)C2O1
NNc1nc(N)c2ncn(C3OC(CO)C(O)C3O)c2n1	CC(C)=NNc1nc(N)c2ncn(C3OC(CO)C(O)C3O)c2n1
OCCO	CC1(CBr)OCCO1
CC(C)(N)CO	CC1(C)COC(C)(C)N1
CN(N)CCN	CC(C)=NN(C)CCN
C#CCO	CC(=O)CC=CCO
C1=CC=CCC=C1	CC(C)(O)C1CC=CC=CC1
NN1CCSCC1	CC(C)=NN1CCSCC1
CC(O)C(=N)O	CC1OC(C)(C)N=C1O
N#CCC(=O)O	C=C(C)CC#N
CCOC(=O)CBr	CCOC(=O)C=C(C)C
N#Cc1ccccc1	Cc1cc(C)nc(-c2ccccc2)c1
N#Cc1ccccc1	Cc1cc(-c2ccccc2)nc(-c2ccccc2)n1
N#Cc1ccccc1	CC(C)(O)c1ccccc1
O=Cc1ccc(Br)cc1	CC(=O)C=Cc1ccc(Br)cc1
O=Cc1ccc(Br)cc1	CC(=O)C=Cc1ccc(Br)cc1
O=C1CCCCC1=O	CC(=O)CC1(O)CCCCC1=O
NCCc1ccccc1	CC(C)=NCCc1ccccc1
CN(C)c1ccc(N)cc1	CC(C)=Nc1ccc(N(C)C)cc1
COc1ccc(C#N)cc1	COc1ccc(-c2cc(C)nc(-c3ccc(OC)cc3)n2)cc1
COc1ccc(C#N)cc1	COc1ccc(-c2cc(C)cc(C)n2)cc1
CC(Br)C(=O)c1ccccc1	CC(C(=O)c1ccccc1)C(C)(C)O
Nc1ccc([N+](=O)[O-])cc1	CC(C)Nc1ccc([N+](=O)[O-])cc1
O=[N+]([O-])c1ccc(Cl)cc1	CC(=O)Cc1cc(Cl)ccc1[N+](=O)[O-]
COc1ccc(OC)c(C=O)c1	COc1ccc(OC)c(C(O)CC(C)=O)c1
O=C(O)C(O)c1ccccc1	CC1(C)OC(=O)C(c2ccccc2)O1
ClP(c1ccccc1)c1ccccc1	O=P(Cl)(c1ccccc1)c1ccccc1
Nc1c(C=O)nnn1-c1ccccc1	Cc1ccc2nnn(-c3ccccc3)c2n1
Nc1c(C=O)nnn1Cc1ccccc1	Cc1ccc2nnn(Cc3ccccc3)c2n1
N=C1CC(=O)N(c2c(Cl)cc(Cl)cc2Cl)N1	CC(C)=C1C(=N)NN(c2c(Cl)cc(Cl)cc2Cl)C1=O
Cn1nc2c(nc1=O)c(=O)n(C)c(=O)n2C	CC(=O)CC12N=C(O)N(C)N=C1N(C)C(=O)N(C)C2=O
O=P(CCN1CCOCC1)(c1ccccc1)c1ccccc1	CC(C)(O)C(CN1CCOCC1)P(=O)(c1ccccc1)c1ccccc1
COc1ccc(C=NC(N=Cc2ccc(OC)cc2)c2ccc(OC)cc2)cc1	COc1ccc(C2NC(c3ccc(OC)cc3)C3C(=O)C2C(c2ccc(OC)cc2)NC3c2ccc(OC)cc2)cc1
[O-][n+]1onc2ncccc21	Cc1cn([O-])c2ncccc2[n+]1=O
CC(C)(C)N	CC(C)=NC(C)(C)C
NCCCN	CC1(C)N2CCCN21
C[Si](C)(Cl)Cl	C=C(C)O[Si](C)(C)OC(=C)C
CC(C)(CO)CO	CC1(C)COC(C)(C)OC1
C=CC#N	C=C(C#N)C(C)(C)O
CN=C=S	Cc1cc(=S)n(C)c(=S)n1C
CC(C)C=O	CC(=O)CC(O)C(C)C
CC(C)C=O	CC(C)C=C1CS(=O)(=O)c2ccccc2C1=O
C=CC(=N)O	C=C(C(=N)O)C(C)(C)O
C=COCC	C=C(OCC)C(C)(C)O
C=CC(=O)OC	C=C(C(=O)OC)C(C)(C)O
CC(Br)C(=O)O	CC(C)=C(C)C(=O)O
C#Cc1ccccc1	CC(=O)CC=Cc1ccccc1
CO[PH](=O)OC	COP(=O)(OC)C(C)(C)O
COc1cccc(C=O)c1	COc1cccc(C=CC(C)=O)c1
Nc1ccccc1O	CC(C)=CC1=CC(C)(C)C=C2CC(C)(C)Oc3ccccc3N12
C[Si](C)(C)n1ccnc1	CC(C)(O[Si](C)(C)C)n1ccnc1
CCOC(=O)C(=O)OCC	CCOC(=O)C(=O)C=C(C)O
N#Cc1ccc(C=O)cc1	N#Cc1ccc(C=CC(=O)C=Cc2ccc(C#N)cc2)cc1
N#Cc1ccc(C=O)cc1	CC(=O)C=Cc1ccc(C#N)cc1
O=C(CBr)c1ccccc1	CC(C)(O)CC(=O)c1ccccc1
Oc1ccnc(O)n1	CC1=CC(C)(C)Oc2nc(O)ncc21
C1CN2CN3CCN(CN1C3)C2	O=C1C2CN3CCN(C2)CC1C3
S=C(c1ccccc1)c1ccccc1	CC(C)(O)C(S)(c1ccccc1)c1ccccc1
O=C(O)C(=O)c1ccccc1	CC(C)(O)C(O)(C(=O)O)c1ccccc1
CN(C)c1ccc(C=O)cc1	CC(=O)C=Cc1ccc(N(C)C)cc1
Oc1ccccc1-c1ccccc1	CC(C)(c1ccc(O)c(-c2ccccc2)c1)c1ccc(O)c(-c2ccccc2)c1
COC(=O)C#CC(=O)OC	COC(=O)C=C(C(=O)OC)C(C)(C)O
CN(N)C(=S)c1ccccc1	CC(C)=NN(C)C(=S)c1ccccc1
CC1(C)C=[N+]([O-])C(C)(C)N1O	CC1(C)C=[N+]([O-])C(C)(C)C=[N+]1[O-]
O=C(C(=O)c1ccccc1)c1ccccc1	CC1(C)N=C(c2ccccc2)C(c2ccccc2)=N1
NNc1ccc([N+](=O)[O-])cc1	Cc1cc2cc([N+](=O)[O-])ccc2[nH]1
CC1=NN(c2ccc(C)cc2)C(=O)C1	CC1=NN(c2ccc(C)cc2)C(=O)C1=C(C)C
CC1=NN(c2ccc(Cl)cc2)C(=O)C1	CC(=O)CC(C)(C)C1C(=O)N(c2ccc(Cl)cc2)N=C1C
CC1=NN(c2ccc(Cl)cc2)C(=O)C1	CC1=NN(c2ccc(Cl)cc2)C(=O)C1=C(C)C
CCOC(=O)C(=O)C(C#N)c1ccccc1	CCOC(=O)C1=C(c2ccccc2)C(O)=NC(C)(C)O1
C(=NC(N=Cc1ccccc1)c1ccccc1)c1ccccc1	O=C1C2C(c3ccccc3)NC(c3ccccc3)C1C(c1ccccc1)NC2c1ccccc1
Cn1c(=O)nc2n(C)c3ccccc3cc-2c1=O	CC(=O)CC1c2ccccc2N(C)c2nc(O)n(C)c(=O)c21
O=C(OCC(O)C1OC(c2ccccc2)OC(COC(=O)c2ccccc2)C1O)c1ccccc1	CC1(C)OC(COC(=O)c2ccccc2)C2OC(c3ccccc3)OC(COC(=O)c3ccccc3)C2O1
Nc1ncnc2c1ncn2C1OC(CCl)C(O)C1O	CC1(C)OC2C(CCl)OC(n3cnc4c(N)ncnc43)C2O1
Nc1ncnc2c1nc(Br)n2C1OC(CO)C(O)C1O	CC1(C)OC2C(CO)OC(n3c(Br)nc4c(N)ncnc43)C2O1
CC1(C)SC2C(N=C(O)C(N)c3ccccc3)C(=O)N2C1C(=O)O	CC1(C)SC2C(N3C(=O)C(c4ccccc4)NC3(C)C)C(=O)N2C1C(=O)O
COc1ccc2c(c1OC)C(=O)N1CCc3cc4c(cc3C1(O)C2=O)OCO4	COc1ccc2c(c1OC)C(=O)N1CCc3cc4c(cc3C1(CC(C)=O)C2=O)OCO4
O=CCCl	CC1(C)N=CCS1
C=Cc1ccccc1	CC1(C)OCC(c2ccccc2)O1
CC(=O)C(C)C	CC(C)=CC(=O)C(C)C
CCOC(=O)C(C)=O	CCOC(=O)C(C)(O)C(C)(C)O
O=CCCc1ccccc1	CC(=O)C=CCCc1ccccc1
FC(F)(F)N1OC1(F)F	CC1(C)ON(C(F)(F)F)C(F)(F)O1
N#CC(=O)c1ccccc1	CC(C)(O)C(O)(C#N)c1ccccc1
COC(=O)C=C1CCCC1	COC(=O)C(C1=CCCC1)C(C)(C)O
Nc1ccccc1CO	CC1(C)Nc2ccccc2CO1
COc1ccc(C=O)cc1O	COc1ccc(C=CC(C)=O)cc1O
CC1=CS(=O)(=O)N(c2ccc(N)cc2)C(C)=C1	CC1=CS(=O)(=O)N(c2ccc(N=C(C)C)cc2)C(C)=C1
CCCN	CCCN=C(C)CC
S=C=S	CC1(C)N=C(S)N=C1S
ClC(Cl)(Cl)Cl	CC(C)(O)C(Cl)(Cl)Cl
C=CCCCCC	CCCCCCCCC(C)=O
BrC1CCCCC1	CC(C)(O)C1CCCCC1
C=CCCBr	C=CCCC(C)(C)O
CCOC(N(C)C)(N(C)C)N(C)C	CC(=O)C=C(N(C)C)N(C)C
CCOC(N(C)C)(N(C)C)N(C)C	CN(C)C(=CC(=O)C=C(N(C)C)N(C)C)N(C)C
COc1ccc(O)c(C=O)c1	COc1ccc([O-])c(C=CC(=O)C=Cc2cc(OC)ccc2[O-])c1.[Na+]
CC(N)C(O)c1ccccc1	CC1NC(C)(C)OC1c1ccccc1.Cl
COC(=O)C(=O)c1ccccc1	COC(=O)C(O)(c1ccccc1)C(C)(C)O
CC1(C)COC(C(Cl)Cl)=N1	CC1(C)COC(C2(Cl)OC2(C)C)=N1
O=Cc1ccc(C(F)(F)F)cc1	CC(=O)C=Cc1ccc(C(F)(F)F)cc1
O=Cc1conc1-c1ccccc1	CC(=O)C=Cc1conc1-c1ccccc1
Cc1nnc(=NN)[nH]n1	CC(C)=NN=c1nnc(C)n[nH]1
O=[N+]([O-])c1cccc([N+](=O)[O-])c1	CC(=O)CC1C=CC(=[N+]([O-])[O-])C=C1[N+](=O)[O-].[Rb+]
O=[N+]([O-])c1cccc([N+](=O)[O-])c1	CC(=O)CC1C=CC(=[N+]([O-])[O-])C=C1[N+](=O)[O-].[Cs+]
O=[N+]([O-])c1cccc([N+](=O)[O-])c1	CC(=O)CC1C=CC(=[N+]([O-])[O-])C=C1[N+](=O)[O-].[K+]
O=[N+]([O-])c1cccc([N+](=O)[O-])c1	CC(=O)CC1C=CC(=[N+]([O-])[O-])C=C1[N+](=O)[O-].[Na+]
O=[N+]([O-])c1ccc([N+](=O)[O-])cc1	CC(=O)Cc1ccc([N+](=O)[O-])cc1
NNP(=O)(N1CCOCC1)N1CCOCC1	CC(C)=NNP(=O)(N1CCOCC1)N1CCOCC1
NNP(=S)(N1CCOCC1)N1CCOCC1	CC(C)=NNP(=S)(N1CCOCC1)N1CCOCC1
CC(C)(O)CCO	CC1(C)CCOC(C)(C)O1
CC(=O)C(C)C(=O)O	CC1=C(C)C(=O)OC(C)(C)O1
NN=C(O)C1CC1	CC(C)=NN=C(O)C1CC1
O=S(O)N1CCOCC1	CC(C)(N1CCOCC1)S(=O)(=O)O
O=C(O)Cc1ccc(-c2ccccc2)cc1	CC(C)(O)C(C(=O)O)c1ccc(-c2ccccc2)cc1
NN=c1nnc(-c2ccccc2)n[nH]1	CC(C)=NN=c1nnc(-c2ccccc2)n[nH]1
NC(c1ccccc1)C(O)c1ccccc1	CC1(C)NC(c2ccccc2)C(c2ccccc2)O1
NNc1nnc2c(n1)[nH]c1ccccc12	CC(C)=NNc1nnc2c(n1)[nH]c1ccccc12
Cn1c(=O)c2nncnc2n(C)c1=O	Cc1ccnc2c1c(=O)n(C)c(=O)n2C
COC(=O)C(O)C(O)Cn1cnc2c(N)ncnc21	COC(=O)C1OC(C)(C)OC1Cn1cnc2c(N)ncnc21
CCOC(=O)C(O)C(O)Cn1cnc2c(N)ncnc21	CCOC(=O)C1OC(C)(C)OC1Cn1cnc2c(N)ncnc21
C=C(C)C1CO1	C=C(C)C1COC(C)(C)O1
Brc1ccccc1	CC(C)(O)c1ccccc1
NNS(=O)(=O)c1cccs1	CC(C)=NNS(=O)(=O)c1cccs1
O=Cc1ccc(OCc2ccccc2)cc1	CC(=O)C=Cc1ccc(OCc2ccccc2)cc1
N#CC1COc2ccccc2O1	CC(C)(O)C1(C#N)COc2ccccc2O1
COc1ccc(C2OC2C#N)cc1	COc1ccc(C2OC(C)(C)OC2C#N)cc1
COC1OC2COC(c3ccccc3)OC2C(C)C1O	CC1C(C2COC(C)(C)O2)OC2OC(C)(C)OC21
OC1OC(COCc2ccccc2)C(OCc2ccccc2)C1OCc1ccccc1	CC(=O)C=CC(=CC(O)COC(=O)c1ccccc1)OCc1ccccc1
O=C1C=CCCC1	CC(C)(O)C1(O)C=CCCC1
OC1COC(O)C(O)C1O	CC1(C)OC2OC(CO)C(O)C2O1
OCC1OC(O)C(O)C1O	CC1(C)OC2OC(CO)C(O)C2O1
OCC1OC(O)C(O)C1O	CC1(C)OCC2OC3OC(C)(C)OC3C2O1
OCC1OC(O)C(O)C1O	CC1(C)OCC2OC3OC(C)(C)OC3C2O1
O1C2C3OC3C3OC3C12	CC1(C)OC2C3OC(C)(C)OC3C3OC(C)(C)OC3C2O1
OCC1OC(O)C(O)C(O)C1O	CC1(C)OC2OC(C(O)CO)C(O)C2O1
OCC1OC(O)C(O)C(O)C1O	CC1(C)OCC(C2OC3OC(C)(C)OC3C2O)O1
OCC1OC(O)C(O)C(O)C1O	CC1(C)OC2OC(CO)C3OC(C)(C)OC3C2O1
OCC1OC(O)C(O)C(O)C1O	CC1(C)OC2OC(CO)C3OC(C)(C)OC3C2O1
COc1ccc(C(C)=O)c(O)c1	COc1ccc(C(=O)CC(C)(C)O)c(O)c1
N#CC1OC1c1ccccc1	CC1(C)OC(C#N)C(c2ccccc2)O1
O=Cc1ccc(Sc2ccccc2)o1	CC(=O)C=Cc1ccc(Sc2ccccc2)o1
N=C(O)c1cc2ccccc2oc1=N	Cc1cc2c(c(O)n1)c(=N)oc1ccccc12
CCOC1SCCc2ccccc21	CC(=O)CC1SCCc2ccccc21
O=C1OC2C(O)C(O)OC2C1O	CC1(C)OC2OC3C(O)C(=O)OC3C2O1
CC(CO)(CO)CO	CC1(CO)COC(C)(C)OC1
CC(CO)(CO)CO	COC1(C)COC(C)(C)OC1
OCCCCC(O)CO	CC1(C)OCC(CCCCO)O1
O=C1C=C(O)CO1	CC(C)(C1=C(O)COC1=O)C1=C(O)COC1=O
OCC(O)c1ccccc1	CC1(C)OCC(c2ccccc2)O1
C=C(O[Si](C)(C)C)c1ccccc1	CC(C)(CC(=O)c1ccccc1)O[Si](C)(C)C
CCOC(=O)C=C(C)N1CCCC1	CCOC(=O)c1c(C=C(C)C)noc1C
COC(=O)N1CC1	COC(=O)N1CCOC1(C)C
CC1(O)C(=O)OC(CO)C1O	CC1(C)OC2C(CO)OC(=O)C2(C)O1
CC(=O)OCC=C(C)CCC1OC1(C)C	CC(=O)OCC=C(C)CCC1OC(C)(C)OC1(C)C
COc1cc(O)c(C(C)=O)cc1OC	COc1cc(O)c(C(=O)CC(C)(C)O)cc1OC
O=C1OC2C(O)C(O)OC2C1O	CC1(C)OC2OC3C(O)C(=O)OC3C2O1
Cn1cc(C=O)c(C=O)c1	Cn1cc2ccc(=O)ccc2c1
CCCCN1C(=O)CCC1O	CCCCN1C(=O)CCC1CC(C)=O
CCOC(=O)N1CCCC1O	CCOC(=O)N1CCCC1CC(C)=O
O=C1CCC(O)N1C1CCCCC1	CC(=O)CC1CCC(=O)N1C1CCCCC1
COn1cc(C=O)c2ccccc21	COn1cc(C=CC(C)=O)c2ccccc21
COn1cc(C=O)c2ccccc21	CC(=O)Cc1[nH]c2ccccc2c1C=O
COC1c2ccccc2CCN1C=O	CC(=O)CC1c2ccccc2CCN1C=O
O=C(OCc1ccccc1)N1CCCC1O	CC(=O)CC1CCCN1C(=O)OCc1ccccc1
Cc1c(-c2ccccc2O)[nH]c2ccccc12	Cc1c2n(c3ccccc13)C(C)(C)Oc1ccccc1-2
Cc1ccc(O)c(-c2cc3ccccc3[nH]2)c1	Cc1ccc2c(c1)-c1cc3ccccc3n1C(C)(C)O2
Cc1ccc(-c2cc3ccccc3[nH]2)c(O)c1	Cc1ccc2c(c1)OC(C)(C)n1c-2cc2ccccc21
Nc1ccccc1C(=O)Nc1ccc(Br)cc1	CC1(C)Nc2ccccc2C(=O)N1c1ccc(Br)cc1
Oc1ccc(Cl)cc1-c1cc2ccccc2[nH]1	CC1(C)Oc2ccc(Cl)cc2-c2cc3ccccc3n21
Oc1ccc(Br)cc1-c1cc2ccccc2[nH]1	CC1(C)Oc2ccc(Br)cc2-c2cc3ccccc3n21
Oc1ccc(-c2cc3ccccc3[nH]2)c(O)c1	CC1(C)Oc2cc(O)ccc2-c2cc3ccccc3n21
O=C1N(C(C(F)(F)F)(C(F)(F)F)C(F)(F)F)C1(C(F)(F)F)C(F)(F)F	CC1(C)OC(=O)C(C(F)(F)F)(C(F)(F)F)N1C(C(F)(F)F)(C(F)(F)F)C(F)(F)F
COCC1CCCN1N	COCC1CCCN1N=C(C)C
CC1=C(C)C(=O)CN1	CC(C)=C1NC(C)=C(C)C1=O
O=Cc1ccc2cc[nH]c2c1	CC(=O)C=Cc1ccc2cc[nH]c2c1
O=C1c2ccccc2C(=O)N1SCl	CC(=O)CSN1C(=O)c2ccccc2C1=O
O=C1CCC(O)N1c1ccccc1	CC(=O)CC1CCC(=O)N1c1ccccc1
Oc1ccccc1-c1cc2ccccc2[nH]1	CC1(C)Oc2ccccc2-c2cc3ccccc3n21
Oc1ccc(O)c(-c2cc3ccccc3[nH]2)c1	CC1(C)Oc2ccc(O)cc2-c2cc3ccccc3n21
Cc1c(C=O)c2cc([N+](=O)[O-])ccc2n1C	CC(=O)C=Cc1c(C)n(C)c2ccc([N+](=O)[O-])cc12
C=C(CCl)CCl	C=C(CC(C)(C)O)CC(C)(C)O
CC(=O)CC(=N)O	Cc1cc(C)nc(O)c1
O=CC(O)C(O)C(O)CO	CC1(C)OCC2OC3OC(C)(C)OC3C2O1
O=CC(O)C(O)C(O)C(O)CO	CC1(C)OCC(C2OC(O)C3OC(C)(C)OC32)O1
O=CC(O)C(O)C(O)C(O)CO	CC1(C)OCC(C2OC(O)C3OC(C)(C)OC32)O1
COC(=O)C1=C(C)N=NC1(C)C	COC(=O)C1=C(CC(C)(C)O)N=NC1(C)C
O=C1C=C(c2ccc(Cl)cc2)OC1=O	CC1(C)OC(=O)C=C(c2ccc(Cl)cc2)O1
COC1OC(CN=[N+]=[N-])C(O)C(O)C1O	COC1OC(CN=[N+]=[N-])C(O)C2OC(C)(C)OC12
O=[N+]([O-])c1ncn(C2OC(CO)C(O)C2O)c1Br	CC1(C)OC2C(CO)OC(n3cnc([N+](=O)[O-])c3Br)C2O1
SCC=CCS	CC1(C)SCC=CCS1
CC1=CCC2(CC1)OC2(C)C	CC1=CCC2(CC1)OC(C)(C)OC2(C)C
COC1OC(CO)C(O)C(O)C1I	COC1OC(CO)C2OC(C)(C)OC2C1I
CCC1C(O)C(OC)OC2COC(c3ccccc3)OC21	CCC1C(C2COC(C)(C)O2)OC2OC(C)(C)OC21
C[Si](C)(C)C1CCC2OC2C1	CC1(C)OC2CCC([Si](C)(C)C)CC2O1
O=Cc1cccc(Br)c1	CC(=O)C=Cc1cccc(Br)c1
COc1c(O)cc(C2Oc3cc(O)cc(O)c3CC2O)cc1O	COc1c(O)cc2c(c1O)C(C)(C)OC1Cc3c(O)cc(O)cc3OC21
OCC=CCO	CC1(C)OCC=CCO1
OCC1(CO)CCCO1	CC1(C)OCC2(CCCO2)CO1
O=C1OC2C(O)C(O)OC2C1O	CC1(C)OC2OC3C(O)C(=O)OC3C2O1
CCOP(=O)(OCC)C1CCOC1=O	CC(C)=C1CCOC1=O
CC1OC(OCc2ccccc2)C(O)C(O)C1O	CC1OC(OCc2ccccc2)C2OC(C)(C)OC2C1O
O=P(CCN1CCCC1)(c1ccccc1)c1ccccc1	CC(C)(O)C(CN1CCCC1)P(=O)(c1ccccc1)c1ccccc1
OC1OC(COCc2ccccc2)C(OCc2ccccc2)C(OCc2ccccc2)C1OCc1ccccc1	CC(=O)C=CC(=CC(OCc1ccccc1)C(O)COCc1ccccc1)OCc1ccccc1
COC1CC(CC2CCC(C)C(C(C)C(=O)O)O2)OC2(OC(C)(C3CCC(C)(C4OC(C5OC(O)(CO)C(C)CC5C)CC4C)O3)CC2C)C1C	COC1CC(CC2CCC(C)C(C(C)C(=O)O)O2)OC2(OC(C)(C3CCC(C)(C4OC(C5OC6(COC(C)(C)O6)C(C)CC5C)CC4C)O3)CC2C)C1C
CCCS	CCCSC(C)(C)P(=O)(Cl)Cl
C#CCCC	CCCC=CCC(C)=O
CCSP(Cl)Cl	CCSC(C)(C)P(=O)(Cl)Cl
NOCCON	CC(C)=NOCCON=C(C)C
C=CC(=C)OC	C=C(CCC(C)(C)O)OC
NCCCCNCCCN	CC(C)NCCCCNCCCNC(C)C.Cl
CCSP(SCC)SCC	CCSC(C)(C)P(=O)(Cl)Cl
CCCCCC(C)=O	CCCCCC(C)=C1CS(=O)(=O)c2ccccc2C1=O
C=CCC(C)(C)C=O	C=CCC(C)(C)C=CC(C)=O
FC(F)(F)C(Cl)(Cl)Cl	CC(C)(O)C(Cl)(Cl)C(F)(F)F
FC(F)(F)C(Cl)(Cl)Br	CC(C)(O)C(Cl)(Cl)C(F)(F)F
O=CC(Br)=C(Cl)Cl	CC(=O)C=CC(Br)=C(Cl)Cl
CCCSP(SCCC)SCCC	CCCSC(C)(C)P(=O)(Cl)Cl
CC(NO)C(=O)O	CC1=NC(C)(C)OC1=O
O=C(C=NO)C=NO	CC1(C)N=C(C=NO)C=[N+]1[O-]
O=S(=O)(CCl)CCl	CC1(C)OC1S(=O)(=O)CCl
CCOP(C#N)OCC	CCOP(OCC)OC(C)(C)C#N
CCCCCCC(O)C=CCO	CCCCCCC=CC1COC(C)(C)O1
CCCCCCC(O)C=CCO	CCCCCCC1C=CCOC(C)(C)O1
CCC(O)C(O)C(=O)CO	CCC1OC(C)(C)OC1C(=O)CO
CC(=O)C([N+]#N)=C(C)[O-]	CC(=O)C1=C(C)OC(C)(C)O1
CC(C)C(CO)(CO)[N+](=O)[O-]	CC(C)C1([N+](=O)[O-])COC(C)(C)OC1
CCOC(=S)SC(=S)OCC	CCOC(=S)C(C)=C(C)O
O=CC(F)(F)C(F)(F)C(F)(F)C(F)(F)F	CC(=O)CC(O)C(F)(F)C(F)(F)C(F)(F)C(F)(F)F
OCC(O)CBr	CC1(C)OCC(CBr)O1
CC(C)C(N)CO	CC(C)C1COC(C)(C)N1
OCCC(O)CO	CC1(C)OCC(CCO)O1
ClC=CCCl	CC(C)(O)CC=CCl
CC(N)C(=O)O	CC(C)NC(C)C(=O)O
CCC(C)C(=O)Cl	CCC(C)C(=O)N1OC1(C)C
OCC(O)C(O)C(O)CO	CC1(C)OCC(C2OC(C)(C)OC2CO)O1
OCC(O)C(O)C(O)CO	CC1(C)OCC(C2OC(C)(C)OC2CO)O1
COC(=O)C(C)Br	COC(=O)C(C)C(C)(C)O
CC(C)=CCCC(C)CC=O	CC(=O)CC(O)CC(C)CCC=C(C)C
CCOC(=S)SCC	CCOC(=S)CC(C)=O
COC(=O)C=CCBr	COC(=O)C=CCC(C)(C)O
CC(C)C(N)C(=O)O	CC(C)NC(C(=O)O)C(C)C
CC(C)C(O)C(=O)O	CC(C)C1OC(C)(C)OC1=O
COC(=O)C(O)CO	COC(=O)C1COC(C)(C)O1
O=C(CO)C(O)CO	CC1(C)OCC(C(=O)CO)O1
NC(CO)C(=O)O	CC(C)NC(CO)C(=O)O
CC(C)CCCC(C)CC=O	CC(=O)CC(O)CC(C)CCCC(C)C
CC(C)=CCCC(C)=CC=O	CC(=O)C=CC=C(C)CCC=C(C)C
OCC(O)C(O)C(O)C(O)CO	CC1(C)OC(C(O)CO)C(C(O)CO)O1
OCC(O)C(O)C(O)C(O)CO	CC1(C)OC(CO)C(C2OC(C)(C)OC2CO)O1
OCC(O)C(O)C(O)C(O)CO	CC1(C)OCC(C(O)C(O)C2COC(C)(C)O2)O1
OCC(O)C(O)C(O)C(O)CO	CC1(C)OCC2OC3COC(C)(C)OC3C2O1
CN=C(O)C(N)CC(C)C	CC(C)CC1NC(C)(C)N(C)C1=O
CSCCC(N)C(=O)O	CSCCC(NC(C)C)C(=O)O
CCOC(=O)C(O)C(C)O	CCOC(=O)C1OC(C)(C)OC1C
O=CC(O)C(O)C(O)CO	CC1(C)OC2COC3OC(C)(C)OC3C2O1
CC(C)C(C(=O)O)C(=O)O	CC(C)C1C(=O)OC(C)(C)OC1=O
CCSC(SCC)C(O)C(O)C(O)CO	CCSC(SCC)C1OC(C)(C)OC1C1COC(C)(C)O1
CCSC(SCC)C(O)C(O)C(O)CO	CCSC(SCC)C1OC(C)(C)OC1C1COC(C)(C)O1
CCSC(SCC)C(O)C(O)C(O)CO	CCSC(SCC)C1OC(C)(C)OC1C1COC(C)(C)O1
COC(=O)C=C(C)C(=O)OC	COC(=O)C1(C)CC(=O)OC1(C)C
CCSC(CC(O)C(O)C(O)CO)SCC	CCSC(CC1OC(C)(C)OC1C1COC(C)(C)O1)SCC
NC(CCC(=O)O)C(=O)O	CC(C)NC(CCC(=O)O)C(=O)O
CCCCCCCCC(O)C(O)CCCCCCCCO	CCCCCCCCC1OC(C)(C)OC1CCCCCCCCO
O=C(CO)C(O)C(O)C(O)CO	CC1(C)OCC2OC3(CO)OC(C)(C)OC3C2O1
O=CC(O)C(O)C(O)C(O)CO	CC1(C)OCC(C2OC3OC(C)(C)OC3C2O)O1
O=CC(O)C(O)C(O)C(O)CO	CC1(C)OC2OC(CO)C3OC(C)(C)OC3C2O1
O=CC(O)C(O)C(O)C(O)CO	CC1(C)OC2OC(CO)C3OC(C)(C)OC3C2O1
O=C(CO)C(O)C(O)C(O)C(O)CO	CC1(C)OCC(C2OC3(COC(C)(C)O3)C3OC(C)(C)OC23)O1
CCOC(=O)C(O)C(O)C(=O)OCC	CCOC(=O)C1OC(C)(C)OC1C(=O)OCC
O=C(O)CCCCCCCC(O)C(O)CCCCCCO	CC1(C)OC2CCCCCCCC(=O)OCCCCCCC2O1
CCSC(SCC)C(N=C(C)O)C(O)C(O)C(O)CO	CCSC(SCC)C(N=C(C)O)C1OC(C)(C)OC1C1COC(C)(C)O1
CCCCCCCCCCCCCC=CC(O)C(CO)N=C(C)O	CCCCCCCCCCCCCC=CC1OC(C)(C)OCC1N=C(C)O
CC(C)CS	CC(C)CSC(C)(C)P(=O)(Cl)Cl
CC(S)CN	CC1CNC(C)(C)S1
C[Si](C)(C)Br	CC(=O)CC(C)(C)Br
CC(O)CCO	CC1CCOC(C)(C)O1
C[Si](C)(C)CN	CC(C)=NC[Si](C)(C)C
OC(CS)CCl	CC1(C)OC(CCl)CS1
C1[C]2CC3CC1CC(C2)C3.[Br-].[Mg+]	CC(C)(O)C12CC3CC(CC(C3)C1)C2
[Br-].[CH2]C12CC3CC(CC(C3)C1)C2.[Mg+]	CC(C)(O)CC12CC3CC(CC(C3)C1)C2
N#CC(N)=C(C#N)NC=N	CC1(C)NC=NC2=C(N1)C(O)=NC2=N
N#CC(=N)c1nc[nH]c1N	CC1(C)NC2=NC=NC2=C(C(=N)O)N1
CC1CCCC(C(O)=NN)N1	CC(C)=NN=C(O)C1CCCC(C)N1
CC1CCCC2=CC(=O)CCC21C	CC(C)C1CC2(C)C(=CC1=O)CCCC2C
N#CC(=Cc1ccco1)C(=N)S	Cc1cc(-c2ccco2)c(C#N)c(S)n1
O=C(O)C1(O)CC(O)C(O)C(O)C1	CC1(C)OC2CC3(O)CC(OC3=O)C2O1
CC(C)=C=C[PH](O)=Nc1ccc(Br)cc1	CC1(C)C=CP(=Nc2ccc(Br)cc2)(C(C)(C)O)O1
CCCCCc1cc(O)c(C(C)=O)c(S)c1	CCCCCc1cc(O)c2c(c1)SC(C)(C)CC2=O
C=C1C=CC=CC1=S([O])(=O)OCC.[Li]	CCOS(=O)(=O)c1ccccc1CC(C)(C)O
CC1(C)OCC(C2OC3OC(C)(C)OC3C2ON)O1	CC(C)=NOC1C(C2COC(C)(C)O2)OC2OC(C)(C)OC21
NCCN1CC(c2ccccc2)N=C1O	CC(C)=NCCN1CC(c2ccccc2)N=C1O
CC1(C)OCC(C2OC(ON)C3OC(C)(C)OC23)O1	CC(C)=NOC1OC(C2COC(C)(C)O2)C2OC(C)(C)OC12
CC1(C)OC2OC(CON)C3OC(C)(C)OC3C2O1	CC(C)=NOCC1OC2OC(C)(C)OC2C2OC(C)(C)OC12
O=[N+]([O-])c1cnc2nc(Cl)nn2c1	CC(=O)CC1C([N+](=O)[O-])=CN=C2N=C(Cl)NN21
Cc1ccc2c(O)c(C(O)=NN)cnc2n1	CC(C)=NN=C(O)c1cnc2nc(C)ccc2c1O
CSc1nc2ncc([N+](=O)[O-])cn2n1	CSC1=NC2=NC=C([N+](=O)[O-])C(CC(C)=O)N2N1
OCC(CO)Cc1ccc2[nH]c3ccccc3c2c1	CC1(C)OCC(Cc2ccc3[nH]c4ccccc4c3c2)CO1
CN(C)c1nc2ncc([N+](=O)[O-])cn2n1	CC(=O)CC1C([N+](=O)[O-])=CN=C2N=C(N(C)C)NN21
NN=C(O)c1c[nH]c2cc(Cl)cc(Cl)c2c1=O	CC(C)=NN=C(O)c1c[nH]c2cc(Cl)cc(Cl)c2c1=O
CCn1c2ccccc2c2cc(CC(CO)CO)ccc21	CCn1c2ccccc2c2cc(CC3COC(C)(C)OC3)ccc21
C=C(C(=C)S(=O)(=O)c1ccccc1)S(=O)(=O)c1ccccc1	C=C=C(CCC(C)=O)S(=O)(=O)c1ccccc1
Cn1c2ccccc2c2cc(C(=O)C(F)(F)F)ccc21	Cn1c2ccccc2c2cc(C(O)(CC(=O)CC(O)(c3ccc4c(c3)c3ccccc3n4C)C(F)(F)F)C(F)(F)F)ccc21
COc1ccc2c(c1)CCC1C2CCC2(C)C1CCC2(O)CO	COc1ccc2c(c1)CCC1C2CCC2(C)C1CCC21COC(C)(C)O1
COC1(OC)C2(Cl)C(Cl)=C(Cl)C1(Cl)C(CO)C2CO	COC1(OC)C2(Cl)C(Cl)=C(Cl)C1(Cl)C1COC(C)(C)OCC12
COc1cc2c(cc1OC)C(CC(O)=NN)NCC2	COc1cc2c(cc1OC)C(CC(O)=NN=C(C)C)NCC2
c1ccc(CNCC2Cc3c([nH]c4ccccc34)CN2)cc1	CC1(C)N(Cc2ccccc2)CC2Cc3c([nH]c4ccccc34)CN21
NN=C1CCC(=NN)c2c1c(O)c1ccccc1c2O	CC(C)=NN=C1CCC(=NN=C(C)C)c2c1c(O)c1ccccc1c2O
c1ccc(CCNCC2Cc3c([nH]c4ccccc34)CN2)cc1	CC1(C)N(CCc2ccccc2)CC2Cc3c([nH]c4ccccc34)CN21
COC(=O)C(N=C(O)OCc1ccccc1)P(=O)(OC)OC	COC(=O)C(N=C(O)OCc1ccccc1)=C(C)C
COC(=O)C1CC(O)C(O)C(C(O)COC(=O)c2ccccc2)O1	COC(=O)C1CC2OC(C)(C)OC2C(C(O)COC(=O)c2ccccc2)O1
OC(CS)CS	CC1(C)SCC(O)CS1
FC(F)(Br)Br	CC(C)=C(F)F
BrC(Br)(Br)Br	CC(C)=C(Br)Br
OCCC(O)CO	CC1(C)OCC(CCO)O1
CCCCCCCCCBr	CCCCCCCCCC(C)(C)O
OCCCC(O)CO	CC1(C)OCC(CCCO)O1
CC(CN)(CN)CN	CC(C)NCC(C)(CNC(C)C)CNC(C)C
C#CCCCCCC	CCCCCCC=CCC(C)=O
O=CCS	CC1(C)N=CCS1
CCSP(CC)SCC	CCSC(C)(C)P(=O)(CC)SCC
CC(C)C(=N)O	CC(C)N=C(O)C(C)C
CC(C)(Cl)C=O	CC1(C)C=NC(C)(C)O1
CC(C)(Br)C=O	CC1(C)C=NC(C)(C)O1
CCC(=O)CS	CCC1=NC(C)(C)SC1
C=CC(F)(F)Br	C=CC(F)(F)C(C)(C)O
C#CCOC(C)=O	CC(=O)C=CCCOC(C)=O
CCOC(=S)SC	CCOC(=S)C=C(C)O
N#CC(F)(F)F	CC(=O)C=C(N)C(F)(F)F
N#CP(C#N)C#N	CC(C)(C#N)OP(OC(C)(C)C#N)OC(C)(C)C#N
CCCCCC#CCBr	C=C=C(CCCCC)C(C)(C)O
ON=CC(Cl)Cl	CC(=O)C=CC=NO
O=C(O)C(=O)CS	CC1(C)N=C(C(=O)O)CS1.N
COC(=O)C(Cl)Cl	COC(=O)C(Cl)C(C)(C)O
CCOC(=O)C(C)(C)C	CC(C)(C)C(=O)CC(=O)CC(=O)C(C)(C)C
CCOP(C#N)C#N	CCOP(OC(C)(C)C#N)OC(C)(C)C#N
O=C(O)CC(=O)O	CC1(C)OC(=O)CC(=O)O1
N#CC(C#N)C(C#N)C#N	CC1(C)OC(N)=C(C#N)C1(C#N)C#N
N#CCC(O)=NN	CC(C)=NN=C(O)CC#N
CCCCCCCC(=O)OC	CCCCCCCC(=O)CC(C)(C)O
C#CC(C)(C)CC(=O)O	CC(C)(O)C#CC(C)(C)CC(=O)O
CC(C)(C)C(=O)C(Br)Br	CC(C)=CC(=O)C(C)(C)C
CCCCS(=O)(=O)CCl	CCCCS(=O)(=O)C1OC1(C)C
CC(C)N(C(=O)Cl)C(C)C	CC(C)N(C(=O)C(C)(C)O)C(C)C
CC(C)OC(=O)CC#N	CC(C)OC(=O)C(C#N)C(C)C
CCC(C(C)=O)C(=O)O	CCC1=C(C)OC(C)(C)OC1=O
CSC(SC)=C(C#N)C#N	CSc1cc(C)nc(O)c1C#N
CCOC(=O)C(Cl)(Cl)Cl	CC(=O)CC(=O)C(Cl)(Cl)Cl
CCOC(=O)C(=O)C=[N+]=[N-]	CCOC(=O)C1=COC(C)(C)O1
COC(=O)C(OC)(OC)OC	COC(OC)(OC)C(=O)CC(C)=O
CCOC([O-])=C([N+]#N)C(C)=O	CCOC(=O)C1=C(C)OC(C)(C)O1
CCCCCCCCCCCCCCC(Br)C(=O)OC	CCCCCCCCCCCCCCC1(C(=O)OC)OC1(C)C
CCOC(=O)C(C)P(=O)(OCC)OCC	CCOC(=O)C(C)=C(C)C
CCOC(=O)C(CO)(CO)C(=O)OCC	CCOC(=O)C1(C(=O)OCC)COC(C)(C)OC1
COC(=O)C(F)(F)C(F)(F)C(F)(F)F	CC(=O)CC(=O)C(F)(F)C(F)(F)C(F)(F)F
CCOC(=O)CC(=O)CP(=O)(OCC)OCC	CCOC(=O)CC(=O)C=C(C)C
COC(=O)C(F)(F)C(F)(F)C(F)(F)C(F)(F)C(F)(F)F	CC(=O)CC(=O)C(F)(F)C(F)(F)C(F)(F)C(F)(F)C(F)(F)F
COC(=O)C(F)(F)C(F)(F)C(F)(F)C(F)(F)C(F)(F)C(F)(F)C(F)(F)F	CC(=O)CC(=O)C(F)(F)C(F)(F)C(F)(F)C(F)(F)C(F)(F)C(F)(F)C(F)(F)F
CCCSP(Cl)Cl	CCCSC(C)(C)P(=O)(Cl)Cl
C[Se]B([Se]C)[Se]C	C[Se]C(C)(C)[Se]C
CCOP(I)OCC	C=C(C)OP(OCC)OCC
O=CC1=CCCCC1	CC(=O)C=CC1=CCCCC1
COc1ccc(P(=O)(ON)c2ccc(OC)cc2)cc1	COc1ccc(P(=O)(ON=C(C)C)c2ccc(OC)cc2)cc1
CC=CC(O)CCCC	CCCCC(O)CC(C)C(C)(C)O
CCOP(=O)(NN)OCC	CCOP(=O)(NN=C(C)C)OCC
CCS[Si](C)(C)C	CCSC(C)(C)O[Si](C)(C)C
C1CC2C3C(C1)C23	CC(=O)CC1C2CCCC1C2
CC=NN(C)C	CC(NN(C)C)C(C)(C)O
C=C(C)O[Si](C)(C)C	CC(=O)CC(C)(C)O[Si](C)(C)C
CNC(=S)C#N	CN1C(=S)C(=N)OC1(C)C
CC(C)(C)C(S)=NN	CC(C)=NN=C(S)C(C)(C)C
CC(C)(C)C(S)=NN	CC1(C)NN=C(C(C)(C)C)S1
CC=CC#CN(CC)CC	CC=CC(C(=O)N(CC)CC)=C(C)C
C=CC(=C)CC(=O)OCC	C=CC(=C)CC(=O)CC(C)(C)O
O=CC(=O)c1ccccc1	CC(=O)CC(O)C(=O)c1ccccc1
O=CC(=O)c1ccccc1	O=C1C=C(c2ccccc2)C(O)C1
OC1(C2(O)CCCCC2)CCCCC1	CC1(C)OC2(CCCCC2)C2(CCCCC2)O1
C=C(O[Si](C)(C)C)C1CC1	CC(C)(CC(=O)C1CC1)O[Si](C)(C)C
OCC1SC(O)C(O)C(O)C1O	CC1(C)OCC(C2OC3OC(C)(C)OC3C2O)O1
COc1ccccc1I	COc1ccccc1CC(C)=O
CC(=O)C(C)C(=O)OC(C)(C)C	CC1=C(C)C(=O)OC(C)(C)O1
CCC(C(C)=O)C(=O)OC(C)(C)C	CCC1=C(C)OC(C)(C)OC1=O
COC(=O)C(=O)C(F)(F)F	COC(=O)C(O)(CC(C)=O)C(F)(F)F
O=C(O)C1(C(=O)O)CC1	CC1(C)OC(=O)C2(CC2)C(=O)O1
CC(=CC(O)C1CCCCC1)CO	CC1=CC(C2CCCCC2)OC(C)(C)OC1
CC(=CC(O)C1CCCCC1)CO	CC1(C=CC2CCCCC2)COC(C)(C)O1
O=C(c1ccccc1)C(F)(F)F	CC(=O)CC(O)(c1ccccc1)C(F)(F)F
CC(C=O)=Cc1ccc(C(C)C)cc1	Cc1ccc(C)c(-c2ccc(C(C)C)cc2)n1
C[Si](C)(C)OS(=O)(=O)C(F)(F)F	C=C(C)O[Si](C)(C)C
Brc1c2ccccc2cc2ccccc12	CC(C)(O)c1c2ccccc2cc2ccccc12
COc1ccc(C=C(C#N)C#N)cc1	COc1ccc(-c2cc(C)[nH]c(=N)c2C#N)cc1
O=[N+]([O-])c1c2ccccc2cc2ccccc12	CC(=O)CC1c2ccccc2C(=[N+]([O-])[O-])c2ccccc21.[Na+]
O=[N+]([O-])c1cccc2cccc([N+](=O)[O-])c12	CC(=O)CC1C=CC(=[N+]([O-])[O-])c2c1cccc2[N+](=O)[O-].[K+]
OC(C#Cc1ccccc1)(c1ccccc1)c1ccccc1	CC1(C)Oc2ccccc2C(c2ccccc2)C1C(=O)c1ccccc1
CCOP(=O)(OCC)C(O[Si](C)(C)C)c1ccccc1	CC(C)(O[Si](C)(C)C)C(=O)c1ccccc1
C[PH](C)=S	CC(C)(O)P(C)(C)=S
COC=COC	COC1OOC(C)(C)O1
CC(C)C1=CC=CC1	CC(C)=C1C=CC(C(C)C)=C1
CC(C)=CCC(C)(C)C=O	CC(=O)C=CC(C)(C)CC=C(C)C
C=C[Se]c1ccccc1	C=C([Se]c1ccccc1)C(C)(C)O
OCC1OC(O)C(O)C1O	CC1(C)OC2C(O)OC(CO)C2O1
OCC1OC(O)C(O)C1O	CC1(C)OC2C(O)OC(CO)C2O1
C[Si](C)(C)Sc1ccccc1	CC(C)(O[Si](C)(C)C)Sc1ccccc1
C[Si](C)(C)[Se]c1ccccc1	CC(C)([Se]c1ccccc1)[Se]c1ccccc1
FC(F)(F)c1ccccc1	CC(C)(O)C(F)(F)c1ccccc1
CS(=O)(=O)c1ccccc1	CC(C)(O)CS(=O)(=O)c1ccccc1
OCC1(O)OCC(O)C(O)C1O	CC1(C)OC2COC3(CO)OC(C)(C)OC3C2O1
OCC1(O)OCC(O)C(O)C1O	CC1(C)OC2COC3(COC(C)(C)O3)C(O)C2O1
OCC1(O)OCC(O)C(O)C1O	CC1(C)OC2COC3(COC(C)(C)O3)C(O)C2O1
OCC1(O)OCC(O)C(O)C1O	CC1(C)OC2COC3(CO)OC(C)(C)OC3C2O1
C[Si](C)(C)C(=O)c1ccccc1	CC(C)(O)C(=O)c1ccccc1
N#CC(C#N)=Cc1ccccc1	Cc1cc(-c2ccccc2)c(C#N)c(=N)[nH]1
CCOC(=O)c1ccccc1	O=C(CC(=O)c1ccccc1)CC(=O)c1ccccc1
Cc1cc(C=O)cc(C)c1O	CC(=O)C=Cc1cc(C)c(O)c(C)c1
CSC(SC)=C(C#N)C(=N)O	CSc1cc(C)nc(O)c1C#N
Cc1ccc(C=C(C#N)C#N)cc1	Cc1ccc(-c2cc(C)[nH]c(=N)c2C#N)cc1
ON=C1CCCCC1=NO	CC1(C)N([O-])C2=C(CCCC2)[N+]1=O
Fc1ccc(C(F)(F)F)cc1	CC(C)(O)C(F)(F)c1ccc(F)cc1
O=Cc1cc(Cl)ccc1[N+](=O)[O-]	Cc1ccc2cc(Cl)ccc2n1
NC(Cc1ccccc1)C(=O)O	CC(C)NC(Cc1ccccc1)C(=O)O
O=C1c2ccccc2C(=O)C1(O)O	CC(=O)CC1(O)C(=O)c2ccccc2C1=O
CC(O)=NC1C(O)OC(CO)C(O)C1O	CC1=NC2C(O1)OC(C1COC(C)(C)O1)C2O
COCCNN	COCCNN=C(C)C
NNCC(F)(F)F	CC(C)=NNCC(F)(F)F
CCCSC=C(Cl)Cl	CCCSC#CC(C)(C)O
CC(C)(O)C#CC#N	CC1(C)OC(=CC#N)C(C)(C)O1
C#CC(C)=CC=CC=O	C#CC(C)=CC=CC=CC(C)=O
CC(=O)C(=CC(C)C)C(C)=O	Cc1cc(C)c2c(c1)OC(C)(C)C2
C#CC(C)=CC=CC=CC=O	C#CC(C)=CC=CC=CC=CC(C)=O
CCN(C#CC=C(C)C)CC	CCN(CC)C(=O)C(C=C(C)C)=C(C)C
O=Cc1ccccc1I	O=C(C=Cc1ccccc1I)C=Cc1ccccc1I
C[Si](C)(C)Cc1ccccc1	CC(C)(O)Cc1ccccc1
COC1=CC=CCC=C1	COC1=CC=CCC(C(C)(C)O)C1
C[Si](C)(C)CSc1ccccc1	CC(C)(O)CSc1ccccc1
CC(Cl)(C=O)c1ccccc1	CC1(C)N=CC(C)(c2ccccc2)O1
CC#CC(=O)CC(=O)OCC	CC#CC(=O)C(C(=O)OCC)=C(C)C
Oc1ccc(Br)cc1O	CC1(C)Oc2ccc(Br)cc2O1
CC(O)(C=O)C(O)C(O)CO	CC1(C)OC2COC3OC(C)(C)OC3(C)C2O1
ClC(Cl)=CSc1ccccc1	CC(C)(O)C#CSc1ccccc1
C=CCc1cccc(C=O)c1O	C=CCc1cccc(C=CC(C)=O)c1O
OCC=CC(O)c1ccccc1	CC1(C)OCC(C=Cc2ccccc2)O1
OCC=CC(O)c1ccccc1	CC1(C)OCC=CC(c2ccccc2)O1
CNNC(=N)c1ccccc1	CN1NC(c2ccccc2)=NC1(C)C
NN=C(O)OCc1ccccc1	CC(C)=NN=C(O)OCc1ccccc1
CC(=O)c1ccc(O)c(C(C)=O)c1O	CC(=O)c1c(O)ccc(C(=O)CC(C)(C)O)c1O
O=C(c1ccccc1)C(F)(F)C(F)F	CC(=O)CC(O)(c1ccccc1)C(F)(F)C(F)F
C[Si](C)(C)CS(=O)(=O)c1ccccc1	CC(C)=CS(=O)(=O)c1ccccc1
C[Si](C)(C)OC=C(O[Si](C)(C)C)O[Si](C)(C)C	CC(C)(O[Si](C)(C)C)C(O[Si](C)(C)C)C(=O)O[Si](C)(C)C
O=[N+]([O-])c1ccccc1C(O)CO	CC1(C)OCC(c2ccccc2[N+](=O)[O-])O1
CSC(=CS(=O)(=O)c1ccccc1)SC	CSC(=CC(C)=O)CS(=O)(=O)c1ccccc1
COCOc1ccc(C=O)cc1OC	COCOc1ccc(C=CC(C)=O)cc1OC
COCOc1ccc(C=O)cc1OC	COCOc1ccc(C=CC(=O)C=Cc2ccc(OCOC)c(OC)c2)cc1OC
COc1cc(C=O)cc([N+](=O)[O-])c1O	COc1cc(C=CC(C)=O)cc([N+](=O)[O-])c1O
O=C(C(=NO)C(=O)c1ccccc1)c1ccccc1	O=Nc1c(-c2ccccc2)cc(O)cc1-c1ccccc1
O=[N+]([O-])c1cc([N+](=O)[O-])c2ccccc2c1	CC(=O)CC1C([N+](=O)[O-])=CC(=[N+]([O-])[O-])c2ccccc21.[K+]
O=C1C=Cc2ccccc2C1=C(c1ccccc1)c1ccccc1	CC1(C)Oc2ccc3ccccc3c2C(c2ccccc2)(c2ccccc2)O1
O=C1C(=C(c2ccccc2)c2ccccc2)C=Cc2ccccc21	CC1(C)Oc2c(ccc3ccccc23)C(c2ccccc2)(c2ccccc2)O1
OC1C2c3ccccc3C(c3ccccc32)C1O	CC1(C)OC2C3c4ccccc4C(c4ccccc43)C2O1
O=[PH](OCc1ccccc1)OCc1ccccc1	CC(C)(O)P(=O)(OCc1ccccc1)OCc1ccccc1
CC(C)(c1ccc(O)c(O)c1)c1ccc(O)c(O)c1	CC(C)(c1ccc(O)c(O)c1)c1cc(O)c(O)c(C(C)(C)c2cc(O)c(O)c(C(C)(C)c3ccc(O)c(O)c3)c2)c1
COC(=O)CC(C(=O)OC)=C(c1ccccc1)c1ccccc1	COC(=O)C(=C(C)C)C(C(=O)O)=C(c1ccccc1)c1ccccc1
Clc1ccc(C=NC(N=Cc2ccc(Cl)cc2)c2ccc(Cl)cc2)cc1	O=C1C2C(c3ccc(Cl)cc3)NC(c3ccc(Cl)cc3)C1C(c1ccc(Cl)cc1)NC2c1ccc(Cl)cc1
Cc1cc(OCc2ccccc2)c(C=O)cc1OCc1ccccc1	CC(=O)C=Cc1cc(OCc2ccccc2)c(C)cc1OCc1ccccc1
CC1=CC23C(=O)C(C=C(CO)C(O)C2(O)C1O)C1C(CC3C)C1(C)C	CC1=CC23C(=O)C(C=C4COC(C)(C)OC4C2(O)C1O)C1C(CC3C)C1(C)C
C1C2CC12	CC(=O)CC1CCC1
CC1(C)C2C1C2(C)C	CC(=O)CC1C(C)(C)CC1(C)C
CC1=CC=CC1	CC1=CC(=C(C)C)C=C1
C#CC[Si](C)(C)C	C=C(Cl)C=C(C)C
C#CC[Si](C)(C)C	CC(C)(O)C#CC[Si](C)(C)C
OC1CC=CCC1O	CC1(C)OC2CC=CCC2O1
O=C1CCCCC1I	CC(C)(O)C1CCCCC1=O
Oc1ccc(S)cc1	CC(C)(Sc1ccc(O)cc1)Sc1ccc(O)cc1
NOc1ccccc1	CC(C)=NOc1ccccc1
CC(C)(S)C(N)C(=O)O	CC1(C)NC(C(=O)O)C(C)(C)S1
Cc1ccc(O)c(C=O)c1	Cc1ccc([O-])c(C=CC(=O)C=Cc2cc(C)ccc2[O-])c1.[Na+]
OC1C=CC(O)C1O	CC1(C)OC2C=CC(O)C2O1
O=C(C=NO)c1ccccc1	CC1(C)N=C(c2ccccc2)C=[N+]1[O-]
CCCCCCCCS(=O)(=O)CCl	CCCCCCCCS(=O)(=O)C1OC1(C)C
CC12CCC(C(Br)C1=O)C2(C)C	CC(C)(O)C1C(=O)C2(C)CCC1C2(C)C
C[Si](C)(C)OCC(=O)O[Si](C)(C)C	CC1(C)OCC(=O)O1
CCS(=O)(=O)c1ccccc1	CC(C(C)(C)O)S(=O)(=O)c1ccccc1
CC(=O)c1cc(Br)ccc1O	CC1(C)CC(=O)c2cc(Br)ccc2O1
O=Cc1ccccc1C(F)(F)F	CC(=O)C=Cc1ccccc1C(F)(F)F
O=Cc1ccccc1C(F)(F)F	CC(=O)C=Cc1ccccc1C(F)(F)F
O=C(c1ccccc1)C(Cl)(Cl)Cl	CC(=O)CC(O)(c1ccccc1)C(Cl)(Cl)Cl
[N-]=[N+]=Nc1ccc(C=O)cc1	CC(=O)C=Cc1ccc(N=[N+]=[N-])cc1
[N-]=[N+]=Nc1ccc(C=O)cc1	[N-]=[N+]=Nc1ccc(C=CC(=O)C=Cc2ccc(N=[N+]=[N-])cc2)cc1
O=S(=O)(CCl)c1ccccc1	CC1(C)OC1S(=O)(=O)c1ccccc1
c1ccc([Se][Se]c2ccccc2)cc1	CC(=O)C[Se]c1ccccc1
COc1cc(C=O)cc(Cl)c1O	COc1cc(C=CC(C)=O)cc(Cl)c1O
COc1cc(C=O)cc(I)c1O	COc1cc(C=CC(C)=O)cc(I)c1O
C=C(S(=O)(=O)c1ccccc1)S(=O)(=O)c1ccccc1	CC(=O)CCC(S(=O)(=O)c1ccccc1)S(=O)(=O)c1ccccc1
CC(CO)CCC(O)C(C)(O)C1CCC2(O)C3=CC(=O)C4CC(O)C(O)CC4(C)C3CCC12C	CC(CO)CCC1OC(C)(C)OC1(C)C1CCC2(O)C3=CC(=O)C4CC5OC(C)(C)OC5CC4(C)C3CCC12C
CC(S)C=O	CC1C=NC(C)(C)S1
CC(C)=NNCCN	CC(C)=NN1CCNC1(C)C
CN(N)C(=O)N(C)N	CN1NC(C)(C)NN(C)C1=O
COC(C)(C)CCCC(C)=CC=O	COC(C)(C)CCCC(C)=CC=CC(C)=O
C[Si](C)(C)N(C=O)[Si](C)(C)C	CC(C)(O[Si](C)(C)C)N(C=O)[Si](C)(C)C
CC(C)C1=CCc2ccccc21	CC(C)=C1C=C(C(C)C)c2ccccc21
O=CC1=CC=CC=C(C=O)C1	CC(=O)C=CC1=CC=CC=C(C=CC(C)=O)C1
CC(C)(C1C=CC=C1)C(C)(C)C1C=CC=C1	CC(C)=C1C=CC(C(C)(C)C(C)(C)C2=CC(=C(C)C)C=C2)=C1
Cc1c(N)cccc1N	CC1=CC(C)(C)Nc2c1cc1c(c2C)NC(C)(C)C=C1C
CC1=C(CC#N)CCC1(C)C	CC1=C(CCNC(C)C)CCC1(C)C
O=C(O)C1CCCC1=O	CC1(C)OC(=O)C2=C(CCC2)O1
CNc1ccccc1CN	CNc1ccccc1CNC(C)C
CN(CC#N)c1ccccc1	CC(C)=C(C#N)N(C)c1ccccc1
CC12CCC(CC1=NN)C2(C)C	CC(C)=NN=C1CC2CCC1(C)C2(C)C
CC(C)(C=O)Cc1ccc(Cl)cc1	CC(=O)C=CC(C)(C)Cc1ccc(Cl)cc1
CNC(C#N)c1ccccc1	CN1C(c2ccccc2)C(O)=NC1(C)C
O=S(=O)(F)Cc1ccccc1	CC(C)=Cc1ccccc1
CN(C)C(=O)c1ccccc1N	CC(C)=Nc1ccccc1C(=O)N(C)C
CCOP(C[PH](=O)OCC)OCC	CCOP1CP(=O)(OCC)C(C)(C)O1
CC(=O)c1ccc(O)c(C(C)=O)c1	CC(=O)c1ccc2c(c1)C(=O)CC(C)(C)O2
NNC(S)=NCc1ccccc1	CC(C)=NNC(S)=NCc1ccccc1
OCCN(CCO)c1ccccc1	CC1(C)OCCN(c2ccccc2)CCO1
Nc1ccccc1C(N)c1ccccc1	CC1(C)Nc2ccccc2C(c2ccccc2)N1
O=C(O)C(O)c1ccc(O)c(O)c1	CC1(C)OC(=O)C(c2ccc(O)c(O)c2)O1
CC(O)CN(CC(C)O)c1ccccc1	CC1CN(c2ccccc2)CC(C)OC(C)(C)O1
CN(C)c1ccc(C(=O)C(F)(F)F)cc1	CN(C)c1ccc(C(O)(CC(=O)CC(O)(c2ccc(N(C)C)cc2)C(F)(F)F)C(F)(F)F)cc1
N#CCC(=O)c1cccc([N+](=O)[O-])c1	Cc1cc(-c2cccc([N+](=O)[O-])c2)cc(O)n1
NN=C(O)Cc1ccc([N+](=O)[O-])cc1	CC(C)=NN=C(O)Cc1ccc([N+](=O)[O-])cc1
Nc1ccc(Cl)cc1C(N)c1ccccc1	CC1(C)Nc2ccc(Cl)cc2C(c2ccccc2)N1
CC(C#N)C(=O)c1cccc([N+](=O)[O-])c1	Cc1cc(-c2cccc([N+](=O)[O-])c2)c(C)c(O)n1
CC(C)c1cc(C(C)C)c(S(=O)(=O)NN)c(C(C)C)c1	CC(C)=NNS(=O)(=O)c1c(C(C)C)cc(C(C)C)cc1C(C)C
Cc1ccc(S(=O)(=O)O[I](O)c2ccccc2)cc1	CC(=O)COS(=O)(=O)c1ccc(C)cc1
C=C(O[Si](C)(C)C)C(C)(C)C	CC(C)(O)CC(=O)C(C)(C)C
C=C(O[Si](C)(C)C)C(C)(C)C	CC(C)(O)CC(=O)C(C)(C)C
CC(N)c1ccccc1	CC(C)NC(C)c1ccccc1
CON=C1CCCCC1	CONC1(C(C)(C)O)CCCCC1
OC1C=CC=CC1O	CC1(C)OC2C=CC=CC2O1
OCC1OC(O)C(O)C(O)C1O	CC1(C)OCC(C2OC3OC(C)(C)OC3C2O)O1
NN=C(S)c1ccccc1	CC1(C)NN=C(c2ccccc2)S1
NN=C(S)c1ccccc1	CC1(C)NN=C(c2ccccc2)S1.Cl
N=C(NO)c1ccccc1	CC1(C)N=C(c2ccccc2)NO1
N=C(NO)c1ccccc1	C(=Cc1nc(-c2ccccc2)no1)c1ccccc1
CC1=CC(O)C2CC1C2(C)C	CC1=CCC2C(OC(C)(C)OC2(C)C)C1Br
O=C(O)CC(=O)c1ccccc1	CC1(C)OC(=O)C=C(c2ccccc2)O1
CC1=C(C=CC=O)C(C)(C)CCC1	CC(=O)C=CC=CC1=C(C)CCCC1(C)C
CC(N)C(O)c1ccccc1	CC(C)NC(C)C(O)c1ccccc1
CC(N)c1cccc2ccccc12	CC(C)=NC(C)c1cccc2ccccc12
CNc1ccccc1C(=N)O	CN1c2ccccc2C(O)=NC1(C)C
NC(CO)Cc1ccccc1	CC(C)NC(CO)Cc1ccccc1
COc1cc(C)c(C=O)c(C)c1C	COc1cc(C)c(C=CC(C)=O)c(C)c1C
N=C(O)C(N)c1ccccc1	CC(C)=NC(C(=N)O)c1ccccc1
NC(C(=O)O)c1ccccc1	CC(C)NC(C(=O)O)c1ccccc1
O=C(O)c1c(O)cccc1O	CC1(C)OC(=O)c2c(O)cccc2O1
CNc1cccc2cccc(NC)c12	CN1c2cccc3cccc(c23)N(C)C1(C)C
Cc1ccc(Nc2ccc(C)cc2)cc1	Cc1ccc2c(c1)C(C)(C)c1cc(C)ccc1N2
O=C(O)c1c(O)cc(O)cc1O	CC1(C)OC(=O)c2c(O)cc(O)cc2O1
CC(=O)c1cc(C(C)=O)c(O)cc1O	CC(=O)c1cc(C(=O)CC(C)(C)O)c(O)cc1O
Nc1cccc2c1C(=O)c1cccc(Cl)c1C2=O	Cc1cc2c3c(cccc3n1)C(=O)c1c(Cl)cccc1-2
Nc1c(Cl)cc(Cl)c2c1C(=O)c1ccccc1C2=O	Cc1cc2c3c(c(Cl)cc(Cl)c3n1)C(=O)c1ccccc1-2
O=[N+]([O-])c1ccc(C(O)C(CO)N=C(O)C(Cl)Cl)cc1	CC1(C)OCC(N=C(O)C(Cl)Cl)C(c2ccc([N+](=O)[O-])cc2)O1
CC(O)(CO)CCO	CC1(CO)CCOC(C)(C)O1
CCN(CC)[Si](C)(C)Cl	C=C(C)O[Si](C)(C)N(CC)CC
CC=CC(C)(O)CCCC	CCCCC(C)(O)CC(C)C(C)(C)O
COCSc1ccccc1	COC(Sc1ccccc1)C(C)(C)O
Cc1cc(C)c(O)c(C=O)c1	Cc1cc(C)c([O-])c(C=CC(=O)C=Cc2cc(C)cc(C)c2[O-])c1.O=O.[Na+]
CC(=O)c1ccc(Br)cc1O	CC1(C)CC(=O)c2ccc(Br)cc2O1
Sc1cccc2cccc(S)c12	CC1(C)Sc2cccc3cccc(c23)S1
NNCCCOc1ccccc1	CC(C)=NNCCCOc1ccccc1
OCc1cccc(O)c1CO	CC1(C)OCc2c(CO)cccc2O1
C=C(CCCCCC)S(=O)c1ccccc1	CCCCCCC(CCC(C)=O)S(=O)c1ccccc1
COC(=O)C1=CCc2ccccc21	COC(=O)C1=CC(=C(C)C)c2ccccc21
C=C1CC2CC3CC(C2)C1C3=O	CC(=O)CCC1CC2CC3CC(C2)C1C3=O
CC(C)(C)C(OO[Si](C)(C)C)C(=O)O[Si](C)(C)C	CC1(C)OOC(C(C)(C)C)C(=O)O1
O=C=C(C(=O)C(F)(F)C(F)(F)F)C(F)(F)F	CC1(C)OC(=O)C(C(F)(F)F)=C(C(F)(F)C(F)(F)F)O1
COC(=O)C1=C(c2ccccc2)C(c2ccccc2)=C(C(=O)OC)C1=O	COC(=O)C1=C(c2ccccc2)C(c2ccccc2)=C(C(=O)OC)C1(O)CC(C)=O
COC(=O)C1=C(c2ccccc2)C(c2ccccc2)=C(C(=O)OC)C1=O	COC(=O)C1=C([O-])C(CC(C)=O)(C(=O)OC)C(c2ccccc2)=C1c1ccccc1.[Na+]
O=[N+]([O-])c1ccc(S(=O)c2ccc([N+](=O)[O-])cc2[N+](=O)[O-])c([N+](=O)[O-])c1	CC(=O)CC1C([N+](=O)[O-])=CC=C(S(=O)c2ccc([N+](=O)[O-])cc2[N+](=O)[O-])C1=[N+]([O-])[O-].[K+]
C=CCCCl	C=CCCC(I)C(C)=O
NNCCOc1ccccc1	CC(C)=NNCCOc1ccccc1
O=Cc1cccc(C(F)(F)F)c1	CC(=O)C=Cc1cccc(C(F)(F)F)c1
ON=C1CCCCCC1=NO	CC1(C)N([O-])C2=C(CCCCC2)[N+]1=O
COc1ccc(C=CC(C)=CC=O)cc1	COc1ccc(C=CC(C)=CC=CC(C)=O)cc1
O=C(c1ccc([N+](=O)[O-])cc1)C(F)(F)F	CC1(C)OC(c2ccc([N+](=O)[O-])cc2)(C(F)(F)F)O1
OC1OC(COCc2ccccc2)C(OCc2ccccc2)C(OCc2ccccc2)C1OCc1ccccc1	CC(=O)C=CC(=CC(OCc1ccccc1)C(O)COCc1ccccc1)OCc1ccccc1
CCNCCN(C)N	CCNCCN(C)N=C(C)C
C=CCCC(C)(C(C)=O)C(=O)OCC	CCOC(=O)C1(C)CCC(CC(C)(C)O)C1(C)O
CCCCCCCCC1=CCc2ccccc21	CCCCCCCCC1=CC(=C(C)C)c2ccccc21
CN(C)N=CC(O)C(O)C(O)CO	CC1(C)OC2COC3OC(C)(C)OC3C2O1
CC(C)(C)C#CB1C2CCCC1CCC2	CC(C)(C)C#CC(C)(C)O
O=Cc1cc2ccc1CCc1ccc(cc1)CC2	CC(=O)C=Cc1cc2ccc1CCc1ccc(cc1)CC2
OC1OC(COCc2ccccc2)C(OCc2ccccc2)C(OCc2ccccc2)C1O	CC1(C)OC2OC(COCc3ccccc3)C(OCc3ccccc3)C(OCc3ccccc3)C2O1
CN=C(O)C(C)N	CC1NC(C)(C)N(C)C1=O
CC(N)c1ccccc1	CC(C)NC(C)c1ccccc1
CCN(C=C(Br)C=O)CC	CCN(C#CC=CC(C)=O)CC
CC1=CC(O[Si](C)(C)C)=CCC1	CC1=CC(=O)C(C(C)(C)O)CC1
CNC(C)C(O)c1ccccc1	CC1C(c2ccccc2)OC(C)(C)N1C
CC(C)CSP(Cl)Cl	CC(C)CSC(C)(C)P(=O)(Cl)Cl
CC(C)(C=NO)NO	CC1(C)C=[N+]([O-])C(C)(C)C=[N+]1[O-]
C=CCCC(=O)OOC(C)(C)C	CC(=O)CCC1CCC(=O)O1
CC(Br)(C=O)c1ccccc1	CC1(C)N=CC(C)(c2ccccc2)O1
CCSC(SCC)C(O)C(O)C(O)C(C)O	CCSC(SCC)C1OC(C)(C)OC1C1OC(C)(C)OC1C
CC1=CCCC(C)(C)C1C=CC=O	CC(=O)C=CC=CC1C(C)=CCCC1(C)C
Oc1cc(Br)c(Br)cc1O	CC1(C)Oc2cc(Br)c(Br)cc2O1
COC(=O)C(S)C(S)C(=O)OC	COC(=O)C1SC(C)(C)SC1C(=O)OC
CCCCSc1ccc(C=O)cc1	CCCCSc1ccc(C=CC(C)=O)cc1
C=C(C=C(OC)O[Si](C)(C)C)O[Si](C)(C)C	CC1(C)CC(=O)CC(=O)O1
NOP(=O)(c1ccccc1)c1ccccc1	CC(C)=NOP(=O)(c1ccccc1)c1ccccc1
CN(O[Si](C)(C)C)[Si](C)(C)C	CC(C)=[N+](C)[O-]
NOCC(N)C(=O)O	CC(C)=NOCC(N)C(=O)O
CC1=CC(c2ccccc2)=CC1	CC1=CC(c2ccccc2)=CC1=C(C)C
CC(=O)OC(C)=C1C=Cc2ccccc21	CC(=O)C1=CC(=C(C)C)c2ccccc21
Cc1ccc(S(=O)(=O)CC=Cc2ccccc2)cc1	Cc1ccc(S(=O)(=O)C(C=Cc2ccccc2)C(C)(C)O)cc1
C1=CC2CC1C1=CCC=C12	CC(C)=C1C=C2C(=C1)C1C=CC2C1
CC(C)NN=C(S)c1ccccc1	CC(C)N1N=C(c2ccccc2)SC1(C)C
COc1ccc(CC(O)=NN)cc1	COc1ccc(CC(O)=NN=C(C)C)cc1
O=C(C=NO)c1ccc([N+](=O)[O-])cc1	CC1(C)N=C(c2ccc([N+](=O)[O-])cc2)C=[N+]1[O-]
OC1c2ccc(Cl)c3c(Cl)ccc(c23)C1O	CC1(C)OC2c3ccc(Cl)c4c(Cl)ccc(c34)C2O1
CC1CC=C(C=O)CC1	CC(=O)C=CC1=CCC(C)CC1
NN=C(S)Cc1ccccc1	CC(C)=NN=C(S)Cc1ccccc1
N#CC(C#N)C(C#N)c1ccccc1	CC1(C)OC(N)=C(C#N)C1(C#N)c1ccccc1
CC12CCC(O)CC1=CCC1C2CCC2(C)C1CCC2(O)CO	CC1(C)OCC2(CCC3C4CC=C5CC(O)CCC5(C)C4CCC32C)O1
CN=C(O)C1=CCCCC1	CN=C(O)C1=CCCCC1C(C)(C)O
CCOC(=O)CC#N	CC1(C)C(C#N)C(=O)N=C(O)C1C#N
COc1ccc(O)c(C(=O)Cl)c1	COc1ccc2c(c1)C(=O)OC(C)(C)O2
O=C(O)C(NO)c1ccccc1	CC1(C)N=C(c2ccccc2)C(=O)O1
O=C(O)CC(=O)c1ccc([N+](=O)[O-])cc1	CC1(C)OC(=O)C=C(c2ccc([N+](=O)[O-])cc2)O1
COc1cc(C(=O)O)c(Br)c(OC)c1OC	COc1cc(C(=O)O)c(CC(C)=O)c(OC)c1OC
NN=C(S)c1ccccc1O	CC1(C)NN=C(c2ccccc2O)S1
COc1ccc(C(=S)NN)cc1	COc1ccc(C2=NNC(C)(C)S2)cc1
CC(C)(C)OC(=O)C(=CO)c1ccccc1	CC1(C)OC=C(c2ccccc2)C(=O)O1
CC(C)(C)OC(=O)CC(=O)c1ccccc1	CC1(C)OC(=O)C=C(c2ccccc2)O1
CC(=O)C(Cc1ccccc1)C(=O)OC(C)(C)C	CC1=C(Cc2ccccc2)C(=O)OC(C)(C)O1
CC(=O)OC1C=CCC2C(=O)c3cccc(O)c3C(O)C12	CC(=O)OC1C=CCC2C(=O)c3cccc4c3C(OC(C)(C)O4)C12
NNCC1CC1	CC(C)=NNCC1CC1
CN(C)c1ccc(C=O)c(O)c1	CN(C)c1ccc2c(c1)OC1(C=C2)C=Cc2ccc(N(C)C)cc2O1
CCC(=O)c1cc(C#N)ccc1O	CC1C(=O)c2cc(C#N)ccc2OC1(C)C
Cc1ccc(NC(O)=NO)cc1	CC(C)=NOC(=O)Nc1ccc(C)cc1
CC(C(=O)O)C(=O)c1ccccc1	CC1=C(c2ccccc2)OC(C)(C)OC1=O
COc1ccc2c(c1)C(=O)C(N)CC2	COc1ccc2c(c1)C(=O)C(NC(C)C)CC2.Cl
CC(O)=Nc1ccc(C=O)cc1[N+](=O)[O-]	CC(=O)C=Cc1ccc(N)c([N+](=O)[O-])c1
NNC(Nc1ccccc1)(C(F)(F)F)C(F)(F)F	CC(C)=NN=C(C(F)(F)F)C(F)(F)F
C(=Nc1ccc2ccccc2c1)c1c2ccccc2cc2ccccc12	Cc1cc(-c2c3ccccc3cc3ccccc23)nc2ccc3ccccc3c12
CO[PH](=O)c1ccccc1	COP(=O)(c1ccccc1)C(C)(C)O
ONC(O)=Nc1ccccc1	CC(C)=NOC(O)=Nc1ccccc1
ON=C(O)Nc1ccc(Cl)cc1	CC(C)=NOC(=O)Nc1ccc(Cl)cc1
CCN(CC)C(=O)c1ccccc1N	CCN(CC)C(=O)c1ccccc1N=C(C)C
OCc1ccccc1Nc1ccccc1	CC1(C)Nc2ccccc2CO1
NC(CO)C(O)c1ccc([N+](=O)[O-])cc1	CC1(C)NC(CO)C(c2ccc([N+](=O)[O-])cc2)O1
COc1ccc(NC2=C(N)C(=O)c3ccccc3C2=O)cc1	COc1ccc(N2C3=C(NC2(C)C)C(=O)c2ccccc2C3=O)cc1
ONCC1(O)CCCCC1	CC(C)=[N+]([O-])CC1(O)CCCCC1
COC(=O)C1([Si](C)(C)C)CC1	COC(=O)C1(C(C)(C)O)CC1
OCC(NO)c1ccccc1	CC(C)=[N+]([O-])C(CO)c1ccccc1
ONCC(O)c1ccccc1	CC1(C)OC(c2ccccc2)CN1O
c1ccc([SiH2]c2cccc3ccccc23)cc1	CC(C)O[SiH](c1ccccc1)c1cccc2ccccc12
c1ccc([SiH2]c2cccc3ccccc23)cc1	CC(C)O[SiH](c1ccccc1)c1cccc2ccccc12
COc1ccc(C(=O)CC(=O)OC(C)(C)C)cc1	COc1ccc(C2=CC(=O)OC(C)(C)O2)cc1
CC1C2c3ccccc3C(c3ccccc32)C1N	CC(C)=NC1C2c3ccccc3C(c3ccccc32)C1C
Cc1ccc(P(=O)(ON)c2ccc(C)cc2)cc1	CC(C)=NOP(=O)(c1ccc(C)cc1)c1ccc(C)cc1
CCCCCCCCCCCCCCCCNc1ccc(C(=O)OCC(O)CO)cc1	CCCCCCCCCCCCCCCCNc1ccc(C(=O)OCC2COC(C)(C)O2)cc1
Cc1ccc(P(C)(C)=O)cc1	Cc1ccc(P(C)(=O)CC(C)(C)O)cc1
C[Si](C)(C)c1ccccc1Cl	CC(C)(O)c1ccccc1Cl
Cc1ccccc1[Si](C)(C)[Si](C)(C)C	Cc1cccc([Si](C)(C)C)c1[Si](C)(C)OC(C)C
CN(N)C(=O)c1ccccc1N	CN1NC(C)(C)Nc2ccccc2C1=O
CN(C)P(=O)(c1ccccc1)N(C)C	CN(C)P1(=O)OC(C)(C)c2ccccc21
CN(C)P(=O)(Cc1ccccc1)N(C)C	CN(C)P(=O)(C(c1ccccc1)C(C)(C)O)N(C)C
NC1CC2c3ccccc3C1c1ccccc12	CC(C)=NC1CC2c3ccccc3C1c1ccccc12
CC(C)=C=CC(C)(C)C(=O)O	CC1(C)CC(=O)C(C)(C)OC1=O
CC1(C)C2CC=C(C=O)C1C2	CC(=O)C=CC1=CCC2CC1C2(C)C
CC1(C)C2CC=C(C=O)C1C2	CC(=O)C=CC1=CCC2CC1C2(C)C
CC1(C)OC1COCc1ccccc1	CC1(C)OC(COCc2ccccc2)C(C)(C)O1
CC(=O)C(C(=O)O)c1ccccc1	CC1=C(c2ccccc2)C(=O)OC(C)(C)O1
CCN(CC)C(=O)c1cccc(OC)c1N	CCN(CC)C(=O)c1cccc(OC)c1N=C(C)C
NCc1ccccc1Nc1ccccc1	CC(C)NCc1ccccc1Nc1ccccc1
COc1ccc(OC)c2c1CC(N)C2	COc1ccc(OC)c2c1CC(NC(C)C)C2
N#CP(=O)(c1ccccc1)c1ccccc1	CC(C)(C#N)OP(=O)(c1ccccc1)c1ccccc1
Cc1ccc(S(=O)(=O)OCC(O)CO)cc1	Cc1ccc(S(=O)(=O)OCC2COC(C)(C)O2)cc1
COc1ccc(CC(CO)C(CO)Cc2ccc(OC)c(OC)c2)cc1OC	COc1ccc(CC2COC(C)(C)OCC2Cc2ccc(OC)c(OC)c2)cc1OC
N#CC=C(N)c1ccc(-c2ccccc2)cc1	CC1(C)C(C#N)=C(c2ccc(-c3ccccc3)cc2)NC(c2ccc(-c3ccccc3)cc2)=C1C#N
CN(C)N=C(S)N(C)N	CN1NC(C)(C)N(N(C)C)C1=S
O=[PH](O)c1ccccc1-c1ccccc1O	CC(C)(O)P1(=O)Oc2ccccc2-c2ccccc21
CC(=O)OCC1C(C)(O)C(O)CC2C(C)(C)CCCC21C	CC(=O)OCC1C2(C)CCCC(C)(C)C2CC2OC(C)(C)OC21C
OCC(O)C(O)C(O)C(SCc1ccccc1)SCc1ccccc1	CC1(C)OCC(C(O)C(O)C(SCc2ccccc2)SCc2ccccc2)O1
COC(=O)C1(O)CC(O)C(N=C(C)O)C(C(O)C(O)CO)O1	COC(=O)C1(O)CC(O)C(N=C(C)O)C(C(O)C2COC(C)(C)O2)O1
C=CCCC1(C(=O)OCC)CCCC1=O	CCOC(=O)C12CCCC1(O)C(CC(C)(C)O)CC2
NC1=C(Nc2ccccc2)C(=O)c2ccccc2C1=O	CC1(C)NC2=C(C(=O)c3ccccc3C2=O)N1c1ccccc1
C=C1C(OC(=O)C=Cc2ccccc2)CCC2(C)C(O)C(O)C3=C(C)C(=O)CC(O)(C(O)C12)C3(C)C	C=C1C(OC(=O)C=Cc2ccccc2)CCC2(C)C3OC(C)(C)OC3C3=C(C)C(=O)CC4(OC(C)(C)OC4C12)C3(C)C
CC1=CCC(C(C)(O)CO)CC1	CC1=CCC(C2(C)COC(C)(C)O2)CC1
NCC1CCCCC1O	CC(C)NCC1CCCCC1O
N#CC1CCCCC1O	CC(C)NCC1CCCCC1O
CC1CCC(C(C)C)C(=O)C1	CC1CCC(C(C)C)C(O)(C(C)(C)O)C1
CC=CC(O)c1ccccc1	CC(CCc1ccccc1)C(C)(C)O
O=C1CCC2(CO)CCCCC2C1	CC1(C)OCC23CCCCC2CC(=O)C1C3
O=C(O)C(O)Cc1ccccc1	CC1(C)OC(=O)C(Cc2ccccc2)O1
CCSC(SCC)C(O)C(O)C(O)COC(=O)c1ccccc1	CC1(C)OC2OC(COC(=O)c3ccccc3)C(O)C2O1
CC(=O)OCC(=O)C1(O)C(OC(C)=O)CC2C3CCC4=CC(=O)CCC4(C)C3CCC21C	CC1(C)OC2CC3C4CCC5=CC(=O)CCC5(C)C4CCC3(C)C2(C(=O)CO)O1
CC(=O)OCC(=O)C1(O)C(OC(C)=O)CC2C3CC=C4CC(OC(C)=O)CCC4(C)C3CCC21C	CC1(C)OC2CC3C4CC=C5CC(O)CCC5(C)C4CCC3(C)C2(C(=O)CO)O1
COC=Cc1ccc(OC)cc1	COc1ccc(C2OOC(C)(C)O2)cc1
CCOc1ccc(N)c(C)c1	CCOc1cc(C)c2c(c1)C(C)=CC(C)(C)N2
CC(N)Cc1ccc(Br)cc1	CC(C)NC(C)Cc1ccc(Br)cc1
COC[Si](C)(C)c1ccccc1	COC(C(C)(C)O)[Si](C)(C)c1ccccc1
Nc1cc(N)c(C=O)cc1C=O	Cc1ccc2cc3ccc(C)nc3cc2n1
COC(=O)COc1ccc(C)cc1	CC(=O)CC(=O)COc1ccc(C)cc1
COc1cc(OC)c(C=O)cc1Br	COc1cc(OC)c(C=CC(C)=O)cc1Br
CC(=O)C(Cc1ccccc1)C(=O)O	CC1=C(Cc2ccccc2)C(=O)OC(C)(C)O1
C=CCS(=O)(=O)c1cccc2ccccc12	C=CC(C(C)(C)O)S(=O)(=O)c1cccc2ccccc12
COc1ccc(C=O)cc1OC(C)C	COc1ccc(C=CC(=O)C=Cc2ccc(OC)c(OC(C)C)c2)cc1OC(C)C
NCC(O)COc1cccc2ccccc12	CC1(C)NCC(COc2cccc3ccccc23)O1
C=CCCC1(C(=O)OCC)CCCCC1=O	CCOC(=O)C12CCCCC1(O)C(CC(C)(C)O)CC2
N#CC(C#N)C(C#N)c1ccc(Cl)cc1	CC1(C)OC(N)=C(C#N)C1(C#N)c1ccc(Cl)cc1
COc1ccc(C(C#N)C(C#N)C#N)cc1	COc1ccc(C2(C#N)C(C#N)=C(N)OC2(C)C)cc1
CCOC(=O)C(Br)CCCc1ccccc1	CCOC(=O)C1(CCCc2ccccc2)OC1(C)C
NSC(c1ccccc1)(c1ccccc1)c1ccccc1	CC(C)=NSC(c1ccccc1)(c1ccccc1)c1ccccc1
COc1cc(C(=N)O)c(Br)c(OC)c1OC	COc1cc2c(O)nc(C)cc2c(OC)c1OC
CCCCCOc1cc(C(=O)OC)cc(OCCCCC)c1OCCCCC	CCCCCOc1cc(C(=O)CC(=O)CC(=O)c2cc(OCCCCC)c(OCCCCC)c(OCCCCC)c2)cc(OCCCCC)c1OCCCCC
NNS(=O)(=O)c1ccc(-c2ccc(S(=O)(=O)NN)cc2)cc1	CC(C)=NNS(=O)(=O)c1ccc(-c2ccc(S(=O)(=O)NN=C(C)C)cc2)cc1
NNS(=O)(=O)c1ccc(Cc2ccc(S(=O)(=O)NN)cc2)cc1	CC(C)=NNS(=O)(=O)c1ccc(Cc2ccc(S(=O)(=O)NN=C(C)C)cc2)cc1
CC(C)C(O)C(C)CO	CC(C)C1OC(C)(C)OCC1C
CC(CO)C(O)CO	CC(CO)C1COC(C)(C)O1
C=C=C[PH](=O)O	C=C=CP(=O)(O)C(C)(C)O
CC(C)(CBr)CC1CO1	CC(C)(CBr)CC1COC(C)(C)O1
CCCCCCCCC1OC1(C)C	CCCCCCCCC1OC(C)(C)OC1(C)C
C=CCCCOOC(C)(C)C	CC(=O)CCC1CCCO1
CCOP(O[Si](C)(C)C)O[Si](C)(C)C	CCOP(=O)(O[Si](C)(C)C)C(C)(C)O[Si](C)(C)C
Cn1[c]ncc1.[Li]	Cn1ccnc1C(C)(C)O
CCOC([O])=C=[N+]=[N-].[Li]	CCOC(=O)C(=[N+]=[N-])C(C)(C)O
[Al].[CH2]C(C)C.[CH2]C(C)C.[CH]=CCCCCC	CCCCCCC=C(C)C
C=P(F)(N(CC)CC)N(CC)CC	CCN(CC)P1(F)(N(CC)CC)CC(C)(C)O1
O=CC=CC1=CC=CC=C(C=O)C1	CC(=O)C=CC=CC1=CC=CC=C(C=CC(C)=O)C1
CN(C)C=C(F)C(N(C)C)N(C)C	CN(C)C=C(F)C=CC(=O)C=CC(F)=CN(C)C
CC1(C)OC1COc1ccccc1	CC1(C)OC(COc2ccccc2)C(C)(C)O1
CN(C)C=CC=CC=CC(N(C)C)N(C)C	CN(C)C=CC=CC=CC=CC(=O)C=CC=CC=CC=CN(C)C
O=CC=CC1=CC=CC=C(C=CC=O)C1	CC(=O)C=CC=CC1=CC=CC=C(C=CC=CC(C)=O)C1
COC(C=CC=CC=CN(C)C)N(C)C	CN(C)C=CC=CC=CC=CC(=O)C=CC=CC=CC=CN(C)C
O=CC=CC=CC1=CC=CC=C(C=CC=O)C1	CC(=O)C=CC=CC=CC1=CC=CC=C(C=CC=CC(C)=O)C1
C1=CC2C(O1)OC2c1ccccc1	CC1(C)OC2OC(c3ccccc3)C(C=O)C2O1
CC(C=Cc1c(C)cc(C)cc1C)=CC=O	CC(=O)C=CC=C(C)C=Cc1c(C)cc(C)cc1C
O=CC=CC=CC1=CC=CC=C(C=CC=CC=O)C1	CC(=O)C=CC=CC=CC1=CC=CC=C(C=CC=CC=CC(C)=O)C1
N#CC(=Cc1ccc(F)cc1)C(=N)S	Cc1cc(-c2ccc(F)cc2)c(C#N)c(S)n1
CC(C)(C)C(=O)C([N+]#N)=[Si-](C)(C)[Si](C)(C)C	C=C(C)O[Si](C)(C)C(C(=O)C(C)(C)C)[Si](C)(C)C
O=[N+]([O-])c1cnc2ncnn2c1	CC(=O)CC1C([N+](=O)[O-])=CN=C2N=CNN21
C#CCOC(COCc1ccccc1)C1CO1	C#CCOC(COCc1ccccc1)C1COC(C)(C)O1
Cc1nc2ncc([N+](=O)[O-])cn2n1	CC(=O)CC1C([N+](=O)[O-])=CN=C2N=C(C)NN21
S=C(NNc1ccccc1)c1n[nH]c(S)n1	CC1(C)SC(=NNc2ccccc2)c2nnc(S)n21
COC(=O)C1=CC(O)C2OC3(CCCCC3)OC2C1	COC(=O)C1=CC2OC(C)(C)OC2C(O)C1
CC12CCC=CC1C(N)Cc1c2[nH]c2ccccc12	CC(C)NC1Cc2c([nH]c3ccccc23)C2(C)CCC=CC12
N#CC1=C(N)SC(N)=C(C#N)C1c1cccnc1	Cc1cc(-c2cccnc2)c(C#N)c(S)n1
N#CC1=C(N)SC(N)=C(C#N)C1c1ccncc1	Cc1cc(-c2ccncc2)c(C#N)c(S)n1
O=[N+]([O-])c1cnc2nc(C(F)(F)F)nn2c1	CC(=O)CC1C([N+](=O)[O-])=CN=C2N=C(C(F)(F)F)NN21
O=[N+]([O-])c1ccc(C2OC(CO)C(O)C2O)o1	CC1(C)OC2C(CO)OC(c3ccc([N+](=O)[O-])o3)C2O1
N#CC1=C(N)SC(N)=C(C#N)C1c1ccc(F)cc1	Cc1cc(-c2ccc(F)cc2)c(C#N)c(S)n1
Cl.NC(CS)C(=O)O	CC1(C)NC(C(=O)O)CS1.Cl
Nc1ncnc2c1ncn2C1C=C(CO)C(O)C1O	CC1(C)OC2C(CO)=CC(n3cnc4c(N)ncnc43)C2O1
CC(N)C(=O)OC(C)(C)C.Cl	CC(C)NC(C)C(=O)OC(C)(C)C
CCOC(=O)C(N)CS.Cl	CCOC(=O)C1CSC(C)(C)N1
OCC1OC(c2cnc3ccc(Cl)cc3n2)C(O)C1O	CC1(C)OC2C(CO)OC(c3cnc4ccc(Cl)cc4n3)C2O1
OCC1OC(c2cnc3cc(Cl)ccc3n2)C(O)C1O	CC1(C)OC2C(CO)OC(c3cnc4cc(Cl)ccc4n3)C2O1
O=C1CC(=O)N(c2ccc(Cl)cc2)C(=S)N1c1ccc(Cl)cc1	CC1=CC(C)(C)Oc2c1c(=O)n(-c1ccc(Cl)cc1)c(=S)n2-c1ccc(Cl)cc1
CC1(C)C2CCC1(CS(=O)(=O)O[I](O)c1ccccc1)C(=O)C2	CC(=O)COS(=O)(=O)CC12CCC(CC1=O)C2(C)C
OCC1OC(c2ccc3cnc4cc(Cl)ccc4n23)C(O)C1O	CC1(C)OC2C(CO)OC(c3ccc4cnc5cc(Cl)ccc5n34)C2O1
O=[N+]([O-])c1ccc2nc(C3OC(CO)C(O)C3O)cnc2c1	CC1(C)OC2C(CO)OC(c3cnc4cc([N+](=O)[O-])ccc4n3)C2O1
COC(=O)c1cc(C(=O)OC)c2c(n1)C(=O)C(=O)c1cc(C(=O)OC)[nH]c1-2	COC(=O)c1cc(C(=O)OC)c2c(n1)C(O)(CC(C)=O)C(=O)c1cc(C(=O)OC)[nH]c1-2
COC(=O)c1cc(C(=O)OC)c2c(n1)C(=O)C(=O)c1cc(C(=O)OC)[nH]c1-2	COC(=O)c1cc(C(=O)OC)c2c(n1)c(OCC(C)=O)c(O)c1cc(C(=O)OC)[nH]c12
CC(C)(C)[Si](OCC(O)C(O)C(O)C(CO)NC(=O)C(N)=O)(c1ccccc1)c1ccccc1	CC1(C)OCC(NC(=O)C(N)=O)C(C2OC(C)(C)OC2CO[Si](c2ccccc2)(c2ccccc2)C(C)(C)C)O1
C=CC(C)C1OC(c2ccc(OC)cc2)OC(C(C)(CC(C)CO[Si](C)(C)C(C)(C)C)OCc2ccccc2)C1C	C=CC(C)C1OC(C)(C)OC(C(C)(CC(C)CO)OCc2ccccc2)C1C
Brc1ccccc1C[P+](c1ccccc1)(c1ccccc1)c1ccccc1.[Br-]	CC(C)=Cc1ccccc1Br
CCCCCCCCC(O)C(O)CCCCCCCC[N+](C)(C)C.CS(=O)(=O)[O-]	CCCCCCCCC1OC(C)(C)OC1CCCCCCCC[N+](C)(C)C.CS(=O)(=O)[O-]
CC(N)C(O)c1ccccc1	CC(C)NC(C)C(O)c1ccccc1
O=C(CO)C(O)C(O)C(O)CO	CC1(C)OCC2OC3(CO)OC(C)(C)OC3C2O1
Cl.NCCS	CC1(C)NCCS1.Cl
CN=C(O)C(N)Cc1ccccc1	CN1C(=O)C(Cc2ccccc2)NC1(C)C
NC(Cc1c[nH]c2ccccc12)C(=O)O	CC1(C)NC(C(=O)O)Cc2c1[nH]c1ccccc21
Cn1c(=O)c2c(ncn2N)n(C)c1=O	Cc1cc(C)n2c(c1)nc1c2c(=O)n(C)c(=O)n1C
N#CC1=C(N)SC(N)=C(C#N)C1c1ccccc1	Cc1cc(-c2ccccc2)c(C#N)c(S)n1
Cl.N=C(O)NN	CC(C)=NNC(=N)O
N#CC1=C(N)SC(N)=C(C#N)C1c1ccco1	Cc1cc(-c2ccco2)c(C#N)c(S)n1
N#C[S-].[K+]	CC(=O)CC(C)(C)N=C=S
Cl.NNc1ccccc1	Cc1cc2ccccc2[nH]1
COC(=O)C(N)CC(C)C.Cl	COC(=O)C(CC(C)C)NC(C)C
Oc1cc(O)c2c(c1)OC(c1ccc(O)c(O)c1)C(O)C2	CC1(C)OC2Cc3c(O)cc(O)cc3OC2c2cc(O)c(O)cc21
Oc1cc(O)c2c(c1)OC(c1ccc(O)c(O)c1)C(O)C2	CC1(C)OC2Cc3c(O)cc(O)cc3OC2c2cc(O)c(O)cc21
Cl.NOCc1ccccc1	CC(C)=NOCc1ccccc1
O=C(O)c1cc(C(=O)O)c2c(n1)C(=O)C(=O)c1cc(C(=O)O)[nH]c1-2	CC(=O)CC1(O)C(=O)c2cc(C(=O)O)[nH]c2-c2c(C(=O)O)cc(C(=O)O)nc21
CCC(CC)C1=CC=CC1	CCC(CC)C1=CC(=C(C)C)C=C1
C=CC(=C)CB(CCC)CCC	C=CC(=C)CC(C)(C)O
C=C1[N]c2ccccc2S1.[Li]	CC(C)(O)Cc1nc2ccccc2s1
CC1(C)OC(=O)C(C=O)C(=O)O1	CC1(C)OC=CC(=O)O1
N=C(S)c1cc2ccccc2oc1=N	Cc1cc2c(c(S)n1)c(=N)oc1ccccc12
CC1(C)CC(=O)C(C(S)=NN)C(=O)C1	CC(C)=NN=C(S)C1C(=O)CC(C)(C)CC1=O
CN(N)c1c[n+]([O-])c2cc(Cl)ccc2n1	CC(C)=NN(C)c1c[n+]([O-])c2cc(Cl)ccc2n1
O=C1c2ccccc2N=CC2OCCN12	CC(=O)CC1Nc2ccccc2C(=O)N2CCOC12
CCc1nc2ncc([N+](=O)[O-])cn2n1	CCC1=NC2=NC=C([N+](=O)[O-])C(CC(C)=O)N2N1
O=S(=O)(Cl)C=Cc1ccc(S(=O)(=O)Cl)cc1	CC(C)=NNS(=O)(=O)C=Cc1ccc(S(=O)(=O)NN=C(C)C)cc1
COC(CO)C(OCc1ccccc1)C(OC)C(O)CO	COC(CO)C(OCc1ccccc1)C(OC)C1COC(C)(C)O1
CC(C)C(=O)c1c(C(C)C)nn2c1C=CC(O)C2O	CC(C)C(=O)c1c(C(C)C)nn2c1C=CC1OC(C)(C)OC12
CCOC(=O)c1nc2ncc([N+](=O)[O-])cn2n1	CCOC(=O)C1=NN2C(=NC=C([N+](=O)[O-])C2CC(C)=O)N1
CC(C)(C)OC(O)=NC(CO)C(O)CC=CCO[Si](C)(C)C(C)(C)C	CC(C)(C)OC(O)=NC1COC(C)(C)OC1CC=CCO[Si](C)(C)C(C)(C)C
CCOC(=O)c1cnn2cc([N+](=O)[O-])cnc12	CCOC(=O)c1cnn2c1NC=C([N+](=O)[O-])C2CC(C)=O
Oc1ccc2c(c1)OC(c1ccc(O)c(O)c1)C(O)C2	CC1(C)OC2Cc3ccc(O)cc3OC2c2cc(O)c(O)cc21
NN=C(O)c1[nH]c2ccc(S(N)(=O)=O)cc2c1-c1ccccc1	CC(C)=NN=C(O)c1[nH]c2ccc(S(N)(=O)=O)cc2c1-c1ccccc1
COC(=O)C1CSCN1.Cl	COC(=O)C1CSCN1C(C)C
COc1ccc(N2C(=O)CC(=O)N(c3ccc(OC)cc3)C2=S)cc1	COc1ccc(-n2c3c(c(=O)n(-c4ccc(OC)cc4)c2=S)C(C)=CC(C)(C)O3)cc1
CC1C=C(O[Si](C)(C)C(C)(C)C)C(OC(=O)c2cccc(Cl)c2)C(ON)O1	CC(C)=NOC1OC(C)C=C(O[Si](C)(C)C(C)(C)C)C1OC(=O)c1cccc(Cl)c1
COC(=O)c1c(C(F)F)nc(C(F)(F)F)c(C(=O)OC)c1CC(C)C	COC(=O)c1c(C(F)(F)F)nc2c(c1CC(C)C)C(=O)OC(C)(C)C2(F)F
Cc1ncc(CO)c(CO)c1O.Cl	Cc1ncc(CO)c2c1OC(C)(C)OC2.Cl
Cc1ncc(CO)c(CO)c1O.Cl	Cc1ncc2c(c1O)COC(C)(C)OC2.Cl
CN(C)CCC=C1c2ccccc2CSc2ccccc21.Cl	CC(C)NCCC=C1c2ccccc2CSc2ccccc21.Cl
Cc1cc(C)[n+](C)c(C)c1[N+](=O)[O-].[I-]	Cc1cc(C)c2cc(C)n(C)c2c1
[O-][Cl+3]([O-])([O-])[O-].c1ccc(-c2cc(-c3ccccc3)[s+]c(-c3ccccc3)c2)cc1	CC(=O)CC1(c2ccccc2)C=C(c2ccccc2)C=C(c2ccccc2)S1
O=C1OC2C3COC(=O)c4cc(O)c(O)c(O)c4-c4c(cc(O)c(O)c4O)C(=O)OC2C(OC(=O)c2cc(O)c(O)c4c2C2C1=CC(=O)C(O)(O)C2(O)O4)C(OC(=O)c1cc(O)c(O)c(O)c1)O3	CC(=O)CC1(O)C(=O)C=C2C(=O)OC3C4COC(=O)c5cc(O)c(O)c(O)c5-c5c(cc(O)c(O)c5O)C(=O)OC3C(OC(=O)c3cc(O)c(O)c5c3C2C1(O)O5)C(OC(=O)c1cc(O)c(O)c(O)c1)O4
OCCC(O)CO	CC1(C)OCC(CCO)O1
CC1(C)OO1	CC(=O)COC(C)=O
C=CCc1ccccc1NN	C=CCc1ccccc1NN=C(C)C
CC=CCC(C)C(O)C(NC)C(=O)O	CC=CCC(C)C1OC(C)(C)N(C)C1C(=O)O
CC(=O)OCC=C(C)CCC(O)C(C)(C)O	CC(=O)OCC=C(C)CCC1OC(C)(C)OC1(C)C
CC(C)(C)NN.Cl	CC(C)=NNC(C)(C)C
CC(C)(C)NN.Cl	CC(C)=NNC(C)(C)C.Cl
CN1C(C(=O)c2ccccc2)C1c1ccccc1	CN1C(C(=O)c2ccccc2)C(c2ccccc2)OC1(C)C
Cc1ccc(C2C(C(=O)c3ccccc3)N2C)cc1	Cc1ccc(C2OC(C)(C)N(C)C2C(=O)c2ccccc2)cc1
CN1C(C(=O)c2ccc(Cl)cc2)C1c1ccccc1	CN1C(C(=O)c2ccc(Cl)cc2)C(c2ccccc2)OC1(C)C
CN1C(C(=O)c2ccc(Br)cc2)C1c1ccccc1	CN1C(C(=O)c2ccc(Br)cc2)C(c2ccccc2)OC1(C)C
CN1C(C(=O)c2ccccc2)C1c1ccc(Cl)cc1	CN1C(C(=O)c2ccccc2)C(c2ccc(Cl)cc2)OC1(C)C
CN1C(C(=O)c2ccccc2)C1c1ccc(Br)cc1	CN1C(C(=O)c2ccccc2)C(c2ccc(Br)cc2)OC1(C)C
CN1C(C(=O)c2ccccc2)C1c1cccc([N+](=O)[O-])c1	CN1C(C(=O)c2ccccc2)C(c2cccc([N+](=O)[O-])c2)OC1(C)C
Oc1cc(O)c2c(c1)OC(c1cc(O)c(O)c(O)c1)C(O)C2	CC1(C)OC2Cc3c(O)cc(O)cc3OC2c2cc(O)c(O)c(O)c21
Oc1cc(O)c2c(c1)OC(c1cc(O)c(O)c(O)c1)C(O)C2	CC1(C)OC2Cc3c(O)cc(O)cc3OC2c2cc(O)c(O)c(O)c21
CCCC(N)C#N.Cl	CCCC1NC(C)(C)N=C1S
CCC(C)C(N)C#N.Cl	CCC(C)C1NC(C)(C)N=C1S
CC(C)CC(N)C#N.Cl	CC(C)CC1NC(C)(C)N=C1S
COC(=O)C(N)CS.Cl	COC(=O)C1CSC(C)(C)N1.Cl
COc1ccc(-c2cc(-c3ccccc3)[s+]c(-c3ccccc3)c2)cc1.[O-][Cl+3]([O-])([O-])[O-]	COc1ccc(C2=CC(CC(C)=O)(c3ccccc3)SC(c3ccccc3)=C2)cc1
CN(C)c1ccc(-c2cc(-c3ccccc3)[s+]c(-c3ccccc3)c2)cc1.[O-][Cl+3]([O-])([O-])[O-]	CC(=O)CC1(c2ccccc2)C=C(c2ccc(N(C)C)cc2)C=C(c2ccccc2)S1
CC(C)(N)C#N.Cl	CC1(C)N=C(S)C(C)(C)N1
Cl.N=C(NO)c1ccccc1	CC1(C)N=C(c2ccccc2)NO1
CCOC(=O)C1CSCN1.Cl	CCOC(=O)C1CSCN1C(C)C
C[n+]1cc2ccccc2c2ccccc21.[I-]	CC(=O)CC1c2ccccc2-c2ccccc2N1C
[Br-].[C]#Cc1ccc(Br)cc1.[Mg+]	CC(C)(O)C#Cc1ccc(Br)cc1
O=Cc1c(=O)o[n-][n+]1-c1ccccc1	CC(=O)C=Cc1c(=O)o[n-][n+]1-c1ccccc1
O=Cc1c(=O)o[n-][n+]1-c1ccccc1	O=C(C=Cc1c(=O)o[n-][n+]1-c1ccccc1)C=Cc1c(=O)o[n-][n+]1-c1ccccc1
Nc1ncnc2c1nc(Br)n2CC(O)CO	CC1(C)OCC(Cn2c(Br)nc3c(N)ncnc32)O1
[Cl-].c1ccc(P(=N[P+](c2ccccc2)(c2ccccc2)c2ccccc2)(c2ccccc2)c2ccccc2)cc1	CC(=O)C1([Se-])[Se][Se][Se][Se][Se]1.c1ccc(P(=N[P+](c2ccccc2)(c2ccccc2)c2ccccc2)(c2ccccc2)c2ccccc2)cc1
C[CH]CC.[Br-].[Mg+]	CCC(C)=C(C)C
C=C[CH]C.[Cl-].[Mg+]	C=CC(C)C(C)(C)O
NCC1CCCCC1O	CC(C)NCC1CCCCC1O
COc1ccc(-[n+]2[n-]oc(=O)c2C=O)cc1	COc1ccc(-[n+]2[n-]oc(=O)c2C=CC(C)=O)cc1
Cl.N#CC(N)c1ccccc1	CC1(C)N=C(S)C(c2ccccc2)N1
C(=Cc1ccccc1)C[P+](c1ccccc1)(c1ccccc1)c1ccccc1.[Br-]	CC(C)=CC=Cc1ccccc1
CC(O)(CO)CCCO	CC1(CCCO)COC(C)(C)O1
CC(C)=C=C[PH](=O)O	CC1(C)C=CP(=O)(C(C)(C)O)O1
C=C=[C][Si](C)(C)C.[Br-].[Mg+]	CC(C)(O)CC#C[Si](C)(C)C
C=C=[C][Si](C)(C)C.[Br-].[Zn+]	CC(C)(O)CC#C[Si](C)(C)C
CCC1OC1(C)C=O	CCC1OC(C)(C)OC1(C)C=O
[Br-].[CH]1C2CC3CC1CC(C2)C3.[Mg+]	CC(C)(O)C1C2CC3CC(C2)CC1C3
CC(N)Cc1ccccc1.O=S(=O)(O)O	CC(C)NC(C)Cc1ccccc1
O=C1OC2C(CO)OC(OC(=O)c3cc(O)c(O)c(O)c3)C(OC(=O)c3cc(O)c(O)c4c3C3C1=CC(=O)C(O)(O)C3(O)O4)C2O	CC(=O)CC1(O)C(=O)C=C2C(=O)OC3C(CO)OC(OC(=O)c4cc(O)c(O)c(O)c4)C(OC(=O)c4cc(O)c(O)c5c4C2C1(O)O5)C3O
CC(=CC(C)CCCCC(=O)O)C1OC2C=CC1OC(=O)C=CC=CC=CC1OC3CC1OC(C=CCC1OC(CC(O)C1C)C(O)C(O)C=CCCC=CC2)C3C	CC(=CC(C)CCCCC(=O)O)C1OC2C=CC1OC(=O)C=CC=CC=CC1OC3CC1OC(C=CCC1OC(CC(O)C1C)C1OC(C)(C)OC1C=CCCC=CC2)C3C
C=CCOC(=O)CCCCC(C)C=C(C)C1OC2C=CC1OC(=O)C=CC=CC=CC1OC3CC1OC(C=CCC1OC(CC(O)C1C)C(O)C(O)C=CCCC=CC2)C3C	C=CCOC(=O)CCCCC(C)C=C(C)C1OC2C=CC1OC(=O)C=CC=CC=CC1OC3CC1OC(C=CCC1OC(CC(O)C1C)C1OC(C)(C)OC1C=CCCC=CC2)C3C
O=C1OC2C(COC(=O)c3cc(O)c(O)c(O)c3)OC(OC(=O)c3cc(O)c(O)c(O)c3)C(OC(=O)c3cc(O)c(O)c4c3C3C1=CC(=O)C(O)(O)C3(O)O4)C2OC(=O)c1cc(O)c(O)c(O)c1	CC(=O)CC1(O)C(=O)C=C2C(=O)OC3C(COC(=O)c4cc(O)c(O)c(O)c4)OC(OC(=O)c4cc(O)c(O)c(O)c4)C(OC(=O)c4cc(O)c(O)c5c4C2C1(O)O5)C3OC(=O)c1cc(O)c(O)c(O)c1
O=C1OC2C3OC(=O)c4cc(O)c(O)c(O)c4-c4c(cc(O)c(O)c4O)C(=O)OCC(O3)C(OC(=O)c3cc(O)c(O)c4c3C3C1=CC(=O)C(O)(O)C3(O)O4)C2OC(=O)c1cc(O)c(O)c(O)c1	CC(=O)CC1(O)C(=O)C=C2C(=O)OC3C4OC(=O)c5cc(O)c(O)c(O)c5-c5c(cc(O)c(O)c5O)C(=O)OCC(O4)C(OC(=O)c4cc(O)c(O)c5c4C2C1(O)O5)C3OC(=O)c1cc(O)c(O)c(O)c1
CC(O)C(=O)O	CC1OC(C)(C)OC1=O
C[Si](C)(C)CN=[N+]=[N-]	CC(C)=NC[Si](C)(C)C
CCSC(SCC)C(O)C(O)C(O)CO	CCSC(SCC)C(O)C(O)C1COC(C)(C)O1
O=C1C=CC(C(O)CO)O1	CC1(C)OCC(C2C=CC(=O)O2)O1
CC(O)CC1CCCO1	CC1CC(CCCI)OC(C)(C)O1
C=CC=CCOC(=O)CC(=O)OC	C=CC=CCOC(=O)C(C(=O)OC)=C(C)C
NCC(O)c1ccc2ccccc2c1	CC(C)NCC(O)c1ccc2ccccc2c1
CC=CC=CCOC(=O)CC(=O)OC	CC=CC=CCOC(=O)C(C(=O)OC)=C(C)C
CC(C)(C)[Si](C)(C)N1CCS1(=O)=O	CC(C)(O)C1CN([Si](C)(C)C(C)(C)C)S1(=O)=O
CC(C)(C)[Si-](c1ccccc1)c1ccccc1.[Li+]	CC(C)(C)[Si](c1ccccc1)(c1ccccc1)C(C)(C)O
C=C1c2c(ccoc2=O)C(O)C1O	C=C1c2c(ccoc2=O)C2OC(C)(C)OC12
Brc1ccc(C=Nc2ccc3ncccc3c2)cc1	Cc1cc(-c2ccc(Br)cc2)nc2ccc3ncccc3c12
N=c1nc2ncc([N+](=O)[O-])cn2[nH]1	CC(=O)CC1C([N+](=O)[O-])=CN=C2NC(=N)NN21
NNc1ncnc2c1CCCc1ccccc1-2	CC(C)=NNc1ncnc2c1CCCc1ccccc1-2
Nc1ccc(C=C2c3ccccc3C(=O)c3ccccc32)cc1	CC(C)=Nc1ccc(C=C2c3ccccc3C(=O)c3ccccc32)cc1
O=[N+]([O-])c1cnc2nc(-c3ccccc3)nn2c1	CC(=O)CC1C([N+](=O)[O-])=CN=C2N=C(c3ccccc3)NN21
NN1Cc2nc3ccc(Cl)cc3c(-c3ccccc3)c2C1=O	CC(C)=NN1Cc2nc3ccc(Cl)cc3c(-c3ccccc3)c2C1=O
CC(=O)C1(O)C(O)CC2C3CCC4CC(O)CCC4(C)C3CCC21C	CC(=O)C12OC(C)(C)OC1CC1C3CCC4CC(O)CCC4(C)C3CCC12C
O=[N+]([O-])c1c(Br)ncn1C1OC(CO)C(O)C1O	CC1(C)OC2C(CO)OC(n3cnc(Br)c3[N+](=O)[O-])C2O1
CC12CCC(O)CC1CCC1C2CCC2(C)C1CC(O)C2(O)C(=O)CBr	CC1(C)OC2CC3C4CCC5CC(O)CCC5(C)C4CCC3(C)C2(C(=O)CBr)O1
Oc1ccc(C2Oc3c(ccc(O)c3O)CC2O)cc1O	CC1(C)OC2Cc3ccc(O)c(O)c3OC2c2cc(O)c(O)cc21
CCCCCCCCCCCCCCCCCCOC1=C(O)C(C(O)CO)OC1=O	CCCCCCCCCCCCCCCCCCOC1=C(O)C(C2COC(C)(C)O2)OC1=O
O=C(CO)Cc1nc(-c2ccccc2)[nH]c1C1OC(CO)C(O)C1O	CC1(C)OC2C(CO)OC(c3[nH]c(-c4ccccc4)nc3CC(=O)CO)C2O1
O=C1c2ccccc2C(=O)N1C1C(OCc2ccccc2)OC(CO)C(OC2OC(CO)C(O)C(O)C2O)C1O	CC1(C)OC2C(CO)OC(OC3C(CO)OC(OCc4ccccc4)C(N4C(=O)c5ccccc5C4=O)C3O)C(O)C2O1
COC1OC(COC(C)=O)C(OC2OC(COC(C)=O)C(OC(C)=O)C(OC(C)=O)C2OC(C)=O)C(OC(C)=O)C1N1C(=O)c2ccccc2C1=O	COC1OC(COC(C)=O)C(OC2OC(COC(C)=O)C3OCC(C)(C)OC3C2OC(C)=O)C(OC(C)=O)C1N1C(=O)c2ccccc2C1=O
O=C1OC2C3OC(=O)c4cc(O)c(O)c(O)c4-c4c(cc(O)c(O)c4O)C(=O)OCC(O3)C(OC(=O)c3cc(O)c(O)c4c3C3C1=CC(=O)C(O)(O)C3(O)O4)C2O	CC(=O)CC1(O)C(=O)C=C2C(=O)OC3C4OC(=O)c5cc(O)c(O)c(O)c5-c5c(cc(O)c(O)c5O)C(=O)OCC(O4)C(OC(=O)c4cc(O)c(O)c5c4C2C1(O)O5)C3O
O=C1OC2C(OC(=O)c3cc(O)c(O)c(O)c3)OC3COC(=O)c4cc(O)c(O)c(O)c4-c4c(cc(O)c(O)c4O)C(=O)OC2C3OC(=O)c2cc(O)c(O)c3c2C2C1=CC(=O)C(O)(O)C2(O)O3	CC(=O)CC1(O)C(=O)C=C2C(=O)OC3C(OC(=O)c4cc(O)c(O)c(O)c4)OC4COC(=O)c5cc(O)c(O)c(O)c5-c5c(cc(O)c(O)c5O)C(=O)OC3C4OC(=O)c3cc(O)c(O)c4c3C2C1(O)O4
O=C1OC2C3COC(=O)c4cc(O)c(O)c(O)c4-c4c(cc(Oc5c(C(=O)O)cc(O)c(O)c5O)c(O)c4O)C(=O)OC2C(OC(=O)c2cc(O)c(O)c4c2C2C1=CC(=O)C(O)(O)C2(O)O4)C(OC(=O)c1cc(O)c(O)c(O)c1)O3	CC(=O)CC1(O)C(=O)C=C2C(=O)OC3C4COC(=O)c5cc(O)c(O)c(O)c5-c5c(cc(Oc6c(C(=O)O)cc(O)c(O)c6O)c(O)c5O)C(=O)OC3C(OC(=O)c3cc(O)c(O)c5c3C2C1(O)O5)C(OC(=O)c1cc(O)c(O)c(O)c1)O4
CC(O)(CO)CCO	CC1(CCO)COC(C)(C)O1
FC(F)(F)C(CCl)SCl	CC(=O)CSC(CCl)C(F)(F)F
FC(F)(F)C(CCl)SCl	CC(=O)C(SC(CCl)C(F)(F)F)SC(CCl)C(F)(F)F
CC1(C)C2CC=C(C=O)C1C2	CC(=O)C=CC1=CCC2CC1C2(C)C
ONCCc1c[nH]c2ccc(Br)cc12	CC(C)=[N+]([O-])CCc1c[nH]c2ccc(Br)cc12
C=CC1(C)CC(=O)C2(O)C(C)(O1)C(O)C(O)C1C(C)(C)CCC(O)C12C	C=CC1(C)CC(=O)C23OC(C)(C)OC4CCC(C)(C)C(C5OC(C)(C)OC5C2(C)O1)C43C
C=CC1(C)CC(=O)C2(O)C(C)(O1)C(OC(C)=O)C(O)C1C(C)(C)CCC(O)C12C	C=CC1(C)CC(=O)C23OC(C)(C)OC4CCC(C)(C)C(C(O)C(OC(C)=O)C2(C)O1)C43C
C#CC(CO)=C(C)CO	C#CC1=C(C)COC(C)(C)OC1
N#CC#CC1(O)CCCCC1	CC1(C)OC(=CC#N)C2(CCCCC2)O1
C[Si](C)(C)N1CCS1(=O)=O	CC(C)(O[Si](C)(C)C)N1CCS1(=O)=O
C=CCCC(C(C)=O)C(=O)N(CC)CC	CCN(CC)C(=O)C1CCC(CC(C)(C)O)C1(C)O
CC(C)(C)C(=O)C(=C=O)C(=O)C(C)(C)C	CC1(C)OC(=O)C(C(=O)C(C)(C)C)=C(C(C)(C)C)O1
C=CCCC1(C(C)=O)CCOC1=O	CC(C)(O)CC1CCC2(CCOC2=O)C1(C)O
C=CCCC(C)(C(C)=O)C(=O)N(CC)CC	CCN(CC)C(=O)C1(C)CCC(CC(C)(C)O)C1(C)O
COc1cc(OC)c2ccn(C)c2c1	COc1cc(OC)c2c(C3(C)CC(C)(C)c4c3n(C)c3cc(OC)cc(OC)c43)cn(C)c2c1
COCN(Cc1ccccc1)C[Si](C)(C)C	CC1(C)CN(Cc2ccccc2)CO1
COc1cc(OC)c2c(C)c[nH]c2c1	COc1cc(OC)c2c(C)c(C3(C)CC(C)(C)c4c(C)c5c(OC)cc(OC)cc5n43)[nH]c2c1
NCC1(O)COc2cccc3cccc1c23	CC(C)NCC1(O)COc2cccc3cccc1c23
CC12CCCC3(SCCS3)C1CC(O)C1(O)CCC(CC2O)C1(C)C	CC1(C)OC2CC3C4(CCCC3(C)C(O)CC3CCC2(O1)C3(C)C)SCCS4
Cc1ccc(Oc2nc(N)c(C=O)c3ccccc23)cc1	Cc1ccc(Oc2nc3nc(C)ccc3c3ccccc23)cc1
C[Si](C)(C)C1([Si](C)(C)C)CN(CN2CCCCC2)S1(=O)=O	CC(C)(O[Si](C)(C)C)C1CN(CN2CCCCC2)S1(=O)=O
CCOC(=O)C(N)CS.Cl	CCOC(=O)C1CSC(C)(C)N1
O=C1CC(=O)N(c2cccc(Cl)c2)C(=S)N1c1cccc(Cl)c1	CC1=CC(C)(C)Oc2c1c(=O)n(-c1cccc(Cl)c1)c(=S)n2-c1cccc(Cl)c1
O=[N+]([O-])c1ccnc2c1ncn2C1OC(CO)C(O)C1O	CC1(C)OC2C(CO)OC(n3cnc4c([N+](=O)[O-])ccnc43)C2O1
Cc1nn(-c2ccccc2)c(N=P(c2ccccc2)(c2ccccc2)c2ccccc2)c1C=O	CC(=O)C=Cc1c(C)nn(-c2ccccc2)c1N=P(c1ccccc1)(c1ccccc1)c1ccccc1
NNS(=O)(=O)c1cccc(C=NN=Cc2cccc(S(=O)(=O)NN)c2)c1	CC(C)=NNS(=O)(=O)c1cccc(C=NN=Cc2cccc(S(=O)(=O)NN=C(C)C)c2)c1
COc1ccc(S(=O)(=O)NN)cc1C=NN=Cc1cc(S(=O)(=O)NN)ccc1OC	COc1ccc(S(=O)(=O)NN=C(C)C)cc1C=NN=Cc1cc(S(=O)(=O)NN=C(C)C)ccc1OC
COc1ccc(COC2C(OC3CC(OC)C(N)CO3)C(OC)OC(C)C2N(OC2CC(O[Si](C)(C)C(C)(C)C)C(SC)C(C)O2)C(=O)OCC[Si](C)(C)C)cc1	COc1ccc(COC2C(OC3CC(OC)C(NC(C)C)CO3)C(OC)OC(C)C2N(OC2CC(O[Si](C)(C)C(C)(C)C)C(SC)C(C)O2)C(=O)OCC[Si](C)(C)C)cc1
COc1ccc(COC2OC(C)C(N(OC3CC(O[Si](C)(C)C(C)(C)C)C(SC)C(C)O3)C(=O)OCC[Si](C)(C)C)C(OCc3ccc(OC)cc3)C2OC2CC(OC)C(N)CO2)cc1	COc1ccc(COC2OC(C)C(N(OC3CC(O[Si](C)(C)C(C)(C)C)C(SC)C(C)O3)C(=O)OCC[Si](C)(C)C)C(OCc3ccc(OC)cc3)C2OC2CC(OC)C(NC(C)C)CO2)cc1
CC1OC(C(C)(C)C)OC1=O	CC(C)(C)C1OC(=O)C(C)(C(C)(C)O)O1
O=C1OC(CO)C(O)C1O	CC1(C)OC2C(=O)OC(CO)C2O1
O=[N+]([O-])C12CNCC([N+](=O)[O-])(CNC1)C2	CC1(C)N2CC3([N+](=O)[O-])CN1CC([N+](=O)[O-])(C2)C3
Cc1ccc(C2OC(CO)C(O)C2O)c2ccccc12	Cc1ccc(C2OC(CO)C3OC(C)(C)OC23)c2ccccc12
Cc1ccc(C2OC(CO)C(O)C2O)c2ccccc12	Cc1ccc(C2OC(CO)C3OC(C)(C)OC23)c2ccccc12
COc1ccc(C2OC(CO)C(O)C2O)c2c(OC)cccc12	COc1ccc(C2OC(CO)C3OC(C)(C)OC23)c2c(OC)cccc12
C=CC(C)C1OC(C)(C)OC(C(C)(CC(C)C(O)C(C)C(O)C2(C)OC(c3ccc(OC)cc3)OC2CC)OCc2ccccc2)C1C	CCC(O)C(C)(O)C1OC(C)(C)OC(C(C)CC(C)(O)C2OC(C)(C)OC(C(C)C=O)C2C)C1C
CC(O)(CO)CCO	CC1(CCO)COC(C)(C)O1
CCC(C)C(O)C(C)CO	CCC(C)C1OC(C)(C)OCC1C
COC=C(Br)Br	CC(C)=C(Br)C=O
CCOC1OCCS1	CC1(C)OCCS1
[C-]#CC(=C)[CH2+].[Li].[Li]	C#CC(=C)CC(C)(C)O
OC1CCOC(O)C1O	CC1(C)OC2OCCC(O)C2O1
N#CCCN(N)CCO	CC(C)=NN(CCO)CCC#N
CN=C(O)C1=CCCC1	CN=C(O)C1=CCCC1C(C)(C)O
C[Si](C)(C)C1(C#N)CC1	CC(C)(O)C1(C#N)CC1
N#CC#CC1(O)CCCC1	N#CC=C1OC2(CCCC2)C(=CC#N)OC12CCCC2
CC1C=C(C=O)CC(C)C1	CC(=O)C=CC1=CC(C)CC(C)C1
CCC(O)C(C)(O)C(=O)OC	CCC1OC(C)(C)OC1(C)C(=O)OC
CC(CC=O)CCC1OC1(C)C	CC(CC=O)CCC1OC(C)(C)OC1(C)C
C=C(C)OC(=O)OOC(C)(C)C	CC(=O)CCC(C)=O
CC(O)CC(O)C(O)C1SCCCS1	CC(O)CC1OC(C)(C)OC1C1SCCCS1
CN1CC(=O)C2=C1CCCC2	CC(C)=C1C(=O)C2=C(CCCC2)N1C
NC(=O)c1cccnc1S	CC1(C)NC(=O)c2cccnc2S1
CCCCCCC(O[Si](C)(C)C)=C(F)F	CCCCCCC(=O)C(F)(F)C(C)(C)O
COCC1OC2OC=CC12	COCC1OC2OC(C)(C)OC2C1C=O
CC#CCOC(=O)N(C(C)C)C(C)C	CC(=C=COC(=O)N(C(C)C)C(C)C)C(C)(C)O
Cn1cccc1O[Si](C)(C)C	CC(C)=C1C=CC(=O)N1C
CC1(C)CNC(C2NCC(C)(C)CN2)NC1	CC1(C)CNC2C3NCC(C)(C)CN3C(C)(C)N2C1
O=CC12CCC(C=O)(CC1)CC2	CC(=O)C=CC12CCC(C=CC(C)=O)(CC1)CC2
C=C(I)C[Si](C)(C)c1ccccc1	C=C(C[Si](C)(C)c1ccccc1)C(C)(C)O
C=CC=C[CH]Sc1ccccc1.[Li]	C=CC=CC(Sc1ccccc1)C(C)(C)O
OCC1C2C=CC(C2)C1(O)CO	CC1(C)OCC2(O1)C1C=CC(C1)C2CO
CC12CC3NNC4(C)CC(NN1)C2CC34	CC1(C)CC23CC(C)(C)N4C5CC6(C)C7CC5C(C)(CC7N1N62)N43
OCC12CCCCC1C1(CCC2O)OCCO1	CC1(C)OCC23CCCCC2C(=O)CCC3O1
CCN(CC)C(=O)c1ccccc1C=O	CCN(CC)C(=O)c1ccccc1C=CC(C)=O
NN=C(O)C#Cc1ccncc1	CC(C)=NN=C(O)C#Cc1ccncc1
[Br-].[Mg+].[c]1ccccc1	CC(C)(O)c1ccccc1
NS(=O)(=O)C1CCCCC1=O	CC1(C)NC2=C(CCCC2)S(=O)(=O)N1
C=C1[N]c2ccccc2C(=O)N1C.[Li]	Cn1c(CC(C)(C)O)nc2ccccc2c1=O
O=C(OCC(O)CO)c1ccccc1	CC1(C)OCC(COC(=O)c2ccccc2)O1
Cc1ccc(S(=O)(=O)C23CC2C3)cc1	Cc1ccc(S(=O)(=O)C23CC2(C(C)(C)O)C3)cc1
Cn1c(=O)cnc2ccc(Br)cc21	CC(=O)Cc1nc2ccc(Br)cc2n(C)c1=O
COC(=O)CC(=O)C=C1CCCCC1	COC(=O)CC(=O)C(C1=CCCCC1)C(C)(C)O
O=C(O)C(=O)CCc1ccc(Cl)cc1	CC(=O)CC(O)(CCc1ccc(Cl)cc1)C(=O)O
CCOc1ccc(C2=CC(=O)C(=O)O2)cc1	CCOc1ccc(C2=CC(=O)OC(C)(C)O2)cc1
COc1cc2cc(C)nc(O)c2cc1OC	COc1cc2cc(C)n(C)c(=O)c2cc1OC
NNP(=S)(NN)N1CCOCC1	CC(C)=NNP(=S)(NN=C(C)C)N1CCOCC1
CN(C)P(=O)(NN)N1CCOCC1	CC(C)=NNP(=O)(N(C)C)N1CCOCC1
NC1=C(N)c2cccc3cccc(c23)C1=O	CC1=NC2=C(NC(C)(C)C1)c1cccc3cccc(c13)C2=O
CSC1=NNC(C(C)(C)C)C(=O)N1N	CSC1=NNC(C(C)(C)C)C(=O)N1N=C(C)C
Cc1noc(C)c1S(=O)(=O)NN	CC(C)=NNS(=O)(=O)c1c(C)noc1C
Cc1cccc2c1C(C)(OO)C=CC2=O	Cc1cccc2c1C1(C)OOC(C)(C)OC1CC2=O
COc1cc(C)cc(OC)c1CC(O)CO	COc1cc(C)cc(OC)c1CC1COC(C)(C)O1
C=C1C([N+](=O)[O-])=CN(C)c2ccccc21	CN1c2ccccc2C2(C)CC(=O)CC1C2[N+](=O)[O-]
NN=c1[nH]c2sccc2n2cccc12	CC(C)=NN=c1[nH]c2sccc2n2cccc12
Cc1c(C)c2c(c(C)c1C=O)CCC(C)(C)O2	CC(=O)C=Cc1c(C)c(C)c2c(c1C)CCC(C)(C)O2
Cl.OCCNO	CC(C)=[N+]([O-])CCO
COC(C1CC=CC(=O)C1)C(O)C(O)C(C)O	COC(C1CC=CC(=O)C1)C(O)C1OC(C)(C)OC1C
CC(CO)NO.Cl	CC(C)=[N+]([O-])C(C)CO
Cc1nc(C)c(S(=O)(=O)NN)s1	CC(C)=NNS(=O)(=O)c1sc(C)nc1C
C=CCCCC1CCC(C(=O)OC(C)(C)C)C1=O	C=CCCCC1CCC2=C1OC(C)(C)OC2=O
Cn1c(O[Si](C)(C)C)ccc1O[Si](C)(C)C	CN1C(=O)C(C(C)(C)O)C(C(C)(C)O)C1=O
C=C(C)CN=C(S)N(N)c1ccc(C)cc1	C=C(C)CN1C(=S)N(c2ccc(C)cc2)NC1(C)C
CC(O)C(O)C(O)C(O)=NCc1ccccc1	CC(O)C1OC(C)(C)OC1C(O)=NCc1ccccc1
COc1ccc2c(c1)[nH]c1cc(C=O)ccc12	COc1ccc2c(c1)[nH]c1cc(C=CC(C)=O)ccc12
CC(C)N(C(=O)C1=CCCCC1[Si](C)(C)C)C(C)C	CC(C)N(C(=O)C1=C([Si](C)(C)C)CCCC1C(C)(C)O)C(C)C
Cc1nc2c(Br)cc(Br)cc2c(=O)n1N	CC(C)=Nn1c(C)nc2c(Br)cc(Br)cc2c1=O
CCN(CC)C(=O)c1c(N)ccc2ccccc12	CCN(CC)C(=O)c1c(N=C(C)C)ccc2ccccc12
CC(O)=NC(Cc1ccccc1)C(=O)CC#N	CC(O)=NC(Cc1ccccc1)C(=O)C(C#N)=C(C)C
Nc1c(C=O)ccc(Br)c1OCc1ccccc1	Cc1ccc2ccc(Br)c(OCc3ccccc3)c2n1
Cn1c(=O)cnc2ccc([N+](=O)[O-])cc21	CC(=O)Cc1nc2ccc([N+](=O)[O-])cc2n(C)c1=O
CN1CCC(c2c[nH]c3ccccc23)C(O)C1	CN1CCC2c3c([nH]c4ccccc34)C(C)(C)OC2C1
CC12CCC(O)C(C)(CO)C1CCc1ccoc12	CC1(C)OCC2(C)C(CCC3(C)c4occc4CCC32)O1
CSC(=CCC1(O)CCCCCCCCCCC1)[Si](C)(C)C	CSC(C=CC1(O)CCCCCCCCCCC1)=C(C)C
NNS(=O)(=O)c1csc(C(=O)O)c1	CC(C)=NNS(=O)(=O)c1csc(C(=O)O)c1
N=C(O)C=Cc1ccc(S(=O)(=O)NN)cc1	CC(C)=NNS(=O)(=O)c1ccc(C=CC(=N)O)cc1
CC1=C(C=CC(=CC=O)N=[N+]=[N-])C(C)(C)CCC1	CC(=O)C=CC=C(C=CC1=C(C)CCCC1(C)C)N=[N+]=[N-]
NNc1nncc2nc3ccccc3nc12	CC(C)=NNc1nncc2nc3ccccc3nc12
COC1=C=C(OC)C=C(O[Si](C)(C)C(C)(C)C)[CH]1.[Br-].[Zn+]	COc1cc(O[Si](C)(C)C(C)(C)C)cc(OC)c1C(C)(C)O
CC12CCC(=O)C13CCCC3(O[Si](C)(C)C(C)(C)C)C2	CC(C)=C1CCC2(C)CC3(O[Si](C)(C)C(C)(C)C)CCCC123
COC=C1c2ccccc2[CH-]c2ccccc21	COC=C1c2ccccc2C(C(C)(C)O)c2ccccc21
NNc1nncn2nc3ccccc3c12	CC(C)=NN=c1[nH]ncn2nc3ccccc3c12
NNS(=O)(=O)c1cc(Cl)cc(Cl)c1O	CC(C)=NNS(=O)(=O)c1cc(Cl)cc(Cl)c1O
COC1OC(CBr)C(O)C(O)C1N=[N+]=[N-]	COC1OC(CBr)C2OC(C)(C)OC2C1N=[N+]=[N-]
NNS(=O)(=O)c1cc(Cl)c(O)cc1Cl	CC(C)=NNS(=O)(=O)c1cc(Cl)c(O)cc1Cl
CN(C)P(=O)(OC1=C=C[CH]O1)N(C)C.[Li]	CN(C)P(=O)(Oc1occc1C(C)(C)O)N(C)C
Cc1c(C)c2c(c(C)c1C=O)C(C)(C)CCO2	CC(=O)C=Cc1c(C)c(C)c2c(c1C)C(C)(C)CCO2
COc1ccc(COC(=O)C2CCCC2=O)cc1	CC1(C)OC(=O)C2=C(CCC2)O1
Nc1c(-c2nc3ccccc3[nH]2)ccc2ccccc12	CC1(C)Nc2c(ccc3ccccc23)-c2nc3ccccc3n21
CC(C)=C1C(=O)N(c2ccccc2)N=C1c1ccccc1	CC1=CC(C)(C)Oc2c1c(-c1ccccc1)nn2-c1ccccc1
O=C1CC(c2ccccc2)=NN1c1ccccc1Cl	CC(C)=C1C(=O)N(c2ccccc2Cl)N=C1c1ccccc1
COc1ccc(COC(=O)C2C(=O)CCC2C)cc1	CC1CCC2=C1C(=O)OC(C)(C)O2
COc1ccc(COC(=O)C2CCCCC2=O)cc1	CC1(C)OC(=O)C2=C(CCCC2)O1
COC(CO)C(OCc1ccccc1)C(OC)C(O)CO	COC(CO)C(OCc1ccccc1)C(OC)C1COC(C)(C)O1
C[Si](C)(C)Oc1oc(O[Si](C)(C)C)c2c1CCCC2	CC(C)(O)C1(O)OC(=O)C2=C1CCCC2
CC(C)(C)[Si](C)(C)OC1[C]=CC(OC2CCCCO2)C1.[Li]	CC(C)(O)C1=CC(OC2CCCCO2)CC1O[Si](C)(C)C(C)(C)C
CCCCSC(=CCC1(O)CCCCCCCCCCC1)[Si](C)(C)C	CCCCSC(C=CC1(O)CCCCCCCCCCC1)=C(C)C
O=C(C(=C(F)F)C(F)(F)F)C(F)(F)C(F)(F)F	CC1(C)OC(C(F)(F)C(F)(F)F)=C(C(F)(F)F)C(F)(F)O1
O=C(c1ccccc1)C1OC1c1ccc(Cl)cc1Cl	CC1(C)OC(C(=O)c2ccccc2)C(c2ccc(Cl)cc2Cl)O1
COc1ccc(COC(=O)C2C(=O)CCCC2C)cc1	CC1CCCC2=C1C(=O)OC(C)(C)O2
Fc1cccc(C=Nc2ccc3[nH]c4ccccc4c3c2)c1	Cc1cc(-c2cccc(F)c2)nc2ccc3[nH]c4ccccc4c3c12
Ic1cccc(C=Nc2ccc3[nH]c4ccccc4c3c2)c1	Cc1cc(-c2cccc(I)c2)nc2ccc3[nH]c4ccccc4c3c12
COc1ccc2[nH]cc(C3CCN(C)CC3O)c2c1	COc1ccc2[nH]c3c(c2c1)C1CCN(C)CC1OC3(C)C
CC(C)=C1C(=O)N(c2ccc(C)cc2)N=C1c1ccccc1	CC1=CC(C)(C)Oc2c1c(-c1ccccc1)nn2-c1ccc(C)cc1
N=c1[nH][nH]c2nc3ccccc3c(-c3ccccc3)c12	CC(C)=Nc1n[nH]c2nc3ccccc3c(-c3ccccc3)c12
Fc1ccccc1C=Nc1ccc2[nH]c3ccccc3c2c1	Cc1cc(-c2ccccc2F)nc2ccc3[nH]c4ccccc4c3c12
N#CC1c2ccccc2N=CN1C(=O)c1ccccc1	CC(C)(OC(=O)c1ccccc1)c1ncnc2ccccc12
CC(C)=C1C(=O)N(c2ccccc2C)N=C1c1ccccc1	CC1=CC(C)(C)Oc2c1c(-c1ccccc1)nn2-c1ccccc1C
CC(C)=C1C(=O)N(c2ccc(Cl)cc2)N=C1c1ccccc1	CC1=CC(C)(C)Oc2c1c(-c1ccccc1)nn2-c1ccc(Cl)cc1
CC(C)=C1C(=O)N(c2ccc(Br)cc2)N=C1c1ccccc1	CC1=CC(C)(C)Oc2c1c(-c1ccccc1)nn2-c1ccc(Br)cc1
COC(=O)c1ccc(C2OC2C(=O)c2ccccc2)cc1	COC(=O)c1ccc(C2OC(C)(C)OC2C(=O)c2ccccc2)cc1
NNP(=O)(Nc1ccccc1)N1CCOCC1	CC(C)=NNP(=O)(Nc1ccccc1)N1CCOCC1
O=Cc1cc2ccc(OCc3ccccc3)cc2oc1=O	CC(=O)C=Cc1cc2ccc(OCc3ccccc3)cc2oc1=O
COC(=CN=C(O[Si](C)(C)C)C(F)(F)F)O[Si](C)(C)C	COC(=O)C(N(C(=O)C(F)(F)F)[Si](C)(C)C)C(C)(C)O[Si](C)(C)C
C=C(C)CC(C(=O)OCC)S(=O)(=O)c1ccccc1	C=C(CCC(C)=O)CC(C(=O)OCC)S(=O)(=O)c1ccccc1
Cc1ncn(C2OC(CO)C(O)C2O)c1C#N	Cc1ncn(C2OC(CO)C3OC(C)(C)OC32)c1C#N
COc1ccc(C=Nc2ccc3[nH]c4ccccc4c3c2)cc1	COc1ccc(-c2cc(C)c3c(ccc4[nH]c5ccccc5c43)n2)cc1
CS(=O)(=O)Nc1ccc(S(=O)(=O)NN)cc1	CC(C)=NNS(=O)(=O)c1ccc(NS(C)(=O)=O)cc1
CCCCCCC(=O)CC(=O)OCc1ccc(OC)cc1	CCCCCCC1=CC(=O)OC(C)(C)O1
Cc1c(C#N)ncn1C1OC(CO)C(O)C1O	Cc1c(C#N)ncn1C1OC(CO)C2OC(C)(C)OC21
CC(C)=C1C(=O)N(c2ccccc2Cl)N=C1c1ccccc1	CC1=CC(C)(C)Oc2c1c(-c1ccccc1)nn2-c1ccccc1Cl
[C-]#[N+]C(c1ccccc1)P(=O)(OCC)OCC	CCOP(=O)(OCC)C1(c2ccccc2)N=COC1(C)C
NNS(=O)(=O)c1cc(Cl)cc(C(=O)O)c1O	CC(C)=NNS(=O)(=O)c1cc(Cl)cc(C(=O)O)c1O
COC(=O)CN1C(=NN)c2ccccc2S1(=O)=O	COC(=O)CN1C(=NN=C(C)C)c2ccccc2S1(=O)=O
Cc1ccc(C(=O)C2OC2c2ccc([N+](=O)[O-])cc2)cc1	Cc1ccc(C(=O)C2OC(C)(C)OC2c2ccc([N+](=O)[O-])cc2)cc1
COCCOCOC1CC1S(=O)(=O)c1ccccc1	COCCOCOC1CC1(C(C)(C)O)S(=O)(=O)c1ccccc1
COc1ccc(N2C(=O)CC2C(C)=Cc2ccccc2)cc1	COc1ccc(N2C(=O)C(C(C)(C)O)C2C(C)=Cc2ccccc2)cc1
O=CC1=NNc2c(C=O)nn(-c3ccccc3)c2O1	CC(=O)C=CC1=NNc2c(C=CC(C)=O)nn(-c3ccccc3)c2O1
NNS(=O)(=O)c1ccc(NC(=O)c2ccccc2)cc1	CC(C)=NNS(=O)(=O)c1ccc(NC(=O)c2ccccc2)cc1
CCOC(=O)C=CC=[As](c1ccccc1)(c1ccccc1)c1ccccc1	CCOC(=O)C=CC=C(C)C
CC(=O)OCCC1CC2(C)C(C)CC3(CC2C(O)C1O)OCCO3	CC(=O)OCCC1CC2(C)C(C)CC3(CC2C2OC(C)(C)OC12)OCCO3
O=C(c1ccc(Cl)cc1)C1OC1c1ccc([N+](=O)[O-])cc1	CC1(C)OC(C(=O)c2ccc(Cl)cc2)C(c2ccc([N+](=O)[O-])cc2)O1
NNP(=O)(Nc1ccc(Cl)cc1)N1CCOCC1	CC(C)=NNP(=O)(Nc1ccc(Cl)cc1)N1CCOCC1
CC1(CCCP(=O)(c2ccccc2)c2ccccc2)OCCO1	CC1(CCC(C(C)(C)O)P(=O)(c2ccccc2)c2ccccc2)OCCO1
CCn1cc(C(=O)O)c(=O)c2ccc(N(C)N)nc21	CCn1cc(C(=O)O)c(=O)c2ccc(N(C)N=C(C)C)nc21
CCOC(=O)CN1C(=NN)c2ccccc2S1(=O)=O	CCOC(=O)CN1C(=NN=C(C)C)c2ccccc2S1(=O)=O
NNS(=O)(=O)c1ccc(N=C(O)c2ccncc2)cc1	CC(C)=NNS(=O)(=O)c1ccc(N=C(O)c2ccncc2)cc1
COc1ccc(C(=O)C2OC2c2ccc([N+](=O)[O-])cc2)cc1	COc1ccc(C(=O)C2OC(C)(C)OC2c2ccc([N+](=O)[O-])cc2)cc1
NNS(=O)(=O)c1ccc(N2C(=O)CCC2=O)cc1	CC(C)=NNS(=O)(=O)c1ccc(N2C(=O)CCC2=O)cc1
C=C1C(O[Si](C)(C)C(C)(C)C)CC(O)(CO)C(C)(C)C1C(=O)OCC	C=C1C(O[Si](C)(C)C(C)(C)C)CC2(COC(C)(C)O2)C(C)(C)C1C(=O)OCC
Cc1ccccc1C(=O)Nc1ccc(S(=O)(=O)NN)cc1	CC(C)=NNS(=O)(=O)c1ccc(NC(=O)c2ccccc2C)cc1
[C-]#[N+]C1C(=O)N(C(C(=O)OC)=C(C)C)C1CC=C	[C-]#[N+]C1(C(C)(C)O)C(=O)N(C(C(=O)OC)=C(C)C)C1CC=C
CCOC(=O)C(N)(Cc1c[nH]c2ccccc12)C(=O)OCC	CCOC(=O)C1(C(=O)OCC)Cc2c([nH]c3ccccc23)C(C)(C)N1
NNP(=O)(Nc1ccc(Cl)c(Cl)c1)N1CCOCC1	CC(C)=NNP(=O)(Nc1ccc(Cl)c(Cl)c1)N1CCOCC1
NNC1CN2c3ncccc3C(O)=NC2(NN)S1	CC(C)=NNC1Cn2c(nc(=O)c3cccnc32)S1
NNS(=O)(=O)c1ccc(N=C(O)c2ccc(Cl)cc2)cc1	CC(C)=NNS(=O)(=O)c1ccc(N=C(O)c2ccc(Cl)cc2)cc1
C=CC1(C)CCC2C3(C)CCCC(C)(C(=O)OC)C3CC(O)C2(O)C1O	C=CC1(C)CCC2C3(C)CCCC(C)(C(=O)OC)C3CC3OC(C)(C)OC1C32O
NNS(=O)(=O)c1ccc(N2C(=O)c3ccccc3C2=O)cc1	CC(C)=NNS(=O)(=O)c1ccc(N2C(=O)c3ccccc3C2=O)cc1
C=CCCC(C)=NNS(=O)(=O)c1c(C(C)C)cc(C(C)C)cc1C(C)C	C=CCCC(CC(C)(C)O)=NNS(=O)(=O)c1c(C(C)C)cc(C(C)C)cc1C(C)C
NNS(=O)(=O)c1ccc(NC(=O)c2ccc(Cl)c(Cl)c2)cc1	CC(C)=NNS(=O)(=O)c1ccc(NC(=O)c2ccc(Cl)c(Cl)c2)cc1
Nc1nc(I)nc2c1ncn2C1OC(CO)C(O)C1O	CC1(C)OC2C(CO)OC(n3cnc4c(N)nc(I)nc43)C2O1
Cc1c2n3c(c(C)c(=O)n3c1=O)CN(C(CO)(CO)CO)C2	Cc1c2n3c(c(C)c(=O)n3c1=O)CN(C1(CO)COC(C)(C)OC1)C2
CCOC(O)=Nc1ncn(C2OC(CO)C(O)C2O)c1C	CCOC(O)=Nc1ncn(C2OC(CO)C3OC(C)(C)OC32)c1C
NNS(=O)(=O)c1ccc(NC(=O)c2cc(Cl)ccc2Cl)cc1	CC(C)=NNS(=O)(=O)c1ccc(NC(=O)c2cc(Cl)ccc2Cl)cc1
NNS(=O)(=O)c1ccc(NC(=O)c2ccc(Cl)cc2Cl)cc1	CC(C)=NNS(=O)(=O)c1ccc(NC(=O)c2ccc(Cl)cc2Cl)cc1
CCOC(=O)N1CC(O)C(O)C(C(OC)OC)N1C(=O)OCC	CCOC(=O)N1CC2OC(C)(C)OC2C(C(OC)OC)N1C(=O)OCC
C=CCCCCC12CCCC1CC(C(=O)OCc1ccc(OC)cc1)C2=O	C=CCCCCC12CCCC1CC1=C2OC(C)(C)OC1=O
Cc1ccc(S(=O)(=O)CCOC(=O)C=CC(O)C(O)CC(C)O)cc1	Cc1ccc(S(=O)(=O)CCOC(=O)C=CC2OC(C)(C)OC2CC(C)O)cc1
CCN(CC)C(O)=NC1CNC2Cc3c[nH]c4cccc(c34)C2C1	CCN(CC)C(O)=NC1CC2c3cccc4[nH]cc(c34)CC2N(C(C)C)C1
C=CC1(C)CC(=O)C2(O)C(C)(O1)C(O)C(O)C1C(C)(C)C(O)CC(O)C12C	C=CC1(C)CC(=O)C23OC(C)(C)OC4CC(O)C(C)(C)C(C5OC(C)(C)OC5C2(C)O1)C43C
Cn1c(=O)c2ncc(C3OC(CO)C(O)C3O)nc2n(C)c1=O	Cn1c(=O)c2ncc(C3OC(CO)C4OC(C)(C)OC34)nc2n(C)c1=O
NNS(=O)(=O)c1ccc(NC(=O)c2cccc([N+](=O)[O-])c2)cc1	CC(C)=NNS(=O)(=O)c1ccc(NC(=O)c2cccc([N+](=O)[O-])c2)cc1
COC(=O)C(CCC(=O)CC(=O)OC(C)(C)C)NC1=CC(=O)CCC1	COC(=O)C(CCC1=CC(=O)OC(C)(C)O1)NC1=CC(=O)CCC1
COC(OC)C1C(O)C(O)Cn2c(=O)n(-c3ccccc3)c(=O)n21	COC(OC)C1C2OC(C)(C)OC2Cn2c(=O)n(-c3ccccc3)c(=O)n21
COC(=O)C(N=C(O)C(CC(C)C)N=C(O)OC(C)(C)C)P(=O)(OC)OC	COC(=O)C(N=C(O)C(CC(C)C)N=C(O)OC(C)(C)C)=C(C)C
Cc1ccc(S(=O)(=O)N2CCC(c3c[nH]c4ccccc34)C(O)C2)cc1	Cc1ccc(S(=O)(=O)N2CCC3c4c([nH]c5ccccc45)C(C)(C)OC3C2)cc1
NNS(=O)(=O)c1cc2c(Cl)c(-c3ccc(Cl)cc3)oc2cc1Cl	CC(C)=NNS(=O)(=O)c1cc2c(Cl)c(-c3ccc(Cl)cc3)oc2cc1Cl
NNS(=O)(=O)c1ccc(NS(=O)(=O)c2cc(Cl)ccc2Cl)cc1	CC(C)=NNS(=O)(=O)c1ccc(NS(=O)(=O)c2cc(Cl)ccc2Cl)cc1
NNS(=O)(=O)c1ccc(NS(=O)(=O)c2ccc(Cl)cc2Cl)cc1	CC(C)=NNS(=O)(=O)c1ccc(NS(=O)(=O)c2ccc(Cl)cc2Cl)cc1
NNS(=O)(=O)c1ccc(NS(=O)(=O)c2ccc(Cl)c(Cl)c2)cc1	CC(C)=NNS(=O)(=O)c1ccc(NS(=O)(=O)c2ccc(Cl)c(Cl)c2)cc1
CNN=c1[nH]ncc2ccccc12.Cl	CN1N=C2c3ccccc3C=NN2C1(C)C
Cl.N=c1[nH]c(-c2ccccc2)cn1N	CC1=Nn2cc(-c3ccccc3)nc2NC(C)(C)C1
C=CCCCC1CC2CC(OC)CCC2(C)C(=O)C1C(=O)OCc1ccc(OC)cc1	C=CCCCC1CC2CC(OC)CCC2(C)C2=C1C(=O)OC(C)(C)O2
CC1(C)SC2C(=[N+]=[N-])C(=O)N2C1C(=O)OCC(Cl)(Cl)Cl	CC(=O)C1(C)C(=O)N2C(C(=O)OCC(Cl)(Cl)Cl)C(C)(C)SC21
NNS(=O)(=O)c1ccc(NC(=O)COc2ccc(Cl)cc2Cl)cc1	CC(C)=NNS(=O)(=O)c1ccc(NC(=O)COc2ccc(Cl)cc2Cl)cc1
Cc1ccc(-c2oc3cc(C)c(S(=O)(=O)Cl)cc3c2Cl)cc1S(=O)(=O)Cl	CC(C)=NNS(=O)(=O)c1cc(-c2oc3cc(C)c(S(=O)(=O)NN=C(C)C)cc3c2Cl)ccc1C
OCCOC(C(O)CO)n1cnc2c(N=C(O)c3ccccc3)ncnc21	CC1(C)OCC(C(OCCO)n2cnc3c(N=C(O)c4ccccc4)ncnc32)O1
CCCC[Te+](CC#N)CCCC.[Cl-]	CC(C)=CC#N
Cc1cc(=O)oc2cc(NN)ccc12.Cl	CC(C)=NNc1ccc2c(C)cc(=O)oc2c1
CSC(=CCC(C)(O)C1CCC2C3CC=C4CC(OC5CCCCO5)CCC4(C)C3CCC21C)[Si](C)(C)C	CSC(C=CC(C)(O)C1CCC2C3CC=C4CC(OC5CCCCO5)CCC4(C)C3CCC21C)=C(C)C
O=C([O-])c1[c-]scc1.[Li+]	CC(C)(O)c1sccc1C(=O)O
O=C([O-])c1cc[c-]s1.[Li+]	CC(C)(O)c1ccc(C(=O)O)s1
NNS(=O)(=O)c1cccc(-c2nccnc2-c2cccc(S(=O)(=O)NN)c2)c1	CC(C)=NNS(=O)(=O)c1cccc(-c2nccnc2-c2cccc(S(=O)(=O)NN=C(C)C)c2)c1
C=[C]C[N-]c1ccccc1.[Li+].[Li]	C=C(CNc1ccccc1)C(C)(C)O
COC(OC)C1C(O)C(O)CN(C(=O)OCc2ccccc2)N1C(=O)OCc1ccccc1	COC(OC)C1C2OC(C)(C)OC2CN(C(=O)OCc2ccccc2)N1C(=O)OCc1ccccc1
Cc1nc(-c2ccc(S(=O)(=O)NN)cc2)c(-c2ccc(S(=O)(=O)NN)cc2)o1	CC(C)=NNS(=O)(=O)c1ccc(-c2nc(C)oc2-c2ccc(S(=O)(=O)NN=C(C)C)cc2)cc1
C=[C]CN=C([O-])c1ccccc1.[Li+].[Li]	C=C(CN=C(O)c1ccccc1)C(C)(C)O
CCCc1cc(C)[n+](C)c(C)c1[N+](=O)[O-].[I-]	CCCc1cc(C)cc2c1cc(C)n2C
C=C1[N]C(C(=O)[O-])=C([Si](C)(C)C)O1.[Li+].[Li]	CC(C)(O)Cc1nc(C(=O)O)c([Si](C)(C)C)o1
CN1C([O-])=CN=C(c2ccccc2)c2cc(Cl)ccc21.[Li+]	CN1C(=O)C(C(C)(C)O)N=C(c2ccccc2)c2cc(Cl)ccc21
CC(=O)OCC(C)(C)C1[O+]=C(C)N(C)C1=O.[O-][Cl+3]([O-])([O-])[O-]	CC(=O)OCC(C)(C)C1[O+]=C(C=C(C)C)N(C)C1=O.[O-][Cl+3]([O-])([O-])[O-]
C[O+]=c1ccc2cc([N+](=O)[O-])cn(C)c-2c1.O=S(=O)([O-])c1ccccc1	COc1ccc2c(c1)N(C)C1CC(=O)CC2C1[N+](=O)[O-]
N[n+]1c(-c2ccccc2)cc(-c2ccccc2)cc1-c1ccccc1.[O-][Cl+3]([O-])([O-])[O-]	CC(C)=N[n+]1c(-c2ccccc2)cc(-c2ccccc2)cc1-c1ccccc1.[O-][Cl+3]([O-])([O-])[O-]
CN(N)CCS	CN1CCSC(C)(C)N1
CCNCC(C)S	CCN1CC(C)SC1(C)C
CC(CO)C(O)CO	CC(CO)C1COC(C)(C)O1
CC1C[CH]OCC1.[Li]	CC1CCOC(C(C)(C)O)C1
C=CC(O)CO	C=CC1COC(C)(C)O1
CC=CC(O)C(C)C	CC(C)C(O)CC(C)C(C)(C)O
CCOC1SCCS1	CC1(C)SCCS1
CCC(N)C1CCCC1O	CCC1NC(C)(C)OC2CCCC12
CC=CC(O)CCCC	CCCCC(O)CC(C)C(C)(C)O
CCOC#CC[Si](C)(C)C	CCOC(=O)C(C[Si](C)(C)C)=C(C)C
C#CC(C)(O)C(O)CC	C#CC1(C)OC(C)(C)OC1CC
COC(C)N(C)N=O	COC(C)N(CC(C)(C)O)N=O
C#CC1(C)OC1CC	C#CC1(C)OC(C)(C)OC1CC
OC1C2COC(O2)C1O	CC1(C)OC2C3COC(O3)C2O1
OCC(O)C(O)C(O)C(O)CO	CC1(C)OCC(C(O)C(O)C(O)CO)O1
OCC1OC(O)C(O)C1O	CC1(C)OC2OC(CO)C(O)C2O1
COC1CC(OC)C(N)CO1	COC1CC(OC)C(NC(C)C)CO1
OC1CCC=CCCC1O	CC1(C)OC2CCC=CCCC2O1
CCCC=C(OC)O[Si](C)(C)C	CCCC(C(=O)OC)C(C)(C)O
C1=C2C(=CC1)C1CCC2C1	CC(C)=C1C=C2C(=C1)C1CCC2C1
COC(=O)CC(=O)C=C(C)C	C=C(C)C(C(=O)CC(=O)OC)C(C)(C)O
OCC(O)C(O)C1SCCCS1	CC1(C)OC(CO)C(C2SCCCS2)O1
OCC(O)C(O)C1SCCCS1	CC1(C)OCC(C(O)C2SCCCS2)O1
C1=CC2CC1C1=CCC=C12	CC(C)=C1C=C2C(=C1)C1C=CC2C1
C[Si](C)(C)Oc1cccs1	CC(C)=C1C=CC(=O)S1
N=C(O)C1CCCCC1N	CC1(C)N=C(O)C2CCCCC2N1
N=C(O)C1CCCCC1N	CC1(C)N=C(O)C2CCCCC2N1
C=CCOC(=O)N(C(C)C)C(C)C	CC(C)N(C(=O)OC=CCC(C)(C)O)C(C)C
CC(C)=C1C2C=CC1C1=CCC=C12	CC(C)=C1C=C2C(=C1)C1C=CC2C1=C(C)C
O=CC(O)C(O)C(O)C(O)CO	CC1(C)OCC(C2OC3OC(C)(C)OC3C2O)O1
CCCCCCCCCCCCCCCCCCC1CO1	CCCCCCCCCCCCCCCCCCC1COC(C)(C)O1
OC1=NC2CC1C(O)C2O	CC1(C)OC2C3CC(C(O)=N3)C2O1
CC1(C)OC(C=O)C(CO)O1	CC1(C)OC2OCC(O)C2O1
COc1coc(O[Si](C)(C)C)c1	COC1=CC(=O)OC1C(C)(C)O
C=CC(CO)N=C(O)OC(C)(C)C	C=CC1COC(C)(C)N1C(=O)OC(C)(C)C
CCC(O)C1(C)OC(=O)C(C)C1O	CCC1OC(C)(C)OC2C(C)C(=O)OC12C
CC(O)C(C)C(N)c1ccccc1	CC1OC(C)(C)NC(c2ccccc2)C1C
O=S1(=O)Cc2ccccc2C1O	CC(=O)CC1c2ccccc2CS1(=O)=O
Cc1cccc2c1C(C)(O)C=CC2=O	Cc1cccc2c1C1(C)OC(C)(C)OC1CC2=O
COC(=O)C1C(O[Si](C)(C)C)C1(C)C	COC(=O)C1(C(C)(C)O)C(O[Si](C)(C)C)C1(C)C
CC1=CCCC(C)C1=CC1([Si](C)(C)C)CC1	CC1=CCCC(C)C1=CC1(C(C)(C)O)CC1
CCOC(O[Si](C)(C)C)=C(OCC)O[Si](C)(C)C	CCOC(=O)C(OCC)(O[Si](C)(C)C)C(C)(C)O[Si](C)(C)C
C[Si](C)(C)C(Br)=CCOC1CCCCO1	CC(C)(O)C(=CCOC1CCCCO1)[Si](C)(C)C
C[Si](C)(C)C(Br)=CCOC1CCCCO1	CC(C)(O)C(=CCOC1CCCCO1)[Si](C)(C)C
[C-]#[N+]CP(=O)(OCC)OCC	CCOP(=O)(OCC)C1N=COC1(C)C
CC(CC(O)CC1SCCCS1)OC1CCCCO1	CC1CC(CC2SCCCS2)OC(C)(C)O1
CC(CC(O)CC1SCCCS1)OC1CCCCO1	CC1CC(CC2SCCCS2)OC(C)(C)O1
CC(CC(O)CC1SCCCS1)OC1CCCCO1	CC1CC(CC2SCCCS2)OC(C)(C)O1
CC(CC(O)CC1SCCCS1)OC1CCCCO1	CC1CC(CC2SCCCS2)OC(C)(C)O1
O=C1CN2C=CC=CC2=C1c1ccccc1	CC(C)(c1c(O)c(-c2ccccc2)c2ccccn12)C1C(=O)C(c2ccccc2)=C2C=CC=CN21
CCSC(SCC)C(O)CC(O)CC(=O)OC	CCSC(SCC)C1CC(CC(=O)OC)OC(C)(C)O1
C#CC(C)(CCC1OC1(C)C)OC(C)=O	C#CC(C)(CCC1OC(C)(C)OC1(C)C)OC(C)=O
C[Si](C)(C)Oc1ccc(O[Si](C)(C)C)o1	CC1(C)OC(=O)C2C1C(=O)OC2(C)C
C[Si](C)(C)Oc1ccc(O[Si](C)(C)C)o1	CC1(C)OC(=O)C2C1C(=O)OC2(C)C
NCC(O)COc1cccc2ccccc12	CC(C)NCC(O)COc1cccc2ccccc12
CCN(CC)C(=O)c1c(N)cccc1OC	CCN(CC)C(=O)c1c(N=C(C)C)cccc1OC
O=C1OC(C(O)CO)C(O)=C1O	CC1(C)OCC(C2OC(=O)C(O)=C2O)O1
O=C1OC(C(O)CO)C(O)=C1O	CC1(C)OCC(C2OC(=O)C(O)=C2O)O1
COC(c1ccccc1)C(N)c1ccccc1	COC(c1ccccc1)C(N=C(C)C)c1ccccc1
OCC(O)C(CO)OCc1ccccc1	CC1(C)OCC(C(CO)OCc2ccccc2)O1
OCC(O)C(CO)OCc1ccccc1	CC1(C)OCC(C(CO)OCc2ccccc2)O1
OCC1OC(c2ccco2)C(O)C1O	CC1(C)OC2C(CO)OC(c3ccco3)C2O1
COC(=O)C1COC(C(C)(C)C)N1C=O	COC(=O)C1(C(C)(C)O)COC(C(C)(C)C)N1C=O
O=Cc1c[nH]c2c1ccc1[nH]cc(C=O)c12	CC(=O)C=Cc1c[nH]c2c1ccc1[nH]cc(C=O)c12
C=C(C=C(OC)O[Si](C)(C)C)Sc1ccccc1	COC(=O)C=C(CC(C)(C)O)Sc1ccccc1
c1ccc2c(c1)C1OC2C2=C1C1CCC2C1	CC(=O)CC12C3CCC(C3)C1C1OC2c2ccccc21
OC1COC(OCc2ccccc2)C(O)C1O	CC1(C)OC2C(O)COC(OCc3ccccc3)C2O1
CC1=NN(c2ccc(Cl)cc2)C(=O)C1=C(C)C	CC(=O)CC(C)(C)C1C(=O)N(c2ccc(Cl)cc2)N=C1C
CCOC(=O)C12C=CC(=O)C1C1C=CC2C1	CC1(C)OC(=O)C23C=CC(=O)C12C1C=CC3C1
NNc1ncnc2c1[nH]c1ccccc12	CC(C)=NNc1ncnc2c1[nH]c1ccccc12
CC(=CCS(=O)(=O)c1ccccc1)CCC1OC1(C)C	CC(=CCS(=O)(=O)c1ccccc1)CCC1OC(C)(C)OC1(C)C
COC(=O)C=C(C[Si](C)(C)C)N1CCOCC1	COC(=O)CC(=O)CC(C)(C)O
CCCCOC(=O)C=NS(=O)(=O)c1ccc(C)cc1	CCCCOC(=O)C(CC(C)=O)NS(=O)(=O)c1ccc(C)cc1
O=C1OC(=O)C2C3OC(C4=C3C3CCC4C3)C12	CC(=O)CC12C3CCC(C3)C1C1OC2C2C(=O)OC(=O)C12
O=C1CC(c2ccccc2)=NN1c1ccc(Br)cc1	CC(C)=C1C(=O)N(c2ccc(Br)cc2)N=C1c1ccccc1
CC(C)(C)[Si](C)(C)OCCC1CC(=O)N1[Si](C)(C)C(C)(C)C	CC(C)(O)C1C(=O)N([Si](C)(C)C(C)(C)C)C1CCO[Si](C)(C)C(C)(C)C
CCC(=O)c1ccc(OCC=C(C)CCC2OC2(C)C)cc1	CCC(=O)c1ccc(OCC=C(C)CCC2OC(C)(C)OC2(C)C)cc1
Fc1ccc(C=Nc2ccc3[nH]c4ccccc4c3c2)cc1	Cc1cc(-c2ccc(F)cc2)nc2ccc3[nH]c4ccccc4c3c12
Clc1ccc(C=Nc2ccc3[nH]c4ccccc4c3c2)cc1	Cc1cc(-c2ccc(Cl)cc2)nc2ccc3[nH]c4ccccc4c3c12
Brc1ccc(C=Nc2ccc3[nH]c4ccccc4c3c2)cc1	Cc1cc(-c2ccc(Br)cc2)nc2ccc3[nH]c4ccccc4c3c12
Clc1cccc(C=Nc2ccc3[nH]c4ccccc4c3c2)c1	Cc1cc(-c2cccc(Cl)c2)nc2ccc3[nH]c4ccccc4c3c12
Brc1cccc(C=Nc2ccc3[nH]c4ccccc4c3c2)c1	Cc1cc(-c2cccc(Br)c2)nc2ccc3[nH]c4ccccc4c3c12
CC(C)(C)OC(=O)CCC1(C)OC1CCC1(C)OC1CO	CC1(C)OCC(C2(C)CCC(C3(C)CCC(=O)O3)O2)O1
O=C(c1ccccc1)C1OC1c1cccc([N+](=O)[O-])c1	CC1(C)OC(C(=O)c2ccccc2)C(c2cccc([N+](=O)[O-])c2)O1
CC1=NN(c2ccc([N+](=O)[O-])cc2)C(=O)C1=C(C)C	CC1=NN(c2ccc([N+](=O)[O-])cc2)C(=O)C12C(C)(C)CC(=O)CC2(C)C
O=c1nc(O)ccn1C(CO)OC(CO)CO	CC1(C)OCC(OC(CO)n2ccc(O)nc2=O)CO1
COc1ccc2ccc(=O)oc2c1C(O)C(O)C(C)C	COc1ccc2ccc(=O)oc2c1C1OC(C)(C)OC1C(C)C
CC1(C(O)CO)CCC2(C)C(CC=C3C2CCC(O)C3(C)CO)C1	CC1(C)OCC(C2(C)CCC3(C)C(CC=C4C3CCC3OC(C)(C)OCC43C)C2)O1
CN1CC(CC#N)CC2c3cccc4[nH]cc(c34)CC21	CN1CC(CC#N)CC2c3cccc4[nH]c(C(C)(C)c5[nH]c6cccc7c6c5CC5C7CC(CC#N)CN5C)c(c34)CC21
Cc1cc(Br)c(N)c(C(O)(C(F)(F)F)C(F)(F)F)c1	Cc1cc(Br)c2c(c1)C(C(F)(F)F)(C(F)(F)F)OC(C)(C)N2
CCOC(=O)c1c(C)n(C(=O)OC(C)(C)C)c2ccccc12	CCOC(=O)c1c(CC(C)(C)OC(=O)OC(C)(C)C)[n-]c2ccccc12
CCCCCCCCCCC1(S(=O)c2ccc(C)cc2)OC1(C)C	CCCCCCCCCCC1OC1(C)C
CCCCC1CC(=O)N1[Si](c1ccccc1)(c1ccccc1)C(C)(C)C	CCCCC1C(C(C)(C)O)C(=O)N1[Si](c1ccccc1)(c1ccccc1)C(C)(C)C
CCOC(C)=NOS(=O)(=O)CC1(C)C2CCC1(C)C(=O)C2Br	CC(C)=NOS(=O)(=O)CC1(C)C2CCC1(C)C(=O)C2Br
C[Si](C)(C)C(=CCC1(O)CCCCCCCCCCC1)Sc1ccccc1	CC(C)=C(C=CC1(O)CCCCCCCCCCC1)Sc1ccccc1
CC1(O)CCc2c(cc3c(c2O)C(=O)c2c(O)cccc2C3=O)C1O	CC1(C)OC2c3cc4c(c(O)c3CCC2(C)O1)C(=O)c1c(O)cccc1C4=O
CC1(C)SC2C(=[N+]=[N-])C(=O)N2C1C(=O)OCC(Cl)(Cl)Cl	CC(=O)C1(C)C(=O)N2C(C(=O)OCC(Cl)(Cl)Cl)C(C)(C)SC21
COC(=O)C1(OC)CC(O)C(N=C(C)O)C(C(O)C(O)CO)O1	COC(=O)C1(OC)CC(O)C(N=C(C)O)C(C(O)C2COC(C)(C)O2)O1
COc1ccccc1N1CCN(CCCOc2ccc(N)cc2)CC1	COc1ccccc1N1CCN(CCCOc2ccc(N=C(C)C)cc2)CC1
C=CCOC1OC(CO)C(OC2OC(CO)C(O)C(O)C2O)C(O)C1O	C=CCOC1OC(CO)C(OC2OC(CO)C3OC(C)(C)OC3C2O)C(O)C1O
COC(=O)C(O)C(O)C1OC(c2ccccc2)C(C)N1C(=O)OCc1ccccc1	COC(=O)C1OC(C)(C)OC1C1OC(c2ccccc2)C(C)N1C(=O)OCc1ccccc1
CC1C(c2ccccc2)OC(C(O)C(O)COCc2ccccc2)N1C(=O)OCc1ccccc1	CC1C(c2ccccc2)OC(C2OC(C)(C)OC2COCc2ccccc2)N1C(=O)OCc1ccccc1
COC1CCC2(C)C(=CCC3C2CCC2(C)C3CCC2C(C)(O)CC=C(Sc2ccccc2)[Si](C)(C)C)C1	COC1CCC2(C)C(=CCC3C2CCC2(C)C3CCC2C(C)(O)C=CC(Sc2ccccc2)=C(C)C)C1
Cc1cc[n+](C)cc1[N+](=O)[O-].[I-]	Cc1cccc2c1ccn2C
CN(C)C=C1C=CC(N(C)C)=[O+]1.[Br-]	CC(=O)C=Cc1ccc(N(C)C)o1
CCc1cc(C)[n+](C)c(C)c1[N+](=O)[O-].[I-]	CCc1cc(C)cc2c1cc(C)n2C
COc1ccc2c3c1OC1C(O)C(CO)(COS(=O)(=O)c4ccc(C)cc4)CC4C(C2)N(C)CCC341	COc1ccc2c3c1OC1C4OC(C)(C)OCC4(COS(=O)(=O)c4ccc(C)cc4)CC4C(C2)N(C)CCC341
COc1ccc2c3c1OC1C(O)C(CO)(COS(=O)(=O)c4ccc(C)cc4)CC4C(C2)N(C)CCC341	COc1ccc2c3c1OC1C4OC(C)(C)OCC4(COS(=O)(=O)c4ccc(C)cc4)CC4C(C2)N(C)CCC341
CC(O)(CC=C(Sc1ccccc1)[Si](C)(C)C)C1CCC2C3CC=C4CC(OC5CCCCO5)CCC4(C)C3CCC21C	CC(C)=C(C=CC(C)(O)C1CCC2C3CC=C4CC(OC5CCCCO5)CCC4(C)C3CCC21C)Sc1ccccc1
COC([O-])=C1N=C(c2ccccc2)OC1C.[Li+]	COC(=O)C1(C(C)(C)O)N=C(c2ccccc2)OC1C
CC1NN=C1O.Cc1ccc(S(=O)(=O)O)cc1	CC(C)=[N+]1[N-]C(=O)C1C
O=C(C(=NO)C(=O)c1ccco1)c1ccc(Cl)cc1	O=Nc1c(-c2ccc(Cl)cc2)cc(O)cc1-c1ccco1
CC(C)C(CC(Br)Br)O[Si](C)(C)C(C)(C)C	CC(C)C(CC1OC1(C)C)O[Si](C)(C)C(C)(C)C
CC(S)c1ccccc1CS	CC1SC(C)(C)SCc2ccccc21
OC1C=CC=C(C(F)(F)F)C1O	CC1(C)OC2C=CC=C(C(F)(F)F)C2O1
NN=C1OC(c2ccc(Cl)cc2)=CC1=O	CC(C)(O)NN=C1OC(c2ccc(Cl)cc2)=CC1=O
NC(CC(N)c1ccccc1)c1ccccc1	CC(C)NC(CC(NC(C)C)c1ccccc1)c1ccccc1
COc1cc(C=O)c(C(OC)OC)cc1OC	COc1cc(C=O)c(C=CC(C)=O)cc1OC
Cc1ccc(NC2=C(N)C(=O)c3ccccc3C2=O)cc1	Cc1ccc(N2C3=C(NC2(C)C)C(=O)c2ccccc2C3=O)cc1
Cc1ccc(-c2c(C)c(C3OC(CO)C(O)C3O)nn2C)cc1	Cc1ccc(-c2c(C)c(C3OC(CO)C4OC(C)(C)OC34)nn2C)cc1
O=C(OCC1(O)C(O)C=CC(OC(=O)c2ccccc2)C1O)c1ccccc1	CC1(C)OC2C=CC(OC(=O)c3ccccc3)C(O)C2(COC(=O)c2ccccc2)O1
C=CCOC1(C(=O)OC)CC(O)C(N=C(C)O)C(C(O)C(O)CO)O1	C=CCOC1(C(=O)OC)CC(O)C(N=C(C)O)C(C(O)C2COC(C)(C)O2)O1
NC1CCCCC1N	CC(C)NC1CCCCC1NC(C)C
CC(C)C(CC(Br)Br)O[Si](C)(C)C	CC(C)C(CC1OC1(C)C)O[Si](C)(C)C
CC(C)(S)C(N)C(=O)O	CC1(C)NC(C(=O)O)C(C)(C)S1
CCOC(=O)CCCC(O)CO	CCOC(=O)CCCC1COC(C)(C)O1
CC(C)(CO)C(O)C(O)C1SCCCS1	CC1(C)OC(C2SCCCS2)C(C(C)(C)CO)O1
N#CC(=Cc1cccnc1)C(=N)S	Cc1cc(-c2cccnc2)c(C#N)c(S)n1
[C-]#[N+]C1=CC=C[CH]C1=C.[Li]	[C-]#[N+]c1ccccc1CC(C)(C)O
O=C1C=C(CO)C(O)CC1	CC1(C)OCC2=CC(=O)CCC2O1
CC1=CC(c2cccc3ccccc23)=CC1	CC1=CC(c2cccc3ccccc23)=CC1=C(C)C
NNc1cc2cccccc-2n1	CC(C)=NNc1cc2cccccc-2n1
COC(=O)C=CC(O)C(O)C(O)CO	COC(=O)C=CC1OC(C)(C)OC1C1COC(C)(C)O1
[N-]=[N+]=NC1C=CC(O)C(O)C1O	CC1(C)OC2C=CC(N=[N+]=[N-])C(O)C2O1
COc1ccc(OC)c(C(=N)O)c1N	COc1ccc(OC)c2c1NC(C)(C)N=C2O
C[Si](C)(C)OC1=CCC=C(O[Si](C)(C)C)O1	CC(C)(O[Si](C)(C)C)C1CC=C(O[Si](C)(C)C)OC1=O
C=CCCCC1CCCC(C(=O)OC(C)(C)C)C1=O	C=CCCCC1CCCC2=C1OC(C)(C)OC2=O
C[Si](C)(C)OOC1(C(=O)O[Si](C)(C)C)CCCCC1	CC1(C)OOC2(CCCCC2)C(=O)O1
COC(=O)C1OC(C(=O)OC)C(O)C1O	COC(=O)C1OC(C(=O)OC)C2OC(C)(C)OC12
CCOP(=O)(OCC)C1N=C(O)N=C1O	CC(C)=C1N=C(O)N=C1O
CC1(C)OC2C(O)C(=O)OC(C(O)CO)C2O1	CC1(C)OCC(C2OC(=O)C(O)C3OC(C)(C)OC23)O1
N=C(NN)Nc1nc2ccc(Cl)cc2[nH]1	CC(C)=NNC(=N)Nc1nc2ccc(Cl)cc2[nH]1
CCOP(=O)(OCC)C1C(O)=NC(=O)N1C	CC(C)=C1C(O)=NC(=O)N1C
CC(O)C(N=C(O)OC(C)(C)C)C(O)c1nccs1	CC1OC(C)(C)OC(c2nccs2)C1N=C(O)OC(C)(C)C
Cc1cc(C=O)c2c(c1)C=CC1(O2)N(C)c2ccccc2C1(C)C	CC(=O)C=Cc1cc(C)cc2c1OC1(C=C2)N(C)c2ccccc2C1(C)C
Cc1cc(C=O)c2c(c1)C=CC1(O2)N(C)c2ccccc2C1(C)C	CC(=O)C=Cc1cc(C)cc2c1OC1(C=C2)N(C)c2ccccc2C1(C)C
CN1N=C(c2ccccc2)c2cc(Cl)ccc2N=C1NN	CC(C)=NNC1=Nc2ccc(Cl)cc2C(c2ccccc2)=NN1C
COc1ccc2c(c1)CCC1C2CCC2(C)C(O)(CO)CCC12CO	COc1ccc2c(c1)CCC1C2CCC2(C)C3(CCC12CO)COC(C)(C)O3
C[Si](C)(C)OOC(C(=O)O[Si](C)(C)C)C1C2CC3CC(C2)CC1C3	CC1(C)OOC(C2C3CC4CC(C3)CC2C4)C(=O)O1
CC1=CC23C(C)CC4C(C(C=C(CO)C(O)C2(O)C1O)C3O)C4(C)C	CC1=CC23C(C)CC4C(C(C=C5COC(C)(C)OC5C2(O)C1O)C3O)C4(C)C
C=CCCCC1CCCCCCCC(C(=O)OCc2ccc(OC)cc2)C1=O	C=CCCCC1CCCCCCCC2=C1OC(C)(C)OC2=O
CC(C)(C)[Si](OCC1OC(O)C(O)C1O)(c1ccccc1)c1ccccc1	CC1(C)OC2OC(CO[Si](c3ccccc3)(c3ccccc3)C(C)(C)C)C(O)C2O1
N=c1nc(O)c2sc(=O)n(C3OC(CO)C(O)C3O)c2[nH]1	CC1(C)OC2C(CO)OC(n3c(=O)sc4c(O)nc(=N)[nH]c43)C2O1
CC(=O)OC1C=C([N+](=O)[O-])C2OC(c3ccccc3)OCC2O1	CC(=O)CC1C(OC(C)=O)OC2COC(c3ccccc3)OC2C1[N+](=O)[O-]
CC=CC(O)CCCC	CCCCC(O)CC(C)C(C)(C)O
OCC1OC(O)C(O)C(O)C1O	CC1(C)OCC(C2OC(O)C3OC(C)(C)OC32)O1
N#CC(=Cc1ccc(Cl)cc1)C(=N)S	Cc1cc(-c2ccc(Cl)cc2)c(C#N)c(S)n1
CC1OC(Sc2ccccc2)CC(O)C1O	CC1OC(Sc2ccccc2)CC2OC(C)(C)OC12
CC1OC(Sc2ccccc2)CC(O)C1O	CC1OC(Sc2ccccc2)CC2OC(C)(C)OC12
CC(O)=NC(C=Cc1ccccc1)C(O)C(O)C(O)CO	CC(O)=NC(C=Cc1ccccc1)C1OC(C)(C)OC1C1COC(C)(C)O1
C1C2OC2C2OC12	CC1(C)OC2C(O)CC(N=[N+]=[N-])C2O1
CCCCN(CCCC)S(=O)O	CCCCN(CCCC)C(C)(C)S(=O)(=O)O
CC(=O)CCC=C(C)CCC1OC1(C)C	CC(=O)CCC=C(C)CCC1OC(C)(C)OC1(C)C
Nc1c(O)nc2ccccn2c1=O	CC1(C)Nc2c(nc3ccccn3c2=O)O1
Nc1nccnc1C1=NCCN1	CC1(C)N=C2NC=CN=C2C2=NCCN21.Cl
Nc1nccnc1C1=NCCCN1	CC1(C)N=C2NC=CN=C2C2=NCCCN21.Cl
CC1=NC(=Cc2ccccc2)C(=O)N1N	CC(C)=NN1C(=O)C(=Cc2ccccc2)N=C1C
Nc1nccnc1C1=NCCCCN1	CC1(C)N=C2NC=CN=C2C2=NCCCCN21.Cl
Nc1ncc(Br)nc1C1=NCCN1	CC1(C)N=C2NC=C(Br)N=C2C2=NCCN21.Cl
[N-]=[N+]=NCCOC1OCC(O)C(O)C1O	CC1(C)OC2COC(OCCN=[N+]=[N-])C(O)C2O1
CC1(C)N=C(C(N)=NO)C(C)(C)N1[O]	CC1(C)NC(C2=NC(C)(C)N([O])C2(C)C)=NO1
NN=C(O)CSc1ncnc2ccccc12	CC(C)=NN=C(O)CSc1ncnc2ccccc12
COc1ccc(N2C(=O)C(F)C2c2ccccc2)cc1	COc1ccc(N2C(=O)C(F)(C(C)(C)O)C2c2ccccc2)cc1
CC(=O)C1OC(O)C(O)C1N=C(O)c1ccccc1	CC(=O)C1OC2OC(C)(C)OC2C1N=C(O)c1ccccc1
CS(=O)(=O)c1nncc2nnn(-c3ccccc3)c12	CC(=O)Cc1nncc2nnn(-c3ccccc3)c12
OCC1=CC(n2cnc3c(Cl)ncnc32)C(O)C1O	CC1(C)OC2C(CO)=CC(n3cnc4c(Cl)ncnc43)C2O1
COC(=O)c1cc(C(=O)OC)c2c(n1)C(=O)C(=O)c1cc(C(=O)OC)n(C)c1-2	COC(=O)c1cc(C(=O)OC)c2c(n1)C(O)(CC(C)=O)C(=O)c1cc(C(=O)OC)n(C)c1-2
OCC1=CC(n2cnc3c(N=C(O)c4ccccc4)ncnc32)C(O)C1O	CC1(C)OC2C(CO)=CC(n3cnc4c(N=C(O)c5ccccc5)ncnc43)C2O1
C=CCOC1C(N=[N+]=[N-])C(O[Si](C)(C)C(C)(C)C)OC(CO)C1OC1OC(CO)C(O)C(O)C1O	C=CCOC1C(N=[N+]=[N-])C(O[Si](C)(C)C(C)(C)C)OC(CO)C1OC1OC(CO)C2OC(C)(C)OC2C1O
CCOC(=O)C(=CNN)c1ncnc2c1ncn2C1OC(COC2CCCCO2)C2OC(C)(C)OC21	CCOC(=O)C(=CNN=C(C)C)c1ncnc2c1ncn2C1OC(COC2CCCCO2)C2OC(C)(C)OC21
[N-]=[N+]=NCC(O)C=O	CC1(O)CC(O)C(CN=[N+]=[N-])O1
CC(N)Cc1ccc(Br)s1	CC(C)NC(C)Cc1ccc(Br)s1
O=C1OC(c2ccccc2)C(O)C1O	CC1(C)OC2C(=O)OC(c3ccccc3)C2O1
N=C(O)c1cccc(C2OC(CO)C(O)C2O)c1	CC1(C)OC2C(CO)OC(c3cccc(C(=N)O)c3)C2O1
O=c1nc(O)ccn1C1OC(CSc2ccc(O)cc2)C(O)C1O	CC1(C)OC2C(CSc3ccc(O)cc3)OC(n3ccc(O)nc3=O)C2O1
CC1=Nc2ccccc2SC(C)(C)C1.Cl	CC(C)=CC1=Nc2ccccc2SC(C)(C)C1
N=C(O)C1C2CCC(C2)C1O	CC1(C)N=C(O)C2C3CCC(C3)C2O1
CCCCCC(C)[SeH]	CCCCCC(C)[Se]C(C)(C)[Se]C(C)CCCCC
CNN(C)CCS	CN1CCSC(C)(C)N1C
CC(C)(O)C(O)CCO	CC1(C)OC(CCO)C(C)(C)O1
CC(C)NCCN(C)N	CC(C)=NN(C)CCNC(C)C
C=CC(N)CS	C=CC1CSC(C)(C)N1
C=C(C)C(N)CS	C=C(C)C1CSC(C)(C)N1
CC(C=O)=NN(C)C	CC(=O)C=CC(C)=NN(C)C
CN1CC2CCC(Cl)C1C2	CC(=O)CC1C2CCC(C2)CN1C
CCC(C)C1=CC=CC1	CCC(C)C1=CC(=C(C)C)C=C1
CN1C2CCCC(Cl)C1CC2	CC(=O)CC1C2CCCC(CC2)N1C
C#CC(Br)CCCCCCC	CCCCCCCC=C=CC(C)(C)O
OCCCC(O)CO	CC1(C)OCC(CCCO)O1
CN(N)C(=S)N(C)N	CN1NC(C)(C)NN(C)C1=S
CC(O)CC(O)C1SCCCS1	CC1CC(C2SCCCS2)OC(C)(C)O1
CCC1OC(C)C(O)C(O)C1O	CCC1OC(C)C(O)C2OC(C)(C)OC12
[CH]=CC=C(C)CC(OC)OC.[Li]	COC(CC(C)=CC=CC(C)(C)O)OC
OC1CCC2C(CCC1O)C2(Br)Br	CC1(C)OC2CCC3C(CCC2O1)C3(Br)Br
CC1(O)CCCC(=O)C1O	CC1(C)OC2C(=O)CCCC2(C)O1
C=CC(C#N)O[Si](CC)(CC)CC	C=CC(=O)C(C)(C)O[Si](CC)(CC)CC
NSc1ccc(Cl)cc1	CC(C)=NSc1ccc(Cl)cc1
C#CC=CC(C)(C)OOC(C)(C)C	CC(C)(O)C#CC=CC(C)(C)OOC(C)(C)C
[C]#CC(OCC)(OCC)OCC.[Li]	CCOC(C#CC(C)(C)O)(OCC)OCC
C#CC(c1ccccc1)[Si](C)(C)C	CC(C)(O)C#CC(c1ccccc1)[Si](C)(C)C
NCCC(=NO)c1ccccc1	CC(C)=NCCC(=NO)c1ccccc1
CNNC(=O)c1cc(C)[nH]n1	Cc1cc2n(n1)C(C)(C)N(C)NC2=O
C#CCC(C)(O)C(O)C(C)C=CCCCCC	C#CCC1(C)OC(C)(C)OC1C(C)C=CCCCCC
Cc1ccc(C(CCN)=NO)cc1	CC(C)=NCCC(=NO)c1ccc(C)cc1
CC(C)(O)C(O)CCOCc1ccccc1	CC1(C)OC(CCOCc2ccccc2)C(C)(C)O1
CC(C)=NC1C=COC(CO)C1O	CC(=O)OCC1OC=CC(N=C(C)C)C1OC(C)=O
[CH]1CC12OCc1ccccc1CO2.[Li]	CC(C)(O)C1CC12OCc1ccccc1CO2
Cc1cc(C(=O)NN)n(C)n1	CC(C)=NNC(=O)c1cc(C)nn1C
Cc1cc(C(=O)N(C)N)n[nH]1	Cc1cc2n(n1)C(C)(C)NN(C)C2=O
CN(C)C(=O)C(N)c1ccccc1	CC(C)NC(C(=O)N(C)C)c1ccccc1
CC(C)(C)OC1C2C=CC1C(O)C2O	CC(C)(C)OC1C2C=CC1C1OC(C)(C)OC21
CCOC1c2ccccc2CCN1C	CC(=O)CC1c2ccccc2CCN1C
CC1OC(OCC(Cl)(Cl)Cl)C(O)C(O)C1O	CC1OC(OCC(Cl)(Cl)Cl)C2OC(C)(C)OC2C1O
CC(=O)C(=NO)C(=O)c1ccco1	Cc1cc(O)cc(-c2ccco2)c1N=O
COc1ccc(C(CCN)=NO)cc1	COc1ccc(C(CCN=C(C)C)=NO)cc1
COC(O[Si](C)(C)C)=C(C)c1ccccc1	COC(=O)C(C)(c1ccccc1)C(C)(C)O
CCc1ccc(-c2ccc(C=O)s2)s1	CCc1ccc(-c2ccc(C=CC(C)=O)s2)s1
COC(=O)C(=O)C(F)(F)C(F)(F)F	COC(=O)C(O)(CC(C)=O)C(F)(F)C(F)(F)F
Sc1ccccc1CCc1ccccc1S	CC1(C)Sc2ccccc2CCc2ccccc2S1
CCOC(OCC)C1OC1(C)CCC=C(C)C	CCOC(OCC)C1OC(C)(C)OC1(C)CCC=C(C)C
COc1ccc(C(=S)NNC(C)C)cc1	COc1ccc(C2=NN(C(C)C)C(C)(C)S2)cc1
N=C(NN)c1cn2ccncc2n1	CC(C)=NNC(=N)c1cn2ccncc2n1
Cc1nnc(N(C)N)n(N)c1=O	Cc1nnc2n(c1=O)NC(C)(C)NN2C
NN=C(c1ccccc1)c1cnn[nH]1	CC1(C)NN=C(c2ccccc2)c2cnnn21
CC=CC(C#N)OP(=O)(OCC)OCC	CC=CC(=O)C(C)(C)OP(=O)(OCC)OCC
NC(C(=O)N1CCCCC1)c1ccccc1	CC(C)NC(C(=O)N1CCCCC1)c1ccccc1
OCC(O)CC(O)COCc1ccccc1	CC1(C)OCC(CC(O)COCc2ccccc2)O1
Cc1cc(C(=O)NNC2CCCCC2)n[nH]1	Cc1cc2n(n1)C(C)(C)N(C1CCCCC1)NC2=O
COC1=C(OC)C(C(O)CO)OC1=O	COC1=C(OC)C(C2COC(C)(C)O2)OC1=O
CC1(C)CCCC2(C)C(C(O)CO)=C(CO)CCC12	CC1(C)OCC(C2=C(CO)CCC3C(C)(C)CCCC23C)O1
CNN=C(c1ccccc1)c1cnn[nH]1	CN1N=C(c2ccccc2)c2cnnn2C1(C)C
OC1C(Br)COC(OCc2ccccc2)C1O	CC1(C)OC2C(Br)COC(OCc3ccccc3)C2O1
COP(=O)(CC=CC1(C)OCCO1)OC	CC(C)=CC=CC1(C)OCCO1
N#CC(C#N)=C(c1ccccc1)C(C#N)C(=N)S	Cc1cc(-c2ccccc2)c(C#N)c(S)n1
COC(=O)C1C(O)C(O)C(C(=O)OC)C1O	COC(=O)C1C(O)C(C(=O)OC)C2OC(C)(C)OC21
NN=C(O)CSc1nc2ccccc2o1	CC(C)=NN=C(O)CSc1nc2ccccc2o1
COc1ccc(P(=O)(ON)c2ccccc2)cc1	COc1ccc(P(=O)(ON=C(C)C)c2ccccc2)cc1
O=COC1COC(O)C(OCc2ccccc2)C1O	CC1(C)OC2COC(O)C(OCc3ccccc3)C2O1
O=C(C(=NO)C(=O)c1ccc(Cl)cc1)c1ccccc1	O=Nc1c(-c2ccccc2)cc(O)cc1-c1ccc(Cl)cc1
CCOP([O-])(=Nc1ccccc1)OCC	CC(C)=Nc1ccccc1
COC1CC2CCC(=O)C=C2C2(C)CCCC(C)(C)C12	COC1CC2CC(C(C)(C)O)C(=O)C=C2C2(C)CCCC(C)(C)C12
O=C(C(=NO)C(=O)c1cccc(Br)c1)c1ccccc1	O=Nc1c(-c2ccccc2)cc(O)cc1-c1cccc(Br)c1
CN(N)C(=O)c1cnn(-c2ccccc2)c1N	CN1NC(C)(C)Nc2c(cnn2-c2ccccc2)C1=O
N#CC(C#N)=C(c1cccnc1)C(C#N)C(=N)S	Cc1cc(-c2cccnc2)c(C#N)c(S)n1
N#CC(C#N)=C(c1ccncc1)C(C#N)C(=N)S	Cc1cc(-c2ccncc2)c(C#N)c(S)n1
OCc1cn(C2OC(CO)C(O)C2O)nn1	CC1(C)OC2C(CO)OC(n3cc(CO)nn3)C2O1
O=Cc1ccc(C2OC(CO)C(O)C2O)[nH]1	CC1(C)OC2C(CO)OC(c3ccc(C=O)[nH]3)C2O1
CC1CC23C=CC1CC2C1(C)CC(O)C(O)C(C)(C)C1CC3	CC1CC23C=CC1CC2C1(C)CC2OC(C)(C)OC2C(C)(C)C1CC3
C1CC2CCCC(C1)N2.Cl	CC(C)N1C2CCCC1CCC2
CC1(C)N=Nc2c1c1nccn1[nH]c2=NN	CC(C)=NN=c1[nH]n2ccnc2c2c1N=NC2(C)C
COC1(C2OC(CO)C(O)C2O)C=CC(O)=N1	COC1(C2OC(CO)C3OC(C)(C)OC32)C=CC(O)=N1
C=CC1CCCC2C(C)(C3SCCS3)C(C)CC(O)C12CO	C=CC1CCCC2C(C)(C3SCCS3)C(C)CC3OC(C)(C)OCC132
CC(CO)C1CCC2(C)C(O)CCC(=O)C2C1O[Si](C)(C)C	CC1COC(C)(C)OC2C1CCC1(C)C(O)CCC(=O)C21
CC1C(O)C(O)C2(C)CCC3C(CC=C4CC(O)CCC43C)C12	CC1C2OC(C)(C)OC2C2(C)CCC3C(CC=C4CC(O)CCC43C)C12
O=C(C(=NO)C(=O)c1ccc(Cl)cc1)c1ccc(Cl)cc1	O=Nc1c(-c2ccc(Cl)cc2)cc(O)cc1-c1ccc(Cl)cc1
OCC1OC(c2ccc3n2CCN=C3)C(O)C1O	CC1(C)OC2C(CO)OC(c3ccc4n3CCN=C4)C2O1
Cc1cn2[nH]c(=NN)c3c(c2n1)C(C)(C)N=N3	CC(C)=NN=c1[nH]n2cc(C)nc2c2c1N=NC2(C)C
COC(=O)c1cc2c([nH]1)-c1cccnc1C(=O)C2=O	COC(=O)c1cc2c([nH]1)-c1cccnc1C(O)(CC(C)=O)C2=O
O=C(O)CNN=C(c1ccccc1)c1cnn[nH]1	CC1(C)N(CC(=O)O)N=C(c2ccccc2)c2cnnn21
COC([O])=C(OCc1ccccc1)OCc1ccccc1.[Li]	COC(=O)C(OCc1ccccc1)(OCc1ccccc1)C(C)(C)O
O=C(C(=NO)C(=O)c1cccc(Br)c1)c1ccc(Cl)cc1	O=Nc1c(-c2ccc(Cl)cc2)cc(O)cc1-c1cccc(Br)c1
CC1C(=O)OC(O[Si](C)(C)C(C)(C)C)C2(OO)CCCCC12	CC1C(=O)OC2OC(C)(C)OOC23CCCCC13
CCn1cc(C(=O)O)c(=O)c2cc(F)c(NN)cc21	CCn1cc(C(=O)O)c(=O)c2cc(F)c(NN=C(C)C)cc21
COC1=CCC2=C(CCC3C2CCC2(C)C3CCC2(O)CO)C1	CC1(C)OCC2(CCC3C4CCC5=CC(=O)CCC5C4CCC32C)O1
COC(=O)C1C(O)C(O)C2C1CC1(OCC(C)(C)CO1)C2C	COC(=O)C1C2CC(=O)C(C)C2C2OC(C)(C)OC21
CCC12CCC3C4=C(CCC3C1CCC2(O)CO)CC(OC)=CC4	CCC12CCC3C4CCC(=O)C=C4CCC3C1CCC21COC(C)(C)O1
CC12CCC(=O)C=C1C=CC1C2CCC2(C)C1CCC2(O)CO	CC1(C)OCC2(CCC3C4C=CC5=CC(=O)CCC5(C)C4CCC32C)O1
OCC1OC(c2cnc3ccccc3n2)C(O)C1O	CC1(C)OC2C(CO)OC(c3cnc4ccccc4n3)C2O1
Nc1ccnc2c1ccn2C1OC(CO)C(O)C1O	CC1(C)OC2C(CO)OC(n3ccc4c(N)ccnc43)C2O1
NNC1N=C(c2ccccc2)c2cc(Cl)ccc2N=C1O	CC(C)=NNC1N=C(c2ccccc2)c2cc(Cl)ccc2N=C1O
OCC(CO)(CO)N=C(O)Cc1ccc(N(CCCl)CCCl)cc1	CC1(C)OCC(CO)(N=C(O)Cc2ccc(N(CCCl)CCCl)cc2)CO1
CCOC1=CC2=CCC3C(CCC4(C)C3CCC4(O)CO)C2(C)CC1	CC1(C)OCC2(CCC3C4CCC5=CC(=O)CCC5(C)C4CCC32C)O1
CN(CCP(=O)(c1ccccc1)c1ccccc1)C(=O)c1ccccc1	CC(N=C(O)c1ccccc1)C(C(C)(C)O)P(=O)(c1ccccc1)c1ccccc1
OCC1OC(c2ccc3cnc4ccccc4n23)C(O)C1O	CC1(C)OC2C(CO)OC(c3ccc4cnc5ccccc5n34)C2O1
C=CCC(C)(O)C(O)c1cc(O)c2c(c1O)C(=O)c1ccccc1C2=O	C=CCC1(C)OC(C)(C)OC1c1cc(O)c2c(c1O)C(=O)c1ccccc1C2=O
COC(CO)(OC)C12NC1CC1C3CC=C4CC(O)CCC4(C)C3CCC12C	CC12CCC(O)CC1=CCC1C2CCC2(C)C1CC1N3C(C)(C)OCC(=O)C132
CC1(C)N=Nc2c1c1nc(-c3ccccc3)cn1[nH]c2=NN	CC(C)=NN=c1[nH]n2cc(-c3ccccc3)nc2c2c1N=NC2(C)C
COP(=O)(CC(=O)C(CC1CCCCC1)N=C(O)OC(C)(C)C)OC	CC(C)=CC(=O)C(CC1CCCCC1)N=C(O)OC(C)(C)C
Oc1cc2c(cc1C(c1ccc(F)cc1)N1CCCC1)OCO2	CC1(N2CCCC2)CC(c2ccc(F)cc2)c2cc3c(cc2O1)OCO3
CCCCCC(CCC(=O)CC(=O)OC(C)(C)C)NC1=CC(=O)CCC1	CCCCCC(CCC1=CC(=O)OC(C)(C)O1)NC1=CC(=O)CCC1
CC(=O)OC(C)C1CCC2C3CC(=O)C4CC(O)C(O)CC4(C)C3CCC12C	CC(=O)OC(C)C1CCC2C3CC(=O)C4CC5OC(C)(C)OC5CC4(C)C3CCC12C
CCOC(C)OC(C)CC(O)C(C)C(=O)CCC1(C)OC1CCC1(C)OC1CO	CC1=CC2(CCCC(C)O2)OC1(C)C1CCC(C)(C2COC(C)(C)O2)O1
CN(C)c1ccc(C(c2cc3c(cc2O)OCO3)N2CCCC2)cc1	CN(C)c1ccc(C2CC(C)(N3CCCC3)Oc3cc4c(cc32)OCO4)cc1
C=CC1(C)CC(=O)C2(O)C(C)(O1)C(O)C(O)C1C(C)(CO)CCC(O)C12C	C=CC1(C)CC(=O)C23OC(C)(C)OC4CCC(C)(CO)C(C5OC(C)(C)OC5C2(C)O1)C43C
CC1CCC(=NNc2ccccc2)c2ncc(C(O)=NN)c(=O)n21	CC(C)=NN=C(O)c1cnc2n(c1=O)C(C)CCC2=NNc1ccccc1
CCC(C(C)C)C(O)C(O)C(C)C1CCC2C3CC(=O)C4CC=CCC4(C)C3CCC12C	CCC(C(C)C)C1OC(C)(C)OC1C(C)C1CCC2C3CC(=O)C4CC=CCC4(C)C3CCC12C
CC1(C)C(C(=O)OCC(Cl)(Cl)Cl)N2C(=O)C(=[N+]=[N-])C2S1=O	CC(=O)C1(C)C(=O)N2C1S(=O)C(C)(C)C2C(=O)OCC(Cl)(Cl)Cl
NCCNCCN.[O-][Cl+3]([O-])([O-])O	CC(=O)CC(C)(C)NCCNCCN.[O-][Cl+3]([O-])([O-])O
NCCNCCN.[O-][Cl+3]([O-])([O-])O	CC(=O)CC(C)(C)NCCNCCNC(C)(C)CC(C)=O.[O-][Cl+3]([O-])([O-])O
C1CNNC1.[O-][Cl+3]([O-])([O-])O	CC(C)=[N+]1CCCN1.[O-][Cl+3]([O-])([O-])[O-]
COc1cccc(C(c2cc3c(cc2O)OCO3)N2CCCC2)c1O	COc1cccc(C2CC(C)(N3CCCC3)Oc3cc4c(cc32)OCO4)c1O
C=CC(C)CCc1ccc(C)c(N(Cc2ccccc2)Cc2ccccc2)c1C(=O)OC	COC(=O)c1c(CCC(C)C2COC(C)(C)O2)ccc(C)c1N(Cc1ccccc1)Cc1ccccc1
C=C1CCOC2(C(O)C(C)(O)CO)N=C(O)C1(O[Si](C)(C)C(C)(C)C)N=C2O	C=C1CCOC2(C(O)C3(C)COC(C)(C)O3)N=C(O)C1(O[Si](C)(C)C(C)(C)C)N=C2O
CCC12CCCN3CCC45NOC(C(=O)OC)(C1)C4(Nc1ccccc15)C32	CCC12CCCN3CCC4(C(=Nc5ccccc54)C(ON=C(C)C)(C(=O)OC)C1)C32
O=C1C(=NNc2ccc(Cl)cc2)C(C(O)C(O)CO)=NN1c1ccc(Cl)cc1	CC1(C)OC(CO)C(C2=NN(c3ccc(Cl)cc3)C(=O)C2=NNc2ccc(Cl)cc2)O1
CC(=O)OC1CCC2(C)C(=CCC3C2CCC2(C)C(C(C)C(O)C(O)C(C)C(C)CO)CCC32)C1	CC(=O)OC1CCC2(C)C(=CCC3C2CCC2(C)C(C(C)C4OC(C)(C)OC4C(C)C(C)CO)CCC32)C1
COc1cc2c(cc1OC)C(=O)C(N)CC2.Cl	COc1cc2c(cc1OC)C(=O)C(NC(C)C)CC2.Cl
CC(=O)OCC(=O)C1(O)C(OC(C)=O)CC2C3CC=C4CC(O)CCC4(C)C3CCC21C	CC1(C)OC2CC3C4CC=C5CC(O)CCC5(C)C4CCC3(C)C2(C(=O)CO)O1
Cl.NNC(c1ccccc1)(c1ccccc1)c1ccncc1	CC(C)=NNC(c1ccccc1)(c1ccccc1)c1ccncc1
COC([O-])=C1OC(C)(C)OC1C.[Li+]	COC(=O)C1(C(C)(C)O)OC(C)(C)OC1C
CCOC([O-])=C([N+]#N)C(=O)C1C(C2(C)OCCO2)C(=O)N1Cc1ccc(OC)cc1OC	CCOC([O-])=C([N+]#N)C(=O)C1C(C(C)=O)C(=O)N1Cc1ccc(OC)cc1OC
O=CC(Cl)=C(Oc1ccccc1)C(=O)[O-].[K+]	CC(=O)CC1OC(=O)C(Oc2ccccc2)=C1Cl
O=CC(Br)=C(Oc1ccccc1)C(=O)[O-].[K+]	CC(=O)CC1OC(=O)C(Oc2ccccc2)=C1Br
O=[N+]([O-])c1ccc(-n2cc([N+](=O)[O-])c(C(O)C(O)C(O)C(O)CO)n2)c([N+](=O)[O-])c1	CC1(C)OCC(C2OC(C)(C)OC2C(O)c2nn(-c3ccc([N+](=O)[O-])cc3[N+](=O)[O-])cc2[N+](=O)[O-])O1
COC1CC(C=C(C)C(O)C(C)C(O)CC2OC(CI)CC2C=C(C)CC(C)CC(OC)C2OC(=O)C(C)CC2OC)CCC1O	COC1CC(C=C(C)C2OC(C)(C)OC(CC3OC(CI)CC3C=C(C)CC(C)CC(OC)C3OC(=O)C(C)CC3OC)C2C)CCC1O
CC1(c2ccc(C(O)S(=O)(=O)[O-])c([N+](=O)[O-])c2)CCCCC1.[Na+]	CC1(c2ccc3c(c2)NC(=C2Nc4cc(C5(C)CCCCC5)ccc4C2=O)C3=O)CCCCC1
CC1OC(OC2C(COCc3ccccc3)OC(Oc3ccccc3)C(OCc3ccccc3)C2OCc2ccccc2)C(OCc2ccccc2)C(OCc2ccccc2)C1N	CC(C)NC1C(C)OC(OC2C(COCc3ccccc3)OC(Oc3ccccc3)C(OCc3ccccc3)C2OCc2ccccc2)C(OCc2ccccc2)C1OCc1ccccc1
CC(=N)NN	CC(=N)NN=C(C)C
CNNC(C)=N	CC1=NC(C)(C)N(C)N1
C=CC(C)C(O)CO	C=CC(C)C1COC(C)(C)O1
CCCN(N)C=O	CCCN(C=O)N=C(C)C
CC1(O)CCCC(O)C1O	CC1(C)OC2C(O)CCCC2(C)O1
CN1C2CCC(Cl)C1CC2	CC(=O)CC1C2CCC(CC2)N1C
CN1C2CCCC1C(Cl)CC2	CC(=O)CC1C2CCCC(CC2)N1C
OCC(O)C(O)C(O)C(O)CO	CC1(C)OCC(C2OC(C)(C)OC2C2COC(C)(C)O2)O1
CCCCCCCCCC(O)(CO)CCO	CCCCCCCCCC1(CCO)COC(C)(C)O1
C=CC(C)CCC(O)C(C)(C)O	C=CC(C)CCC1OC(C)(C)OC1(C)C
OC1COC(O)C(O)C1O	CC1(C)OCC2OC3OC(C)(C)OC3C2O1
COC1OC(CO)C(O)C1(C)O	COC1OC2COC(C)(C)OC2C1(C)O
OCC(O)C(O)C1SCCCS1	CC1(C)OCC(C(O)C2SCCCS2)O1
OC1COC2C(O)C(O)OC12	CC1(C)OC2OC3C(O)COC3C2O1
O=C1CCCC(O)C1O	CC1(C)OC2CCCC(=O)C2O1
COC(=CC(C)(C)C)O[Si](C)(C)C	COC(=O)C(C(C)(C)C)C(C)(C)O
OCC1SC(O)C(O)C(O)C1O	CC1(C)OC2C(O)OC(C3COC(C)(C)S3)C2O1
CC(O)(C=O)C(O)C(O)CO	CC1(C)OCC2OC3OC(C)(C)OC3(C)C2O1
CC1=CC(O)C2CC1C2(C)C	CC1=CCC2C(OC(C)(C)OC2(C)C)C1Br
COC1OC(C)C(C)(O)C(O)C1OC	COC1OC(C)C2(C)OC(C)(C)OC2C1OC
NC1C=COC(CO)C1O	CC(=O)OCC1OC=CC(N=C(C)O)C1OC(C)=O
OCC(O)C(O)C(O)C1SCCCS1	CC1(C)OCC(C(O)C(O)C2SCCCS2)O1
C=CC(C)OC(=O)N(C(C)C)C(C)C	CC(=CCC(C)(C)O)OC(=O)N(C(C)C)C(C)C
C[Si](C)=C([Si](C)(C)C)[Si](C)(C(C)(C)C)C(C)(C)C	C=C(C)O[Si](C)(C)C([Si](C)(C)C)[Si](C)(C(C)(C)C)C(C)(C)C
COc1ccc(CCN(C)C)cc1C=O	COc1ccc(CCN(C)C)cc1C=CC(C)=O
CC1(C)C(C)(C)C1(Cl)C(Cl)=C(Cl)Cl	CC(C)(O)C#CC1(Cl)C(C)(C)C1(C)C
COC(=O)C(=O)C(F)(F)C(F)F	COC(=O)C(O)(CC(C)=O)C(F)(F)C(F)F
CC1(C)CCCC2(C)C1CCC(O)(CO)C2CCCO	CC1(C)OCC2(CCC3C(C)(C)CCCC3(C)C2CCCO)O1
CC1(C)CCCC2(C)C1CCC(O)(CO)C2CCCO	CC1(C)OCC2(CCC3C(C)(C)CCCC3(C)C2CCCO)O1
NC1CCc2ccccc2C1O	CC(C)NC1CCc2ccccc2C1O.Cl
COC(=O)C(C(C)O)C(N)CC(OC)OC	COC(=O)C1C(CC(OC)OC)NC(C)(C)OC1C
Cc1nc(C(=N)C#N)c(N)n1C	Cc1nc2c(n1C)=NC(C)(C)NC=2C(=N)O
N#CC(=Cc1ccncc1)C(=N)S	Cc1cc(-c2ccncc2)c(C#N)c(S)n1
O=C1CC(c2ccccc2)N1c1ccccc1	CC(C)(O)C1C(=O)N(c2ccccc2)C1c1ccccc1
CS(=O)(=O)O[I](O)c1ccccc1	CC(=O)COS(C)(=O)=O
CC(CO)C(O)C(C)COCc1ccccc1	CC(COCc1ccccc1)C1OC(C)(C)OCC1C
CC12CCC(O)C(C)(CO)C1CCc1ccoc12	CC1(C)OCC2(C)C(CCC3(C)c4occc4CCC32)O1
CC1(C)CC(=O)C(=O)C2(C)C3CCC2(CBr)CC31	CC1(C)CC2(O)CC(=O)C=C2C2(C)C3CCC2(CO)CC31
C=CCOC1OC(C(=O)OC)C(O)C(O)C1O	C=CCOC1OC(C(=O)OC)C2OC(C)(C)OC2C1O
O=C(OCC1CO1)c1ccc([N+](=O)[O-])cc1	CC1(C)OCC(COC(=O)c2ccc([N+](=O)[O-])cc2)O1
C=CC1OC1COS(=O)(=O)c1ccc(C)cc1	C=CC1OC(C)(C)OC1COS(=O)(=O)c1ccc(C)cc1
C=CC1OC1COS(=O)(=O)c1ccc(C)cc1	C=CC1OC(C)(C)OC1COS(=O)(=O)c1ccc(C)cc1
OCc1cnnn1C1OC(CO)C(O)C1O	CC1(C)OC2C(CO)OC(n3nncc3CO)C2O1
CC(C)OP(=O)(OC(C)C)C(F)P(=O)(OC(C)C)OC(C)C	CC(C)=C(F)P(=O)(OC(C)C)OC(C)C
O=C(c1ccccc1)N1c2ccccc2C2(CO)C(O)CC12	CC1(C)OCC23c4ccccc4N(C(=O)c4ccccc4)C2CC3O1
CC1(C)OC(C(O)CO)C(C(O)c2cncc(C#N)c2)O1	CC1(C)OCC(C2OC(C)(C)OC2C(O)c2cncc(C#N)c2)O1
CC1(C)OC(C(O)CO)C(C(O)c2cncc(C#N)c2)O1	CC1(C)OCC(C2OC(C)(C)OC2C(O)c2cncc(C#N)c2)O1
O=[N+]([O-])c1c[nH]nc1C1OC(CO)C(O)C1O	CC(=O)CC(C)(C)n1cc([N+](=O)[O-])c(C2OC(CO)C3OC(C)(C)OC23)n1
O=[N+]([O-])c1c[nH]nc1C1OC(CO)C(O)C1O	CC1(C)OC2C(CO)OC(c3n[nH]cc3[N+](=O)[O-])C2O1
C=CC1(C)CC(=O)C2C3(C)CCCC(C)(C)C3C(O)C(O)C2(C)O1	C=CC1(C)CC(=O)C2C3(C)CCCC(C)(C)C3C3OC(C)(C)OC3C2(C)O1
N=c1nc(O)n(C2OC(CO)C(O)C2O)c2sccc12	CC1(C)OC2C(CO)OC(n3c(O)nc(=N)c4ccsc43)C2O1
Cc1ccc(NC2(CO)C(=O)OC(C(O)CO)C2O)cc1	Cc1ccc(NC2(CO)C(=O)OC(C3COC(C)(C)O3)C2O)cc1
Cc1ccc(NC2(CO)C(=O)OC(C(O)CO)C2O)cc1	Cc1ccc(NC23COC(C)(C)OC2C(C2COC(C)(C)O2)OC3=O)cc1
Cc1ccc(NC2(CO)C(=O)OC(C(O)CO)C2O)cc1	Cc1ccc(NC2(CO)C(=O)OC(C3COC(C)(C)O3)C2O)cc1
Cc1csc2c1c(=N)nc(O)n2C1OC(CO)C(O)C1O	Cc1csc2c1c(=N)nc(O)n2C1OC(CO)C2OC(C)(C)OC21
O=C1OC(C(O)CO)C(O)C1(CO)N=C(O)c1ccccc1	CC1(C)OCC(C2OC(=O)C(CO)(N=C(O)c3ccccc3)C2O)O1
O=C1OC(C(O)CO)C(O)C1(CO)N=C(O)c1ccccc1	CC1(C)OCC(C2OC(=O)C(CO)(N=C(O)c3ccccc3)C2O)O1
O=C1OC(C(O)CO)C(O)C1(CO)N=C(O)c1ccccc1	CC1(C)OCC(C2OC(=O)C3(N=C(O)c4ccccc4)COC(C)(C)OC23)O1
O=C1OC(C(O)CO)C(O)C1(CO)N=C(O)c1ccccc1	CC1(C)OCC(C2OC(=O)C(CO)(N=C(O)c3ccccc3)C2O)O1
CCCCCC1CCCC(C=O)(C(OC)OC)N1Cc1ccccc1	CCCCCC1CCCC(C=CC(C)=O)(C(OC)OC)N1Cc1ccccc1
COc1cc2c(cc1OC)C1C(c3ccccc3CN1C)C(O)C2	COc1cc2c(cc1OC)C1C(c3ccccc3CN1C)C1OC(C)(C)OC21
COc1ccc(C(c2cc3c(cc2O)OCO3)N2CCCC2)cc1	COc1ccc(C2CC(C)(N3CCCC3)Oc3cc4c(cc32)OCO4)cc1
O=C1C(=NNc2ccccc2)C(C(O)C(O)CO)=NN1c1ccccc1	CC1(C)OCC(C(O)C2=NN(c3ccccc3)C(=O)C2=NNc2ccccc2)O1
O=C1OC(C(O)CO)C(=NNc2ccccc2)C1=NNc1ccccc1	CC1(C)OCC(C2OC(=O)C(=NNc3ccccc3)C2=NNc2ccccc2)O1
CC(C)C(C#N)C(O)C(O)C(C)C1CCC2C3CC=C4CC(O)CCC4(C)C3CCC12C	CC(C)C(C#N)C1OC(C)(C)OC1C(C)C1CCC2C3CC=C4CC(O)CCC4(C)C3CCC12C
COC(=O)C1C(O)C(O)CC2CN3CCc4c([nH]c5ccccc45)C3CC21	COC(=O)C1C2CC3c4[nH]c5ccccc5c4CCN3CC2CC2OC(C)(C)OC21
COc1cc(C(c2cc3c(cc2O)OCO3)N2CCCC2)cc(OC)c1OC	COc1cc(C2CC(C)(N3CCCC3)Oc3cc4c(cc32)OCO4)cc(OC)c1OC
CCC12C=CCN3CCC45NOC(C(=O)OC)(C1)C4(Nc1ccccc15)C32	CCC12C=CCN3CCC4(C(=Nc5ccccc54)C(ON=C(C)C)(C(=O)OC)C1)C32
CC(=NNS(=O)(=O)c1c(C(C)C)cc(C(C)C)cc1C(C)C)C(O)=NC1CCCCC1	C=C(C(O)=NC1CCCCC1)C(C)(C)O
CCCCCCCCCCS(=O)(=O)CCl	CCCCCCCCCCS(=O)(=O)C1OC1(C)C
C=CCOCC(O)CC(O)COCC=C	C=CCOCC1CC(COCC=C)OC(C)(C)O1
C=CC(CCO)C(O)CC#C[Si](C)(C)C	C=CC1CCOC(C)(C)OC1CC#C[Si](C)(C)C
CC12C=CCCC1C(CO)C(O)CC2	CC1(C)OCC2C(CCC3(C)C=CCCC23)O1
CCc1nnc(=NN)[nH]n1	CCc1nnc(=NN=C(C)C)[nH]n1
CC12CCC(O)C(CO)C1CCCC21OCCO1	CC1(C)OCC2C(CCC3(C)C(=O)CCCC23)O1
NN=c1cc2c(n[nH]1)CCC2	CC(C)=NN=c1cc2c(n[nH]1)CCC2
CC(C)(C)c1nnc(=NN)[nH]n1	CC(C)=NN=c1nnc(C(C)(C)C)n[nH]1
CC1CCCc2cc(=NN)[nH]nc21	CC(C)=NN=c1cc2c(n[nH]1)C(C)CCC2
OC12CC3CC1(O)CC(C2)c1ccccc13	CC1(C)OC23CC4CC2(CC(C3)c2ccccc24)O1
COCO[C](C)c1ccccc1.[CH3].[CH3].[CH3].[Sn]	COCOC(C)(c1ccccc1)C(C)(C)O
O=C1OCCC1C1OC(CO)C(O)C1O	CC1(C)OC2C(CO)OC(C3CCOC3=O)C2O1
[N-]=[N+]=NC(COCc1ccccc1)C1CO1	CC1(C)OCC(C(COCc2ccccc2)N=[N+]=[N-])O1
C1=C(CCCC2=CCc3ccccc32)c2ccccc2C1	CC(C)=C1C=C(CCCC2=CC(=C(C)C)c3ccccc32)c2ccccc21
CCC1C2=CCC3C(CC4C(O)C(O)CC43)C2CC1C	CCC1C2=CCC3C(CC4C3CC3OC(C)(C)OC34)C2CC1C
Cc1ccc(S(=O)(=O)NN)cc1C(=N)O	CC(C)=NNS(=O)(=O)c1ccc(C)c(C(=N)O)c1
CC12CCC(CC1=O)C2(C)CS(=O)(=O)NN	CC(C)=NNS(=O)(=O)CC1(C)C2CCC1(C)C(=O)C2
CC(=O)c1c(-c2ccccc2)nn(-c2ccccc2)c1N	Cc1cc(C)c2c(-c3ccccc3)nn(-c3ccccc3)c2n1
COC(=O)C1C(=O)CCC2C(C)(C)C(O)C(O)CC12C	COC(=O)C1C(=O)CCC2C(C)(C)C3OC(C)(C)OC3CC12C
CC(O)C1C(O)CC2C3CC(O)C4(O)CC(O)CCC4(C)C3CCC21C	CC1OC(C)(C)OC2CC3C4CC(O)C5(O)CC(O)CCC5(C)C4CCC3(C)C12
CC12CCC(C(Br)C1=O)C2(C)CS(=O)(=O)NN	CC(C)=NNS(=O)(=O)CC1(C)C2CCC1(C)C(=O)C2Br
CCOC(=O)c1cc2c([nH]1)-c1cccnc1C(=O)C2=O	CCOC(=O)c1cc2c([nH]1)-c1cccnc1C(O)(CC(C)=O)C2=O
COC(=O)C1CC(O)C(O)C(C(O)CN=[N+]=[N-])O1	COC(=O)C1CC2OC(C)(C)OC2C(C(O)CN=[N+]=[N-])O1
CC(O)C1(O)CCC2C3CCC4CC(O)CCC4(C)C3CC3(OCCO3)C21C	CC1OC(C)(C)OC12CCC1C3CCC4CC(O)CCC4(C)C3CC(=O)C12C
CC(OCc1ccccc1)(C(O)CO)C(CCO)OCc1ccccc1	CC1(C)OCC(C(C)(OCc2ccccc2)C(CCO)OCc2ccccc2)O1
CC1(C)C2CCC1(CS(=O)(=O)Nc1ccccc1)C(=NN)C2	CC(C)=NN=C1CC2CCC1(CS(=O)(=O)Nc1ccccc1)C2(C)C
CC1(C)C2CCC1(CS(=O)(=O)N1CCOCC1)C(=NN)C2	CC(C)=NN=C1CC2CCC1(CS(=O)(=O)N1CCOCC1)C2(C)C
O=Cc1ccc(N2CCN(C(=O)OCc3ccccc3)CC2)cc1	CC(=O)C=Cc1ccc(N2CCN(C(=O)OCc3ccccc3)CC2)cc1
C=CCCCCC12CCCC1CC(C(=O)OCc1ccc(OC)cc1)C2=O	C=CCCCCC12CCCC1CC1=C2OC(C)(C)OC1=O
CC(=O)OC1CCC2(C)C3=CC(=O)C4(C)C(CCC4(O)C(C)O)C3CCC2C1	CC(=O)OC1CCC2(C)C3=CC(=O)C4(C)C(CCC45OC(C)(C)OC5C)C3CCC2C1
O=C1CCc2cccc3c4ccccc4c[n+]1c23.[Br-]	CC(=O)CC1c2ccccc2-c2cccc3c2N1C(=O)CC3
Cl.c1ccc(Cn2c(=NC3CCNCC3)[nH]c3cccnc32)cc1	CC(C)N1CCC(N=c2[nH]c3cccnc3n2Cc2ccccc2)CC1
C=CCOC1OC2COC(C)(C)OC2C1(C)O	C=CCOC1OC(CO)C2OC(C)(C)OC12C
C=CCOC1OC2COC(C)(C)OC2C1(C)O	C=CCOC1OC(CO)C2OC(C)(C)OC12C
CN(C)P(=O)(Cc1ccc(Cl)cc1)N(C)C	CN(C)P(=O)(C(c1ccc(Cl)cc1)C(C)(C)O)N(C)C
COc1ccc(C=O)cc1OC	COc1ccc(C=CC(=O)C=Cc2ccc(OC)c(OC)c2)cc1OC
ClC(=NNc1ccccc1)c1ccccc1	CC1(C)N=C(c2ccccc2)NN1c1ccccc1
COc1ccc(O)c(C(C)=O)c1	COc1ccc2c(c1)C(=O)CC(C)(C)O2
COc1cc(OC)c2cc[nH]c2c1	COc1cc(OC)c2c(C(C)(C)c3c[nH]c4cc(OC)cc(OC)c34)c[nH]c2c1
Fc1cc(F)c(F)c(Br)c1F	CC(C)(O)c1c(F)c(F)cc(F)c1F
Fc1cc(F)c(F)c(Br)c1F	CC(C)(O)c1c(F)c(F)c(Br)c(F)c1F
[N-]=[N+]=Nc1c(C=O)sc2ccccc12	CC(=O)C=Cc1sc2ccccc2c1N=[N+]=[N-]
Fc1ccc(Br)c(F)c1	CC(C)(O)c1ccc(F)cc1F
Fc1ccc(Br)c(F)c1	CC(C)(O)c1c(F)ccc(Br)c1F
CC[Si](Cl)(CC)CC	C=C(C)O[Si](CC)(CC)CC
[N-]=[N+]=NCCCO	CC(=O)N(C)CCCO
CC(=O)CCC(O)C(C)(C)O	CC(=O)CCC1OC(C)(C)OC1(C)C
Fc1cccc(F)c1	CC(C)(O)c1c(F)cccc1F
Fc1ccccc1F	CC(C)(O)c1cccc(F)c1F
Fc1ccc(Br)cc1F	CC(C)(O)c1ccc(F)c(F)c1
Fc1ccc(Br)cc1F	CC(C)(O)c1c(Br)ccc(F)c1F
Fc1cc(F)c(Br)cc1Br	CC(C)(O)c1cc(Br)c(F)cc1F
Fc1cc(F)c(Br)cc1Br	CC(C)(O)c1c(F)c(Br)cc(Br)c1F
Fc1cc(Br)c(Br)cc1F	CC(C)(O)c1cc(F)c(F)cc1Br
CC(=O)c1ccc(F)cc1O	CC1(C)CC(=O)c2ccc(F)cc2O1
CCOP(=O)(Cc1ccc(C#N)cc1)OCC	CC(C)=Cc1ccc(C#N)cc1
CCOP(=O)(Cc1cccc2ccccc12)OCC	CC(C)=Cc1cccc2ccccc12
CCOP(=O)(Cc1cc(C(F)(F)F)cc(C(F)(F)F)c1)OCC	CC(C)=Cc1cc(C(F)(F)F)cc(C(F)(F)F)c1
CC(C)(C)SCCCBr	CC(C)(O)CCCSC(C)(C)C
OCC(O)C(O)C(O)C1SCCCS1	CC1(C)OCC(C(O)C(O)C2SCCCS2)O1
CCCCCCCCCCC=CI	CCCCCCCCCCC=CC(C)(C)O
COc1ccc(CCC2C(C)=CCCC2(C)C)cc1	COc1ccc(CCC2C(C)=CCCC2(C)C)cc1C(C)(C)O
OCC(O)C(O)C(O)C1SCCCS1	CC1(C)OC(C(O)CO)C(C2SCCCS2)O1
OCC(O)C(O)C(O)C1SCCCS1	CC1(C)OCC(C2OC(C)(C)OC2C2SCCCS2)O1
O=[N+]([O-])c1ccc(C(O)C(CO)N=C(O)C(Cl)Cl)cc1	CC1(C)OCC(N=C(O)C(Cl)Cl)C(c2ccc([N+](=O)[O-])cc2)O1
COC(=O)CCC(NC(c1ccccc1)(c1ccccc1)c1ccccc1)C(=O)OC(C)(C)C	COC(=O)C(CC(NC(c1ccccc1)(c1ccccc1)c1ccccc1)C(=O)OC(C)(C)C)C(C)(C)O
O=[N+]([O-])c1ccc(-n2ccc(C3OC(CO)C(O)C3O)n2)c([N+](=O)[O-])c1	CC1(C)OCC2OC(c3ccn(-c4ccc([N+](=O)[O-])cc4[N+](=O)[O-])n3)C(O)C2O1
CN1Cc2c(ccc3c2OCO3)C2(C)C(O)C(O)c3cc4c(cc3C12)OCO4	CN1Cc2c(ccc3c2OCO3)C2(C)C3OC(C)(C)OC3c3cc4c(cc3C12)OCO4
CN(C)C(=O)CC1COC(CCO[Si](c2ccccc2)(c2ccccc2)C(C)(C)C)C(O)C1O	CN(C)C(=O)CC1COC(CCO[Si](c2ccccc2)(c2ccccc2)C(C)(C)C)C2OC(C)(C)OC12
[truncated: 2,431 more rows]

## Sheet: Solvolysis of dichloromethane
Source SMILES string	Target SMILES string
C=C(OP(=O)(OCC)OCC)c1ccccc1	CCOP(=O)(OCC)OC1(c2ccccc2)CC1(Cl)Cl
COc1ccc(C=C(C)c2ccc(OC)cc2)cc1	COc1ccc(C2C(Cl)(Cl)C2(C)c2ccc(OC)cc2)cc1
O=[N+]([O-])c1ccc(S(=O)(=O)c2ccccc2)cc1	O=[N+]([O-])c1ccc(S(=O)(=O)c2ccccc2)cc1C(Cl)Cl
C(=C(c1ccccc1)c1ccccc1)=C(c1ccccc1)c1ccccc1	ClC1=CC(=C(C(Cl)=C(c2ccccc2)c2ccccc2)c2ccccc2)C=CC=C1
COc1ccc(C(C)=C(C)c2ccc(OC)cc2)cc1	COc1ccc(C2(C)C(Cl)(Cl)C2(C)c2ccc(OC)cc2)cc1
O=C(C=Cc1ccc(C=CC(=O)c2ccccc2)cc1)c1ccccc1	O=C(c1ccccc1)C1C(c2ccc(C3C(C(=O)c4ccccc4)C3(Cl)Cl)cc2)C1(Cl)Cl
CC1C=CCC=C1	CC1C=CCC2C1C2(Cl)Cl
CC1=CCC2CC2C1	CC12CC3CC3CC1C2(Cl)Cl
C1=CC2(C=C1)CC2c1ccccc1	Clc1cccc(C=Cc2ccccc2)c1
C=C(C)C1C(C)(C)C=C(C)CC1(C)C	C=C(C)C1C(C)(C)CC2(C)C(C1(C)C)C2(Cl)Cl
C=C(OC(C)C)c1ccccc1	CC(C)OC1(c2ccccc2)CC1(Cl)Cl
C1CCCCCC2=C(CCCC1)CCCCCCCC2	ClC1(Cl)C23CCCCCCCCCCC12CCCCCCCC3
C1CCCCCC2=C(CCCC1)CCCCCCCC2	ClC1(Cl)C23CCCCCCCCCCC12CCCCCCCC3
C1=C(Sc2ccccc2)CCCCC1	ClC1(Cl)C2CCCCCC21Sc1ccccc1
ClC1(Cl)CC1C=CC1CC1(Cl)Cl	ClC1(Cl)C(C2CC2)C1C1CC1
C(#Cc1cccc2ccccc12)c1ccccc1	O=c1c(-c2ccccc2)c1-c1cccc2ccccc12
Brc1ccc(Nc2ccc(Br)cc2)cc1	Brc1ccc2nc3ccc(Br)cc3cc2c1
COc1ccc(CCN(C)C)cc1OC	COc1ccc(C2CC2(Cl)Cl)cc1OC
C[Si](C)(C)OC1=CCCCCC1	C[Si](C)(C)OC12CCCCCC1C2(Cl)Cl
C(=C(C1CC1)C1CC1)c1ccccc1	ClC1(Cl)C(c2ccccc2)C1(C1CC1)C1CC1
CC(=O)N(C)c1ccccc1	CN(C(=O)C=CCl)c1ccccc1
N=C(O)NCc1ccccc1	N#CN(Cc1ccccc1)C(N(C#N)Cc1ccccc1)N(C#N)Cc1ccccc1
C1CCNCC1	O=CN1CCCCC1
O=Cc1ccco1	OC(c1ccco1)C(Cl)(Cl)Cl
C=Cc1ccccc1	ClC1(Cl)CC1c1ccccc1
c1ccc2[nH]ccc2c1	Clc1cnc2ccccc2c1
CO	COC(OC)OC
CCCO	CCCOC(OCCC)OCCC
Oc1cccc2cccnc12	O=Cc1ccc(O)c2ncccc12
C=CCCCC	CCCCC1CC1(Cl)Cl
CC=C(C)C	CC1C(C)(C)C1(Cl)Cl
CC(C)=C(C)C	CC1(C)C(C)(C)C1(Cl)Cl
Oc1ccc(F)cc1	O=Cc1cc(F)ccc1O
CC(C)C1=CCC(=O)C=C1	CC(C)c1ccc(O)c(C=O)c1
Oc1c(Cl)cccc1Cl	O=Cc1cc(Cl)c(O)c(Cl)c1
CCCCCC(C)=O	CCCCCC(C)(O)C(Cl)(Cl)Cl
CCCCC(C=O)CC	CCCCC(CC)C(O)C(Cl)(Cl)Cl
CCO	CCOC(OCC)OCC
CC(C)(C)c1ccc(O)cc1	CC(C)(C)c1ccc(O)c(C=O)c1
Oc1ccccc1Cl	O=Cc1ccc(O)c(Cl)c1
O=C(O)c1cc(Cl)ccc1O	O=Cc1cc(Cl)cc(C(=O)O)c1O
O=C1CCCCC1	OC1(C(Cl)(Cl)Cl)CCCCC1
O=Cc1ccc(Cl)cc1	OC(c1ccc(Cl)cc1)C(Cl)(Cl)Cl
O=Cc1ccccc1Cl	OC(c1ccccc1Cl)C(Cl)(Cl)Cl
O=Cc1ccccc1	OC(c1ccccc1)C(Cl)(Cl)Cl
COc1ccc(C=O)cc1	COc1ccc(C(O)C(Cl)(Cl)Cl)cc1
COc1ccc(O)cc1	COc1ccc(O)c(C=O)c1
CC(C)(C)CC(C)(C)c1ccc(O)cc1	CC(C)(C)CC(C)(C)c1ccc(O)c(C=O)c1
C=CC#N	N#CCCC(Cl)(Cl)Cl
CC(C)C=O	CC(C)C(O)C(Cl)(Cl)Cl
C=COCC	CCOC1CC1(Cl)Cl
O=C1CCCC1	OC1(C(Cl)(Cl)Cl)CCCC1
Cc1ccccc1C=O	Cc1ccccc1C(O)C(Cl)(Cl)Cl
COc1cccc(C=O)c1	COc1cccc(C(O)C(Cl)(Cl)Cl)c1
CC(C)=O	CC(C)(O)C(Cl)(Cl)Cl
CCCCCCC(C)=O	CCCCCCC(C)(O)C(Cl)(Cl)Cl
O=Cc1ccccc1Br	OC(c1ccccc1Br)C(Cl)(Cl)Cl
CCC(C)=O	CCC(C)(O)C(Cl)(Cl)Cl
Nc1ccc(N)cc1	[C-]#[N+]c1ccc(N)cc1
Oc1ccc2ccccc2c1	O=Cc1c(O)ccc2ccccc12
C1=CCCCC1	ClC1(Cl)C2CCCCC21
C=CC(=C)C	C=CC1(C)CC1(Cl)Cl
C=C(C)c1ccccc1	CC1(c2ccccc2)CC1(Cl)Cl
Oc1ccccc1	O=Cc1ccc(O)cc1
C=Cc1ccccc1	ClC(Cl)CC(Cl)c1ccccc1
C=CCCCCC	CCCCCC1CC1(Cl)Cl
C=Cc1ccc(OC)cc1	COc1ccc(C2CC2(Cl)Cl)cc1
C=C(c1ccccc1)c1ccccc1	ClC1(Cl)CC1(c1ccccc1)c1ccccc1
Clc1nc2ccccc2s1	O=c1sc2ccccc2n1C(Cl)Cl
C=CCCCC	CCCCCCC(Cl)Cl
C=C(C)C#CC(=C)C	CC1(C#CC2(C)CC2(Cl)Cl)CC1(Cl)Cl
C=COC(C)=O	CC(=O)OC(C)C(Cl)(Cl)Cl
C1=CCCCCCC1	ClC1(Cl)C2CCCCCCC21
C=C(C)OC(C)=O	CC(=O)OC1(C)CC1(Cl)Cl
C(=Cc1ccccc1)c1ccccc1	ClC1(Cl)C(c2ccccc2)C1c1ccccc1
C=CC#CC(C)(C)OC	COC(C)(C)C#CC1CC1(Cl)Cl
C=CSC(C)(C)C	CC(C)(C)SC1CC1(Cl)Cl
CC=CC(=O)OC	COC(=O)CC(C)C(Cl)(Cl)Cl
C=CCCC=C	ClC1(Cl)CC1CCC1CC1(Cl)Cl
C=CCCCCCC	CCCCCCC(Cl)CC(Cl)Cl
C=CCCCCCC	CCCCCCC1CC1(Cl)Cl
CCCCCCCC=O	CCCCCCCC(O)C(Cl)(Cl)Cl
C=Cc1ccc(C=C)cc1	ClC1(Cl)CC1c1ccc(C2CC2(Cl)Cl)cc1
C=C(Cl)c1ccccc1	ClC1(Cl)CC1(Cl)c1ccccc1
CC1=CC=C(C(C)C)CC1=O	CC(C)C1=CC(=O)C(C)(C(Cl)Cl)C=C1
C(=C(c1ccccc1)c1ccccc1)c1ccccc1	ClC1(Cl)C(c2ccccc2)C1(c1ccccc1)c1ccccc1
Cc1cc(C(C)(C)C)c(O)c(C(C)(C)C)c1	CC(C)(C)C1=CC(C)(C(Cl)Cl)C=C(C(C)(C)C)C1=O
CC(C)=C1CCCCC1	CC1(C)C(Cl)(Cl)C12CCCCC2
C=C=C(C)C1CC1	C=C1C(Cl)(Cl)C1(C)C1CC1
C=C=C(C1CC1)C1CC1	C=C1C(Cl)(Cl)C1(C1CC1)C1CC1
ClC1=CCCCCC1	ClC1(Cl)C2CCCCCC21Cl
c1ccc(C(=C2CCCCC2)c2ccccc2)cc1	ClC1(Cl)C2(CCCCC2)C1(c1ccccc1)c1ccccc1
CCC(=C(CC)c1ccc(OC)cc1)c1ccc(OC)cc1	CCC1(c2ccc(OC)cc2)C(Cl)(Cl)C1(CC)c1ccc(OC)cc1
C(#CC1CC1)C1CC1	O=c1c(C2CC2)c1C1CC1
O=Cc1ccccc1	ClC(Cl)=Cc1ccccc1
CC=O	CC(O)C(Cl)(Cl)Cl
CCC=O	CCC(O)C(Cl)(Cl)Cl
C1=CCCC=C1	ClC1(Cl)C2C=CCCC21
C=C(C)C(=C)C	C=C(C)C1(C)CC1(Cl)Cl
C=CC(=O)OC	COC(=O)CCC(Cl)(Cl)Cl
C=CC(=O)OC	COC(=O)C(Cl)CC(Cl)Cl
C=C(C)C(=O)OC	COC(=O)C1(C)CC1(Cl)Cl
C=CCCl	ClCC1CC1(Cl)Cl
C1=CCCC1	ClC1(Cl)C2CCCC21
C1=CC2CCC2C=C1	ClC1(Cl)C2C=CC3CCC3C21
C=CC(=C)Cl	C=CC1(Cl)CC1(Cl)Cl
C=C(C)C#N	CC(C#N)CC(Cl)(Cl)Cl
C=C(C)C#N	CC1(C#N)CC1(Cl)Cl
C=C(C)CCl	CC1(CCl)CC1(Cl)Cl
O=CC1CCCCC1	OC(C1CCCCC1)C(Cl)(Cl)Cl
C#CC(=C)C	C#CC1(C)CC1(Cl)Cl
CC(C)OP(=S)(OC(C)C)SSP(=S)(OC(C)C)OC(C)C	CC(C)OP(=S)(OC(C)C)SC(Cl)Cl
C1CNC1	O=CN1CCC1
C1CCNC1	O=CN1CCCC1
CCC1CO1	CCC(O)CCl
C1COCCN1	O=CN1CCOCC1
CN1CCNCC1	CN1CCN(C=O)CC1
CCN1CCNCC1	CCN1CCN(C=O)CC1
CN1CCCC(O)C1	CN(C=O)CCCC1CO1
C1=CSCC1	ClC1(Cl)C2CCSC21
CC1(C)CCCC(C)(C)N1	CC1(C)CCCC(C)(C)N1C=O
CCOC1OCCO1	CCOC1(C(Cl)Cl)OCCO1
Cc1ccco1	Cc1ccc(C(c2ccc(C)o2)c2ccc(C)o2)o1
CC1=CCOCC1	CC12CCOCC1C2(Cl)Cl
C=Cc1ccccn1	Clc1ccc2ccccn12
C=C1CC(=O)O1	O=C1CC(CC(Cl)(Cl)Cl)O1
CCOC(=O)N1CCc2cc3c(c4c2c1cc1cc(OC)c(OC)cc14)OCO3	CCOC(=O)N1CCc2cc3c(c4c2C12C(c1cc(OC)c(OC)cc1-4)C2(Cl)Cl)OCO3
Cc1cn[nH]c1	Cc1cnn(C(n2cc(C)cn2)n2cc(C)cn2)c1
C=C1CCOCC1	ClC1(Cl)CC12CCOCC2
O=Cc1ccccn1	OC(c1ccccn1)C(Cl)(Cl)Cl
O=Cc1ccncc1	OC(c1ccncc1)C(Cl)(Cl)Cl
O=Cc1cccnc1	OC(c1cccnc1)C(Cl)(Cl)Cl
Nc1cccnc1	[C-]#[N+]c1cccnc1
Brc1cn[nH]c1	Brc1cnn(C(n2cc(Br)cn2)n2cc(Br)cn2)c1
CCCCc1ccco1	CCCCc1ccc(C(c2ccc(CCCC)o2)c2ccc(CCCC)o2)o1
C=Cc1ccccc1	c1ccc(C2CC2)cc1
C=C1COC(C)(C)O1	CC1(C)OCC2(CC2(Cl)Cl)O1
O=CC=Cc1ccccc1	OC(C=Cc1ccccc1)C(Cl)(Cl)Cl
O=CCCc1ccccc1	OC(CCc1ccccc1)C(Cl)(Cl)Cl
CCCCP1(=O)CC=C(C)C1	CCCCP1(=O)CC2C(Cl)(Cl)C2(C)C1
Cc1cccnc1C=O	Cc1cccnc1C(O)C(Cl)(Cl)Cl
CCCCCc1ccco1	CCCCCc1ccc(C(c2ccc(CCCCC)o2)c2ccc(CCCCC)o2)o1
NCc1cccnc1	[C-]#[N+]Cc1cccnc1
CC1=CCS(=O)(=O)C1	CC12CS(=O)(=O)CC1C2(Cl)Cl
O=S1(=O)C=CCC1	O=S1(=O)CCC2C1C2(Cl)Cl
C1CCCNCC1	O=CN1CCCCCC1
Cc1n[nH]c(C)c1Br	Cc1nn(C(n2nc(C)c(Br)c2C)n2nc(C)c(Br)c2C)c(C)c1Br
C=COC1CCC=CO1	ClC1(Cl)CC1OC1CCC=CO1
C=CCc1ccccc1	ClC1(Cl)CC1Cc1ccccc1
C1=CC2CCC1C2	ClC1=CC2CCC(C2)C1Cl
C1CCC2=C(C1)CCCC2	ClC1(Cl)C23CCCCC12CCCC3
BrC1=CCCCC1	ClC1(Cl)C2CCCCC21Br
C1=C(C2=CCCCC2)CCCC1	ClC1(Cl)C2CCCCC21C12CCCCC1C2(Cl)Cl
O=[N+]([O-])c1ccc(I)cc1	O=[N+]([O-])c1ccc(I)cc1C(Cl)Cl
Oc1ccc2c(c1)CCCC2	O=C1C=CC2(C(Cl)Cl)CCCCC2=C1
CC1=C(C)CS(=O)(=O)C1	CC12CS(=O)(=O)CC1(C)C2(Cl)Cl
C(=Nc1ccccc1)=C(c1ccccc1)c1ccccc1	O=C(Cl)N(C=C(c1ccccc1)c1ccccc1)c1ccccc1
O=[N+]([O-])c1cccnc1	O=[N+]([O-])c1cnccc1C(Cl)Cl
CC(=O)N1CCOCC1	O=C(C=CCl)N1CCOCC1
c1ccc2[nH]nnc2c1	c1ccc2c(c1)nnn2C(n1nnc2ccccc21)n1nnc2ccccc21
Cc1nc2ccccc2[nH]1	Cc1nc2ccccc2n1C(n1c(C)nc2ccccc21)n1c(C)nc2ccccc21
O=[N+]([O-])c1cccs1	O=[N+]([O-])c1sccc1C(Cl)Cl
CC1(C)CC(=O)CC(C)(C)N1	C=C1CC(C)(C)N(C(=C)C)C1=O
Nc1cnc2ccccc2c1	[C-]#[N+]c1cnc2ccccc2c1
CC1=CC(C)S(=O)(=O)C1	CC1C2C(Cl)(Cl)C2(C)CS1(=O)=O
C1=COc2ccccc2O1	ClC1(Cl)C2Oc3ccccc3OC21
c1ccc2c(c1)CCOC2	ClC(Cl)C1OCCc2ccccc21
CCc1nc2ccccc2[nH]1	CCc1nc2ccccc2n1C(n1c(CC)nc2ccccc21)n1c(CC)nc2ccccc21
Clc1nc2ccccc2[nH]1	Clc1nc2ccccc2n1C(n1c(Cl)nc2ccccc21)n1c(Cl)nc2ccccc21
Cc1cc(=N)c2ccccc2[nH]1	[C-]#[N+]c1cc(C)nc2ccccc12
Cc1nc2cc(C)c(C)cc2[nH]1	Cc1cc2nc(C)n(C(n3c(C)nc4cc(C)c(C)cc43)n3c(C)nc4cc(C)c(C)cc43)c2cc1C
Cn1ccc2ccccc2c1=O	CN1C(=O)c2ccccc2C2C1C2(Cl)Cl
C=O	OCC(Cl)(Cl)Cl
C=CCCCC	CCCCCCC(O)(CCCCCC)CCCCCC
CC=CC=O	CC=CC(O)C(Cl)(Cl)Cl
C=COC	COC1CC1(Cl)Cl
C1=CCCC=CCC1	ClC(Cl)(Cl)C1CCC2CCCC21
C1=CCCC=CCC1	ClC1(Cl)C2CCC=CCCC21
C=Cc1ccc(C)cc1	Cc1ccc(C2CC2)cc1
O=[N+]([O-])C=Cc1ccccc1	O=[N+]([O-])CC(=C(Cl)Cl)c1ccccc1
Cc1cnc2cncnc2n1	CC1=Nc2ncncc2NC1C(Cl)(Cl)Cl
C=C(C)C1CO1	CC1(C2CO2)CC1(Cl)Cl
C=C(C)C(C)(C)C(=O)O	CC(C)(C(=O)O)C1(C)CC1(Cl)Cl
CC(C(=O)O)C1=CCCCC1	CC(C(=O)O)C12CCCCC1C2(Cl)Cl
CC1=NC(C)(C)Cc2ccccc21	CC1(C)Cc2ccccc2C2(C)N1C2(Cl)Cl
O=Cc1ccc(OCc2ccccc2)cc1	OC(c1ccc(OCc2ccccc2)cc1)C(Cl)(Cl)Cl
CCN(CC)c1nc(=N)[nH]c(=N)[nH]1	[C-]#[N+]c1nc(=N)nc(N(CC)CC)[nH]1
C=C1COC(c2ccccc2)O1	ClC1(Cl)CC12COC(c1ccccc1)O2
COc1ccc([N+](=O)[O-])cn1	COc1ccc([N+](=O)[O-])c(C(Cl)Cl)n1
CCCCCCCc1ccco1	CCCCCCCc1ccc(C(c2ccc(CCCCCCC)o2)c2ccc(CCCCCCC)o2)o1
O=C(O)CC1=CCCCC1	O=C(O)CC12CCCCC1C2(Cl)Cl
CC1=CCP(=O)(c2ccccc2)C1	CC12CP(=O)(c3ccccc3)CC1C2(Cl)Cl
Cc1ccc([N+](=O)[O-])c(C)n1	CC1=CC(C(Cl)(Cl)Cl)C([N+](=O)[O-])=C(C)N1
C=Cc1cccc(C)c1	Cc1cccc(C2CC2)c1
C=C(C)CC1OC1CCl	CC1(CC2OC2CCl)CC1(Cl)Cl
CC1=CC(C)(C)Nc2ccc(C)cc21	Cc1ccc2c(c1)C1(C)C(C(C)(C)N2C=O)C1(Cl)Cl
C1=CC2(CC2)C2C1C1C=CC2C12CC2	ClC1(Cl)C2C3C4C=CC(C3C3(CC3)C21)C41CC1
c1ccc(C2=C(c3ccccc3)c3ccccc3C2)cc1	Clc1c(-c2ccccc2)cc2ccccc2c1-c1ccccc1
c1ccc(C2=C(c3ccccc3)c3ccccc3C2)cc1	O=C1c2ccccc2C2(c3ccccc3)C(Cl)(Cl)C12c1ccccc1
O=Cc1ccc2c(c1)OCO2	OC(c1ccc2c(c1)OCO2)C(Cl)(Cl)Cl
c1ccc(C2=C(c3ccccc3)C(c3ccccc3)=C(c3ccccc3)C2)cc1	Clc1c(-c2ccccc2)cc(-c2ccccc2)c(-c2ccccc2)c1-c1ccccc1
Cc1cc([N+](=O)[O-])c(C)nc1C	CC1=C(C)C(C(Cl)(Cl)Cl)C([N+](=O)[O-])=C(C)N1
c1ccc(N2CCNCC2)cc1	O=CN1CCN(c2ccccc2)CC1
C=Cn1c2ccccc2c2ccccc21	ClC1(Cl)CC1n1c2ccccc2c2ccccc21
CC1=C(C)CP(=O)(c2ccccc2)C1	CC1=CP(=O)(c2ccccc2)C=C(C)C(Cl)=C1Cl
C=C(C)CCC	CCCC1(C)CC1(Cl)Cl
O=[N+]([O-])c1cccc2cnccc12	O=[N+]([O-])c1c(C(Cl)Cl)ccc2cnccc12
O=[N+]([O-])c1cccc2cccnc12	O=[N+]([O-])c1c(C(Cl)Cl)ccc2cccnc12
O=[N+]([O-])c1cccc2ncccc12	O=[N+]([O-])c1c(C(Cl)Cl)ccc2ncccc12
C=C1COC(c2ccco2)O1	ClC1(Cl)CC12COC(c1ccco1)O2
CCC(C)N	CCC(C)N(C=C(Cl)Cl)C(=O)Cl
C=C(C)Cl	CC1(Cl)CC1(Cl)Cl
C=CCOCC	CCOCC1CC1(Cl)Cl
CCc1ccc(O)cc1	CCc1ccc(O)c(C=O)c1
CC(C)=C1CCC(C)CC1=O	CC1CCC2(C(=O)C1)C(C)(C)C2(Cl)Cl
CCOC1=CC(C)Oc2ccccc21	CCOC12c3ccccc3OC(C)C1C2(Cl)Cl
CCOC1=CC(c2ccccc2)Oc2ccccc21	CCOC12c3ccccc3OC(c3ccccc3)C1C2(Cl)Cl
Cc1cc(=O)cc(C)[nH]1	Cc1cc(=O)c(C=O)c(C)[nH]1
CC(C)=C(c1ccccc1)c1ccccc1	CC1(C)C(Cl)(Cl)C1(c1ccccc1)c1ccccc1
C=C(c1ccc(OC)cc1)c1ccc(OC)cc1	COc1ccc(C2(c3ccc(OC)cc3)CC2(Cl)Cl)cc1
C1=CC2C1C1C=CC2C2COCC12	ClC1=CC2C3C=CC(C4COCC34)C2C1Cl
Clc1ccc(C=Nc2ccccn2)cc1	Clc1ccc(-c2nc3ccccn3c2Cl)cc1
C=C1C2OC(c3ccccc3)OCC2OC(OC)C1OC	COC1OC2COC(c3ccccc3)OC2C2(CC2(Cl)Cl)C1OC
O=[N+]([O-])c1ccc(Cl)cc1Cl	O=[N+]([O-])c1c(Cl)cc(Cl)cc1C(Cl)Cl
Oc1nc2ccccc2c(O)c1-c1ccccc1	O=C1c2ccccc2N=C(O)C1(c1ccccc1)C(Cl)Cl
COc1cc2c(C)c3c4c(cc(OC)c(OC)c4c2cc1OC)CCN3C	COc1cc2c(cc1OC)C1(C)C(Cl)(Cl)C13c1c(cc(OC)c(OC)c1-2)CCN3C
CC(=O)N1c2ccccc2C(C)=CC1(C)C	CC(=O)N1c2ccccc2C2(C)C(C1(C)C)C2(Cl)Cl
Oc1nc2ccccc2c(O)c1Cc1ccccc1	O=C1c2ccccc2N=C(O)C1(Cc1ccccc1)C(Cl)Cl
COc1cc2cc3c4c(cc(OC)c(OC)c4c2cc1OC)CCN3C	COc1cc2c(cc1OC)C(C(Cl)Cl)C1(C(Cl)(Cl)Cl)c3c(cc(OC)c(OC)c3-2)CC(C(Cl)Cl)N1C
COc1cc2cc3c4c(cc(OC)c(OC)c4c2cc1OC)CCN3C	COc1cc2c(C=O)c3c4c(cc(OC)c(OC)c4c2cc1OC)CCN3C
C=COCC(C)C	CC(C)COC1CC1(Cl)Cl
C=COCCCC	CCCCOC1CC1(Cl)Cl
C1=CC2CC1c1ccccc12	ClC1(Cl)C2C3CC(c4ccccc43)C21
C=Cn1c2ccccc2c2cc(Br)ccc21	ClC1(Cl)CC1n1c2ccccc2c2cc(Br)ccc21
c1ccc(C2OCOC2c2ccccc2)cc1	ClC(Cl)C1(c2ccccc2)OCOC1c1ccccc1
CCOc1ccc2c(c1)C(C)=CC(C)(C)N2	CCOc1ccc2c(c1)C1(C)C(C(C)(C)N2C=O)C1(Cl)Cl
NCc1ccco1	[C-]#[N+]Cc1ccco1
CCCCC=O	CCCCC(O)C(Cl)(Cl)Cl
Clc1cc(Cl)c(Cl)cc1Cl	Clc1c(Cl)c(C(Cl)Cl)c(Cl)c(Cl)c1C(Cl)Cl
Clc1cc(Cl)c(Cl)c(Cl)c1	Clc1c(Cl)c(C(Cl)Cl)c(Cl)c(C(Cl)Cl)c1Cl
C=Cn1c2ccccc2c2cc(Cl)ccc21	Clc1ccc2c(c1)c1ccccc1n2C1CC1(Cl)Cl
C=Cn1c2ccccc2c2cc(I)ccc21	ClC1(Cl)CC1n1c2ccccc2c2cc(I)ccc21
C=Cn1c2ccc(Cl)cc2c2cc(Cl)ccc21	Clc1ccc2c(c1)c1cc(Cl)ccc1n2C1CC1(Cl)Cl
C=Cn1c2ccc(Br)cc2c2cc(Br)ccc21	ClC1(Cl)CC1n1c2ccc(Br)cc2c2cc(Br)ccc21
C=Cn1c2ccc(I)cc2c2cc(I)ccc21	ClC1(Cl)CC1n1c2ccc(I)cc2c2cc(I)ccc21
C=Cn1c2ccccc2c2cc([N+](=O)[O-])ccc21	O=[N+]([O-])c1ccc2c(c1)c1ccccc1n2C1CC1(Cl)Cl
O=S(=O)(c1ccccc1)N1CCC2C=CC1C2	O=S(=O)(c1ccccc1)N1CCC2CC1C1C2C1(Cl)Cl
CC(C)=CCO	CC1(C)C(CO)C1(Cl)Cl
CCC(C)C=O	CCC(C)C(O)C(Cl)(Cl)Cl
Oc1cccc(Cl)c1	O=Cc1ccc(O)cc1Cl
C=CCC1OC1CCl	ClCC1OC1CC1CC1(Cl)Cl
CC1=CC(C(C)C)OCC1	CC(C)C1OCCC2(C)C1C2(Cl)Cl
Clc1cc(Cl)cc(Cl)c1	Clc1c(C(Cl)Cl)c(Cl)c(C(Cl)Cl)c(Cl)c1C(Cl)Cl
Clc1cc(Cl)cc(Cl)c1	Clc1cc(Cl)c(C(c2c(Cl)cc(Cl)cc2Cl)c2c(Cl)cc(Cl)cc2Cl)c(Cl)c1
C=CC	C=CCC(Cl)Cl
COP(Cl)Cl	ClC(Cl)P(Cl)Cl
C=CSC	CSC1CC1(Cl)Cl
CC(C)=C(C)Br	CC1(C)C(Cl)(Cl)C1(C)Br
C=C(C)CBr	CC1(CBr)CC1(Cl)Cl
C=C(C)CCC(=C)C	C=C(C)CCC1(C)CC1(Cl)Cl
C=CC(=C)OC	C=CC1(OC)CC1(Cl)Cl
CC(C)=C(Cl)Cl	CC1(C)C(Cl)(Cl)C1(Cl)Cl
CCC(Cl)=C(Cl)CC	CCC1(Cl)C(Cl)(Cl)C1(Cl)CC
CCCC=CC=O	CCCC=CC(O)C(Cl)(Cl)Cl
CCCC=CC(=O)OC	CCCC(CC(=O)OC)C(Cl)(Cl)Cl
C=CCCC(C)=CCO	C=CCCC1(C)C(CO)C1(Cl)Cl
C=C(C)C(OCC)OCC	CCOC(OCC)C1(C)CC1(Cl)Cl
FC(F)=C(F)C(F)(F)F	FC(C(F)(F)F)C(F)(F)C(Cl)(Cl)Cl
CN1CCCCC1=O	CN1CCCC(=CCl)C1=O
CCC=CCC	CCC1C(CC)C1(Cl)Cl
CCC=CCCC	CCCC1C(CC)C1(Cl)Cl
CC(Cl)=C(C)Cl	CC1(Cl)C(C)(Cl)C1(Cl)Cl
CC(Br)=C(C)Br	CC1(Br)C(Cl)(Cl)C1(C)Br
CC(C)=CC(C)O	CC(O)C1C(C)(C)C1(Cl)Cl
CC=CC#N	CC(CC#N)C(Cl)(Cl)Cl
CCC(C)C=O	CCC(C)C(O)C(Cl)(Cl)Cl
CC=C(C)C(=O)O	CC1C(Cl)(Cl)C1(C)C(=O)O
CC(C)=CCCC(C)CC=O	CC(C)=CCCC(C)CC(O)C(Cl)(Cl)Cl
CC(C)=CCCC(C)=CC=O	CC(C)=CCCC(C)=CC(O)C(Cl)(Cl)Cl
CC(C)(C)CN	[C-]#[N+]CC(C)(C)C
C=CCCC=C	C=CCCC1CC1(Cl)Cl
C=CCCC	CCCCCC(Cl)(Cl)Cl
C=C(C)Br	CC1(Br)CC1(Cl)Cl
C=C(C)CCCC	CCCCC1(C)CC1(Cl)Cl
C=C(C)C(C)(C)C	CC(C)(C)C1(C)CC1(Cl)Cl
CC(C)=CCl	CC1(C)C(Cl)C1(Cl)Cl
CC(C)=CBr	CC1(C)C(Br)C1(Cl)Cl
COC=C(C)C	COC1C(C)(C)C1(Cl)Cl
C=COC(C)C	CC(C)OC1CC1(Cl)Cl
C=CCCCCCC	CCCCCCCCC(Cl)Cl
C=C(C)OC	COC1(C)CC1(Cl)Cl
CC(C)=CC=O	CC(C)=CC(O)C(Cl)(Cl)Cl
CC=C(Cl)Cl	CC1C(Cl)(Cl)C1(Cl)Cl
C=C(C)COC	COCC1(C)CC1(Cl)Cl
C=C(C)CCCCCCC	CCCCCCCC1(C)CC1(Cl)Cl
C=CCOCC=C	C=CCOCC1CC1(Cl)Cl
C=COC(C)(C)C	CC(C)(C)OC1CC1(Cl)Cl
C=CCOC(C)C	CC(C)OCC1CC1(Cl)Cl
C=COCCC	CCCOC1CC1(Cl)Cl
C=CCCCCCCCC	CCCCCCCCCCC(=O)CCCCCCCCCC
C=COCCC(C)C	CC(C)CCOC1CC1(Cl)Cl
C=C(Br)CC(C)C	CC(C)CC1(Br)CC1(Cl)Cl
ClCC=C(Cl)Cl	CC1(CCl)C(Cl)(Cl)C1(Cl)Cl
C=C(C)COCC	CCOCC1(C)CC1(Cl)Cl
COCCC=O	COCCC(O)C(Cl)(Cl)Cl
C=COCCN	[C-]#[N+]CCOC=C
C=CSCCCC	CCCCSC1CC1(Cl)Cl
C=CC(=C)OCC	C=CC1(OCC)CC1(Cl)Cl
CCCCOCC=C(C)C	CCCCOCC1C(C)(C)C1(Cl)Cl
C=CC(=C)OC(C)C	C=CC1(OC(C)C)CC1(Cl)Cl
C=CCOC(C)=O	CC(=O)OCC1CC1(Cl)Cl
C=CCOOC(C)(C)C	ClC(Cl)(Cl)CC1CO1
CC(C)NC(=N)O	CC(C)N(C#N)C(N(C#N)C(C)C)N(C#N)C(C)C
C=C(C)CC(=O)O	CC1(CC(=O)O)CC1(Cl)Cl
C=CS(=O)(=O)CC	CCS(=O)(=O)C1CC1(Cl)Cl
CC(=O)OCC=C(C)C	CC(=O)OCC1C(C)(C)C1(Cl)Cl
CCOCC(C)=C(Cl)Cl	CCOCC1(C)C(Cl)(Cl)C1(Cl)Cl
C=C(C)C(C)C(=O)O	CC(C(=O)O)C1(C)CC1(Cl)Cl
C=C(COCC)COCC	CCOCC1(COCC)CC1(Cl)Cl
C=C(Br)CCCCCCCC	CCCCCCCCC1(Br)CC1(Cl)Cl
CC(C)=CC(=O)OC(C)(C)C	CC(C)(C)OC(=O)C1CC1(C)C
C=CC(=O)OCCCC	CCCCOC(=O)C1CC1(Cl)Cl
C=C(C)C(CC)C(=O)O	CCC(C(=O)O)C1(C)CC1(Cl)Cl
CC=CC(Cl)OC(C)=O	CC=CC(OC(C)=O)C(Cl)(Cl)Cl
CC(=O)OCC=C(Cl)Cl	CC(=O)OCC(C(Cl)Cl)C(Cl)(Cl)Cl
CCOCC(=CCl)COCC	CCOCC1(COCC)C(Cl)C1(Cl)Cl
CC(C)=CCCC(C)CCN(C)C	CC(CCC1C(C)(C)C1(Cl)Cl)CCN(C)C
CC=CC(C#N)OC(C)=O	CC=CC(OC(C)=O)C(Cl)(Cl)Cl
CC(=O)OC(C)OC(C)=O	CC(O)C(Cl)(Cl)Cl
CC(=O)OC(C)OC(C)=O	CC(=O)OC(C)C(Cl)(Cl)Cl
C=CC(OC(C)=O)OC(C)=O	C=CC(OC(C)=O)C(Cl)(Cl)Cl
C=CCP(=O)(OCC)OCC	CCOP(=O)(CC1CC1(Cl)Cl)OCC
C=CCP(=O)(OCC)OCC	CCOP(=O)(CC(Cl)CC(Cl)Cl)OCC
CC=CC(OC(C)=O)OC(C)=O	CC=CC(O)C(Cl)(Cl)Cl
CC=CC(OC(C)=O)OC(C)=O	CC=CC(OC(C)=O)C(Cl)(Cl)Cl
C=CP(=O)(OC(C)C)OC(C)C	CC(C)OP(=O)(CCC(Cl)(Cl)Cl)OC(C)C
CCCC(OC(C)=O)OC(C)=O	CCCC(OC(C)=O)C(Cl)(Cl)Cl
CCCC(OC(C)=O)OC(C)=O	CCCC(O)C(Cl)(Cl)Cl
C=CCP(=O)(OC(C)C)OC(C)C	CC(C)OP(=O)(CC1CC1(Cl)Cl)OC(C)C
C=CP(=O)(OCC(C)C)OCC(C)C	CC(C)COP(=O)(CCC(Cl)(Cl)Cl)OCC(C)C
CC=CC=CC(OC(C)=O)OC(C)=O	CC=CC=CC(OC(C)=O)C(Cl)(Cl)Cl
CC(=O)OC(C=C(C)C)OC(C)=O	CC(=O)OC(C=C(C)C)C(Cl)(Cl)Cl
CC(=O)OC(C=C(C)C)OC(C)=O	CC(=O)OC(C1C(C)(C)C1(Cl)Cl)C(Cl)(Cl)Cl
C=C=C=C(C)C	CC(C)=C=C1CC1(Cl)Cl
C=C(C#CC(C)(C)C)C(C)(C)C	CC(C)(C)C#CC1(C(C)(C)C)CC1(Cl)Cl
C1CC2C3C(C1)C23	ClC(Cl)(Cl)C1C2CCCC1C2
C1CC1=C1CC1	ClC1(Cl)C2(CC2)C12CC2
C1=CCCCC=C1	ClC1(Cl)C2C=CCCCC21
C=CSCC(C)C	CC(C)CSC1CC1(Cl)Cl
C1=CC2C3C(C1)C23	ClC1(Cl)C2CC3C4C3C4C21
CC(C)=C=Cc1ccccc1	CC1(C)C(Cl)(Cl)C12C(c1ccccc1)C2(Cl)Cl
CC(C)=C=Cc1ccccc1	CC1(C)C(=Cc2ccccc2)C1(Cl)Cl
BrC1=CCCCCCC1	ClC1(Cl)C2CCCCCCC21Br
Oc1cccc(Br)c1	O=Cc1ccc(Br)cc1O
C=C(OC)c1ccccc1	COC1(c2ccccc2)CC1(Cl)Cl
C=CCSc1ccccc1	C=CCC(Cl)(Cl)Sc1ccccc1
Cc1cc2ccccc2c2ccccc12	CC12c3ccccc3-c3ccccc3C1C2(Cl)Cl
CC(C)=CCCC(C)c1ccc(C)cc1	Cc1ccc(C(C)CCC2C(C)(C)C2(Cl)Cl)cc1
C1=C(Sc2ccccc2)CCCC1	ClC1(Cl)C2CCCCC21Sc1ccccc1
C=COCC(COC=C)(COC=C)COC=C	C=COCC(COC=C)(COC=C)COC1CC1(Cl)Cl
Oc1c(Cl)ccc(Cl)c1Cl	O=Cc1cc(Cl)c(O)c(Cl)c1Cl
O=[N+]([O-])c1cccc2ccccc12	O=[N+]([O-])c1c(C(Cl)Cl)ccc2ccccc12
CCCCCCc1ccc(C=O)cc1	CCCCCCc1ccc(C(O)C(=O)O)cc1
C[Si](C)(C)c1cc2ccccc2c2ccccc12	C[Si](C)(C)C12c3ccccc3-c3ccccc3C1C2(Cl)Cl
C12C3C4C5C1C1C6C2C2C3C3C4C4C5C1C1C6C2C3C41	ClC(Cl)C12C3C4C5C6C7C8C5C3C3C8C5C7C7C6C4C1C7C5C32
C=C[Se]C=C	C=C[Se]C1CC1(Cl)Cl
C1=CCC=CC1	ClC1(Cl)C2CC=CCC21
CC1=C(C)CCCC1	CC12CCCCC1(C)C2(Cl)Cl
C1=CCCCCC=C1	ClC1(Cl)C2C=CCCCCC21
C1C2CC3CC1CC(C2)C3	ClC(Cl)C12CC3CC(CC(C3)C1)C2
c1ccc2c(c1)C2	ClC1(Cl)Cc2ccccc21
C=Cc1ccccc1C	Cc1ccccc1C1CC1
CC=CC(=O)OC(C)(C)C	CC1C(C(=O)OC(C)(C)C)=C1C(Cl)(Cl)Cl
C=C(CC)c1ccccc1	CCC1(c2ccccc2)CC1
CCC=CCC(=O)O	CCC1C(CC(=O)O)C1(Cl)Cl
CCCCCCC(C)=CCO	CCCCCCC1(C)C(CO)C1(Cl)Cl
C=C[Se]c1ccccc1	ClC1(Cl)CC1[Se]c1ccccc1
OC1C=CCCCC1	OC1CCCCC2C1C2(Cl)Cl
c1ccc2c(c1)ccc1ccccc12	ClC1(Cl)C2c3ccccc3-c3ccccc3C21
OCCc1ccccc1	c1ccc(CCOC(OCCc2ccccc2)OCCc2ccccc2)cc1
C1=C(c2ccccc2)CCCC1	ClC1(Cl)C2CCCCC21c1ccccc1
ClC=COc1ccccc1	ClCC(Oc1ccccc1)C(Cl)(Cl)Cl
CC(=Cc1ccccc1)CO	CC1(CO)C(c2ccccc2)C1(Cl)Cl
CC(=Cc1ccccc1)c1ccccc1	CC1(c2ccccc2)C(c2ccccc2)C1(Cl)Cl
Oc1cc(Cl)cc(Cl)c1	O=Cc1c(Cl)cc(O)cc1Cl
C1CCC2C(=C3C4CCCCC34)C2C1	ClC1(Cl)C2(C3CCCCC32)C12C1CCCCC12
Cc1cc(O)cc(C)c1C	CC1=CC(=O)C=C(C)C1(C)C(Cl)Cl
Oc1cc(Cl)ccc1Cl	O=Cc1cc(Cl)c(O)cc1Cl
O=[N+]([O-])c1ccc(-c2ccccc2)cc1	O=[N+]([O-])c1ccc(-c2ccccc2)cc1C(Cl)Cl
Clc1cc(Cl)c(Cl)c(Cl)c1Cl	Clc1c(Cl)c(Cl)c(C(Cl)c2c(Cl)c(Cl)c(Cl)c(Cl)c2Cl)c(Cl)c1Cl
Clc1cc(Cl)c(Cl)c(Cl)c1Cl	Clc1c(Cl)c(Cl)c(C(c2c(Cl)c(Cl)c(Cl)c(Cl)c2Cl)c2c(Cl)c(Cl)c(Cl)c(Cl)c2Cl)c(Cl)c1Cl
Clc1cc(Cl)c(Cl)c(Cl)c1Cl	Clc1c(Cl)c(Cl)c(C(Cl)Cl)c(Cl)c1Cl
CCCCCCOc1ccc(C=O)cc1	CCCCCCOc1ccc(C(O)C(=O)O)cc1
C=C(OP(=O)(OC)OC)c1ccccc1	COP(=O)(OC)OC1(c2ccccc2)CC1(Cl)Cl
O=[N+]([O-])c1ccc(Sc2ccccc2)cc1	O=[N+]([O-])c1ccc(Sc2ccccc2)cc1C(Cl)Cl
O=[N+]([O-])c1ccc(Oc2ccc(Cl)cc2)cc1	O=[N+]([O-])c1ccc(Oc2ccc(Cl)cc2)cc1C(Cl)Cl
CC1(C)C2C(C)(C)C21C	CC(C)=C(C)C(C)(C)C=C(Cl)Cl
BrC1CC=CC1	ClC1(Cl)C2CC(Br)CC21
C=C1CCCC1=C	ClC1(Cl)CC12CCCC21CC1(Cl)Cl
C=C1CCCC1=C	C=C1CCCC12CC2(Cl)Cl
C=C1CCCCCC1=C	C=C1CCCCCC12CC2(Cl)Cl
C=C1CCCCCC1=C	ClC1(Cl)CC12CCCCCC21CC1(Cl)Cl
CCCCSC1=CCCCC1	CCCCSC12CCCCC1C2(Cl)Cl
CC1=CCCc2ccccc21	CC12c3ccccc3CCC1C2(Cl)Cl
CC1=CC(O)CC(C)(C)C1	CC1(C)CC(O)C2C(Cl)(Cl)C2(C)C1
CCCCCCC#CC1=CCCC1	CCCCCCC#CC12CCCC1C2(Cl)Cl
C=C(C)COc1ccccc1	CC1(COc2ccccc2)CC1(Cl)Cl
CC=C=C(c1ccccc1)c1ccccc1	CC1C(=C(Cl)Cl)C1(c1ccccc1)c1ccccc1
Clc1ccc(C2CC23C=CC=C3)cc1	Clc1ccc(C=Cc2cccc(Cl)c2)cc1
COc1ccc(O)c(OC)c1	COc1cc(C=O)c(O)c(OC)c1
C1=C(Sc2ccccc2)CCCCCC1	ClC1(Cl)C2CCCCCCC21Sc1ccccc1
C=CCOc1ccccc1[N+](=O)[O-]	C=CCOc1cc(C(Cl)Cl)ccc1[N+](=O)[O-]
C(=Cc1ccccc1)=C(c1ccccc1)c1ccccc1	ClC(Cl)=C1C(c2ccccc2)C1(c1ccccc1)c1ccccc1
CCCCCCCCCCCCc1ccc(O)cc1	CCCCCCCCCCCCc1ccc(O)c(C=O)c1
Clc1cccc(Cl)c1C=CC=Cc1ccccc1	Clc1cccc(Cl)c1C=CC1C(c2ccccc2)C1(Cl)Cl
O=[N+]([O-])c1ccc(C(F)(F)F)cc1	O=[N+]([O-])c1ccc(C(F)(F)F)cc1C(Cl)Cl
C=C(OP(=O)(OC)OC)c1ccc(C)cc1	COP(=O)(OC)OC1(c2ccc(C)cc2)CC1(Cl)Cl
CC(=O)OC(C=Cc1ccccc1)OC(C)=O	CC(=O)OC(C=Cc1ccccc1)C(Cl)(Cl)Cl
C=C(OP(=O)(OC)OC)c1ccc(C)c(C)c1	COP(=O)(OC)OC1(c2ccc(C)c(C)c2)CC1(Cl)Cl
CC(=O)OC(OC(C)=O)c1ccc(Cl)cc1	OC(c1ccc(Cl)cc1)C(Cl)(Cl)Cl
C=C(OP(=O)(OC)OC)c1cc(C)ccc1C	COP(=O)(OC)OC1(c2cc(C)ccc2C)CC1(Cl)Cl
COc1ccc(C(OC(C)=O)OC(C)=O)cc1	COc1ccc(C(O)C(Cl)(Cl)Cl)cc1
C=C(OP(=O)(OCC)OCC)c1ccc(Cl)cc1	CCOP(=O)(OCC)OC1(c2ccc(Cl)cc2)CC1(Cl)Cl
C=C(OP(=O)(OC)OC)c1ccc(Cl)cc1Cl	COP(=O)(OC)OC1(c2ccc(Cl)cc2Cl)CC1(Cl)Cl
C=C(OP(=O)(OC)OC)c1cc(Cl)ccc1Cl	COP(=O)(OC)OC1(c2cc(Cl)ccc2Cl)CC1(Cl)Cl
CC1(C)C2C1C2(C)C	CC(C)=CC(C)(C)C=C(Cl)Cl
CCC1=CCCCC1	CCC12CCCCC1C2(Cl)Cl
CCC(Br)=C(Br)CC	CCC1(Br)C(Cl)(Cl)C1(Br)CC
ClC1=CCCC1	ClC1(Cl)C2CCCC21Cl
CCCCCC(C)=CCO	CCCCCC1(C)C(CO)C1(Cl)Cl
C1CC1=C(C1CC1)C1CC1	ClC1(Cl)C2(CC2)C1(C1CC1)C1CC1
C1CCC(=C2CCCCC2)CC1	ClC1(Cl)C2(CCCCC2)C12CCCCC2
C1=CCc2ccccc2C1	ClC1(Cl)C2Cc3ccccc3CC21
CC(C)=C(C)c1ccccc1	CC1(C)C(Cl)(Cl)C1(C)c1ccccc1
C=C(Br)c1ccccc1	ClC1(Cl)CC1(Br)c1ccccc1
c1ccc2cc3c(cc2c1)C3	ClC1(Cl)Cc2cc3ccccc3cc21
OC1C=CCCCCC1	OC1CCCCCC2C1C2(Cl)Cl
Oc1ccccc1	O=Cc1ccccc1O
C=C(C)c1ccc(OC)cc1	COc1ccc(C2(C)CC2(Cl)Cl)cc1
CC(=Cc1ccccc1)c1ccccc1	CC1(c2ccccc2)C(c2ccccc2)C1(Cl)Cl
C=C=C(c1ccccc1)c1ccccc1	ClC(Cl)=C1CC1(c1ccccc1)c1ccccc1
CCCCc1ccc(O)cc1	CCCCc1ccc(O)c(C=O)c1
C=C(OCC)c1ccccc1	CCOC1(c2ccccc2)CC1(Cl)Cl
C(#Cc1ccccc1)C1=CCCC1	ClC1(Cl)C2CCCC21C#Cc1ccccc1
O=[N+]([O-])C=Cc1ccccc1	O=[N+]([O-])CC(=C(Cl)Cl)c1ccccc1
O=C1CCC=Cc2ccccc21	O=C1CCC2C(c3ccccc31)C2(Cl)Cl
C=C(c1ccc(C)cc1)c1ccc(C)cc1	Cc1ccc(C2(c3ccc(C)cc3)CC2(Cl)Cl)cc1
CC(=C(C)c1ccccc1)c1ccccc1	CC1(c2ccccc2)C(Cl)(Cl)C1(C)c1ccccc1
CC(=C(C)c1ccccc1)c1ccccc1	CC1(c2ccccc2)C(Cl)(Cl)C1(C)c1ccccc1
CCC=C(c1ccccc1)c1ccccc1	CCC1C(Cl)(Cl)C1(c1ccccc1)c1ccccc1
Oc1cccc(Cl)c1Cl	O=Cc1ccc(O)c(Cl)c1Cl
ClC1C(Cl)C2C=CC=CC12	ClC1C(Cl)C2C1C=CC1C2C1(Cl)Cl
Cc1cc(Br)c(O)c(Br)c1	CC1(C(Cl)Cl)C=C(Br)C(=O)C(Br)=C1
C(=Cc1ccccc1)[Se]c1ccccc1	ClC1(Cl)C([Se]c2ccccc2)C1c1ccccc1
C(=Cc1ccccc1)[Se]c1ccccc1	ClC1(Cl)C([Se]c2ccccc2)C1c1ccccc1
CCCC=C(c1ccccc1)c1ccccc1	CCCC1C(Cl)(Cl)C1(c1ccccc1)c1ccccc1
CC(=O)C=CC1C(C)=CCCC1(C)C	CC(=O)C=CC1C(C)(C)CCC2C(Cl)(Cl)C12C
CCCCCCCCc1ccc(O)cc1	CCCCCCCCc1ccc(O)c(C=O)c1
Oc1cc(Cl)cc(Cl)c1Cl	O=Cc1c(Cl)cc(O)c(Cl)c1Cl
Oc1ccc(Oc2ccccc2)cc1	O=Cc1cc(Oc2ccccc2)ccc1O
C=CCOc1ccc([N+](=O)[O-])cc1	C=CCOc1ccc([N+](=O)[O-])c(C(Cl)Cl)c1
Oc1c(Cl)c(Cl)cc(Cl)c1Cl	O=Cc1c(Cl)c(Cl)c(O)c(Cl)c1Cl
CC(=O)OC(OC(C)=O)c1ccccc1	OC(c1ccccc1)C(Cl)(Cl)Cl
O=[N+]([O-])c1ccc(S(=O)c2ccccc2)cc1	O=[N+]([O-])c1ccc(S(=O)c2ccccc2)cc1C(Cl)Cl
C=C(OP(=O)(OC)OC)c1ccc(Cl)cc1	COP(=O)(OC)OC1(c2ccc(Cl)cc2)CC1(Cl)Cl
C1=CCCCc2ccc(cc2)CCC1	ClC1(Cl)C2CCCc3ccc(cc3)CCCC21
CC(=O)N(C)Cc1ccccc1	CN(Cc1ccccc1)C(=O)C=CCl
Cc1ccc(Nc2ccc(C)cc2)cc1	Cc1ccc2nc3ccc(C)cc3cc2c1
Cc1ccc(C(F)=C(F)c2ccc(C)cc2)cc1	Cc1ccc(C2(F)C(Cl)(Cl)C2(F)c2ccc(C)cc2)cc1
C(#Cc1cccc2cccc(C#Cc3ccccc3)c12)c1ccccc1	O=c1c(-c2ccccc2)c1-c1cccc2cccc(C#Cc3ccccc3)c12
CC(=C1CC1)C1CC1	CC1(C2CC2)C(Cl)(Cl)C12CC2
C=CC(=C)OC(C)(C)C	C=CC1(OC(C)(C)C)CC1(Cl)Cl
C=C1CC1Cl	ClC1CC12CC2(Cl)Cl
C=C1CCCCCCC1=C	C=C1CCCCCCC12CC2(Cl)Cl
CC(=Cc1ccccc1)C1CC1	CC1(C2CC2)C(c2ccccc2)C1(Cl)Cl
CCCCCC=C[Se]c1ccccc1	CCCCCC1C([Se]c2ccccc2)C1(Cl)Cl
COC(=C(Cl)Cl)c1ccccc1	COC1(c2ccccc2)C(Cl)(Cl)C1(Cl)Cl
C=CCP(=O)(OCCC)OCCC	CCCOP(=O)(CC1CC1(Cl)Cl)OCCC
c1ccc([Se]c2cc3ccccc3c3ccccc23)cc1	ClC1(Cl)C2c3ccccc3-c3ccccc3C21[Se]c1ccccc1
COc1ccccc1C(OC(C)=O)OC(C)=O	COc1ccccc1C(O)C(Cl)(Cl)Cl
CCCC(Cl)=C(Cl)CCC	CCCC1(Cl)C(Cl)(Cl)C1(Cl)CCC
C1=C(C2=CCCC2)CCC1	ClC1(Cl)C2CCCC21C12CCCC1C2(Cl)Cl
COC1=CCC(C)=CC1	COC1=CCC2(C)C(C1)C2(Cl)Cl
CCCCCCCCCCc1ccc(O)cc1	CCCCCCCCCCc1ccc(O)c(C=O)c1
O=[N+]([O-])c1ccc(OCc2ccccc2)cc1	O=[N+]([O-])c1ccc(OCc2ccccc2)cc1C(Cl)Cl
CCC1=C(c2ccccc2)C(c2ccccc2)=C(CC)C1=O	CCC1=C(c2ccccc2)C2(c3ccccc3)C(Cl)(Cl)C2(CC)C1=O
CC1(C)C2(C)C(C)(C)C12C	CC(C)=C(C)C(C)(C)C(C)=C(Cl)Cl
CC1=C(C)CC2CC2C1	CC12CC3CC3CC1(C)C2(Cl)Cl
CCCC(Br)=C(Br)CCC	CCCC1(Br)C(Cl)(Cl)C1(Br)CCC
C=CN(C)[N+](=O)[O-]	CN(C1CC1(Cl)Cl)[N+](=O)[O-]
BrC1=Cc2ccccc2C1	ClC1(Cl)C2c3ccccc3CC21Br
C=CN(CCCl)[N+](=O)[O-]	O=[N+]([O-])N(CCCl)C1CC1(Cl)Cl
CCCCCC=C[Se]c1ccccc1	CCCCCC1C([Se]c2ccccc2)C1(Cl)Cl
ClC1(Cl)C2=CC=CC=C1C=CC=C2	ClC1(Cl)C2C=CC34C=CC=CC3(C21)C4(Cl)Cl
CC(C)(C)c1ccc2cc(O)ccc2c1	CC(C)(C)c1ccc2c(C=O)c(O)ccc2c1
C1=C(C2=CCc3ccccc32)c2ccccc2C1	Clc1ccc2ccccc2c1C1=CCc2ccccc21
COc1ccc(F)cc1Sc1ccccc1C=O	COc1ccc(F)cc1Sc1ccccc1C(Cl)C(=O)O
CC(C)C=C(c1ccccc1)c1ccccc1	CC(C)C1C(Cl)(Cl)C1(c1ccccc1)c1ccccc1
O=C1C2C=CC1C1C=CC2C1=O	O=C1C2C=CC1C1C(=O)C2C2C1C2(Cl)Cl
Cc1ccc(C2=C(c3ccccc3)C(=O)C(c3ccccc3)=C2c2ccc(C)cc2)cc1	Cc1ccc(C2=C(c3ccccc3)C(=O)C3(c4ccccc4)C(Cl)(Cl)C23c2ccc(C)cc2)cc1
CC(C)=C(Cl)Br	CC1(C)C(Cl)(Cl)C1(Cl)Br
C[Si](C)(C)C1=CCCC1	C[Si](C)(C)C12CCCC1C2(Cl)Cl
C[Si](C)(C)C1=CCCCC1	C[Si](C)(C)C12CCCCC1C2(Cl)Cl
C[Si](C)(C)C1=CCCCCC1	C[Si](C)(C)C12CCCCCC1C2(Cl)Cl
CCOC(=O)C1CC=CCC1C(=O)OCC	CCOC(=O)C1CC2C(CC1C(=O)OCC)C2(Cl)Cl
C=C(Cc1ccccc1)C1CC1	ClC1(Cl)CC1(Cc1ccccc1)C1CC1
C=CCC(O)(C1CC1)C1CC1	OC(CC1CC1(Cl)Cl)(C1CC1)C1CC1
CC(C)=C(Cl)c1ccccc1	CC1(C)C(Cl)(Cl)C1(Cl)c1ccccc1
Oc1ccc2cccc(F)c2c1	O=Cc1c(O)ccc2cccc(F)c12
C1=CCC2=C(C1)Cc1ccccc1C2	ClC1(Cl)C23CC=CCC12Cc1ccccc1C3
N#CNC1CCCCC1	N#CN(C1CCCCC1)C(N(C#N)C1CCCCC1)N(C#N)C1CCCCC1
C=C1CC1C(=O)OC	COC(=O)C1CC12CC2(Cl)Cl
C[Si](C)(C)C1CC1=C(C1CC1)C1CC1	C[Si](C)(C)C1CC12C(Cl)(Cl)C2(C1CC1)C1CC1
COC(=O)C(N=Nc1ccc(OC)cc1)=P(c1ccccc1)(c1ccccc1)c1ccccc1	COC(=O)C(N=Nc1ccc(OC)cc1)=C(Cl)Cl
BrC1CC1=C(C1CC1)C1CC1	ClC1(Cl)C2(CC2Br)C1(C1CC1)C1CC1
C1CC2CC(C1)C2=C1C2CCCC1C2	ClC1(Cl)C2(C3CCCC2C3)C12C1CCCC2C1
COc1ccc(C(F)=C(F)C(F)=C(F)C(F)=C(F)c2ccc(OC)cc2)cc1	COc1ccc(C2(F)C(Cl)(Cl)C2(F)C(F)=C(F)C2(F)C(Cl)(Cl)C2(F)c2ccc(OC)cc2)cc1
CC(C)Oc1cc(C(C)(C)C)cc(C(C)(C)C)c1O	CC(C)OC1(C(Cl)Cl)C=C(C(C)(C)C)C=C(C(C)(C)C)C1=O
CC(=Cc1ccccc1)C1CC1	CC1(C2CC2)C(c2ccccc2)C1(Cl)Cl
ClC1=Cc2ccccc2C1	ClC1(Cl)C2c3ccccc3CC21Cl
O=C(C=Cc1ccccc1)c1cccc(C(=O)C=Cc2ccccc2)c1	O=C(c1cccc(C(=O)C2C(c3ccccc3)C2(Cl)Cl)c1)C1C(c2ccccc2)C1(Cl)Cl
CCC(=C(CC)c1cccc(OC)c1)c1cccc(OC)c1	CCC1(c2cccc(OC)c2)C(Cl)(Cl)C1(CC)c1cccc(OC)c1
CC(=O)OC1CCC2(C)C(CCC3C4=CCC(OC(C)=O)C4(C)CCC32)C1	CC(=O)OC1CCC2(C)C(CCC3C2CCC2(C)C(OC(C)=O)CC4C(Cl)(Cl)C342)C1
CC1=CCC2CC1C2(C)C	CC1(C)C2CC1C1(C)C(C2)C1(Cl)Cl
C1=CC2C3C=CC(C3)C2C1	ClC1(Cl)C2CC3C4C=CC(C4)C3C21
C1=CC2C3C=CC(C3)C2C1	ClC1(Cl)C2CC3C4C=CC(C4)C3C21
COC(=O)C1C2C=CC(C3C=CC32)C1C(=O)OC	COC(=O)C1C2C=CC(C1C(=O)OC)C1C(Cl)C(Cl)=CC21
COC(=O)C1C(c2ccccc2)C=CC(c2ccccc2)C1C(=O)OC	COC(=O)C1C(C(=O)OC)C(c2ccccc2)C2C(C1c1ccccc1)C2(Cl)Cl
C=C(OCCC)c1ccccc1	CCCOC1(c2ccccc2)CC1(Cl)Cl
C=CCSc1cccc2ccccc12	C=CC=C(Cl)Sc1cccc2ccccc12
C=C(c1ccccc1)C(OCC)OCC	CCOC(OCC)C1(c2ccccc2)CC1(Cl)Cl
c1ccc(C(=C2CCCCC2)C2CCCCC2)cc1	ClC1(Cl)C2(CCCCC2)C1(c1ccccc1)C1CCCCC1
COc1cc(C=O)c(OC)c2ccccc12	COc1cc(C(O)C(Cl)(Cl)Cl)c(OC)c2ccccc12
C1=C(C2=Cc3ccccc3CC2)CCc2ccccc21	ClC1(Cl)C2c3ccccc3CCC21C1=Cc2ccccc2CC1
CCOC(=O)N(C)CCc1cc(OC)c(OC)c2c1ccc1cc(OC)c(OC)cc12	CCOC(=O)N(C)CCc1cc(OC)c(OC)c2c1C1C(c3cc(OC)c(OC)cc3-2)C1(Cl)Cl
C=CCC1CC1=C	C=CCC1CC12CC2(Cl)Cl
C=CCC1CC1=C	ClC1(Cl)CC1CC1CC12CC2(Cl)Cl
C=C(C)CC1CC1=C	CC1(CC2CC23CC3(Cl)Cl)CC1(Cl)Cl
C=C1CC1CC(C)C	CC(C)CC1CC12CC2(Cl)Cl
C=C1CC1[Si](C)(C)C	C[Si](C)(C)C1CC12CC2(Cl)Cl
C=C1CC1C(C)(C)O	CC(C)(O)C1CC12CC2(Cl)Cl
C=CC1CC1(CBr)CBr	ClC1(Cl)CC1C1CC1(CBr)CBr
CC1=CCC2(C(C)C)OC2C1	CC(C)C12CC3C(Cl)(Cl)C3(C)CC1O2
CC1=C(O[Si](C)(C)C)CC(C(C)C)CC1	CC(C)C1CCC2(C)C(Cl)(Cl)C2(O[Si](C)(C)C)C1
CC(C)(C)C1=CCc2ccccc2O1	CC(C)(C)C12Oc3ccccc3C(C(Cl)Cl)C1C2(Cl)Cl
CC(C)(C)C1=CCc2ccccc2O1	CC(C)(C)C12Oc3ccccc3C3(C(Cl)C3(Cl)Cl)C1C2(Cl)Cl
CC(C)(C)OC(=O)C1CC1(Cl)Cl	CC(C)(C)OC(=O)C1CC12C(Cl)(Cl)C2(Cl)Cl
C1=CC2(CC2)C2C1C1C=CC2C12CC2	ClC1(Cl)C2C3C4C=CC(C3C3(CC3)C21)C41CC1
COc1ccc2c(c1)OC(C)(C)C=C2Cl	COc1ccc2c(c1)OC(C)(C)C1C(Cl)(Cl)C21Cl
COc1ccccc1C1SSc2ccccc21	COc1ccccc1-c1c(Cl)sc2ccccc12
Cc1cc(C)c(C2SSc3ccccc32)c(C)c1	Cc1cc(C)c(-c2c(Cl)sc3ccccc23)c(C)c1
FC1(Cl)C2C=CC=CC=CC21	FC1(Cl)C2C=CC3C(C=CC21)C3(Cl)Cl
COP1(=O)C=C(C)C(Cl)=C(C)C1	COP1(=O)C=C(C)C2(Cl)C(Cl)(Cl)C2(Cl)C(C)=C1
C=C1c2ccccc2C2(CC2)c2ccccc21	ClC1(Cl)CC12c1ccccc1C1(CC1)c1ccccc12
ClC1(Cl)C2C=CC3(OCCO3)C3C(C21)C3(Cl)Cl	ClC1(Cl)C2C1C1C(C1(Cl)Cl)C1(OCCO1)C1C2C1(Cl)Cl
CC(C)=C1C2C=CC1C(c1ccccc1)C(=O)C2c1ccccc1	CC1(C)C(Cl)(Cl)C12C1C=CC2C(c2ccccc2)C(=O)C1c1ccccc1
COCOCC1=CC2(C)OCC(C)C2O1	COCOCC12OC3C(C)COC3(C)C1C2(Cl)Cl
COCOCC1=CC2(C)OCC(C)C2O1	COCOCC12OC3C(C)COC3(C)C1C2(Cl)Cl
Clc1cccc(C2CC23C=CC=C3)c1	Clc1cccc(C=Cc2cccc(Cl)c2)c1
C[Si]1(C)CC2CCC1C2	C[Si]1(C)CC2CC(C(Cl)Cl)C1C2
C1=CC2C3OC4C(C13)C1C2C41	ClC1(Cl)C2C3C4OC5C6C(C53)C6C4C21
O=C1C2C=C(Cl)C3OC4C2C=CC4C13	O=C1C2C=C(Cl)C3OC4C2C2C(C4C13)C2(Cl)Cl
Cc1nc(O)cc2c1CC(c1ccncc1)CC2	Cc1nc(O)c(C=O)c2c1CC(c1ccncc1)CC2
C=C(OP(=O)(OCC)OCC)c1ccc(CC)cc1	CCOP(=O)(OCC)OC1(c2ccc(CC)cc2)CC1(Cl)Cl
Clc1ccc([Se]c2cc3ccccc3c3ccccc23)cc1	Clc1ccc([Se]C23c4ccccc4-c4ccccc4C2C3(Cl)Cl)cc1
C=C(OP(=O)(OCC)OCC)c1cc(C)ccc1C	CCOP(=O)(OCC)OC1(c2cc(C)ccc2C)CC1(Cl)Cl
C=C(OP(=O)(OCC)OCC)c1ccc(C)cc1C	CCOP(=O)(OCC)OC1(c2ccc(C)cc2C)CC1(Cl)Cl
C=C(OP(=O)(OCC)OCC)c1ccc(Cl)c(Cl)c1	CCOP(=O)(OCC)OC1(c2ccc(Cl)c(Cl)c2)CC1(Cl)Cl
N=C([O-])COc1ccc(S(=O)O)cc1.[Na+]	O=C(O)COc1ccc(S(=O)(=O)CCl)cc1
N=C([O-])COc1ccc(S(=O)O)cc1Cl.[Na+]	O=C(O)COc1ccc(S(=O)(=O)CCl)cc1Cl
N=C([O-])COc1ccc(S(=O)O)c(Cl)c1.[Na+]	O=C(O)COc1ccc(S(=O)(=O)CCl)c(Cl)c1
C=C(Cl)CC#CC(C)(C)OC(C)=O	CC(=O)OC(C)(C)C#CCC1(Cl)CC1(Cl)Cl
CC(O[Si](C)(C)C(C)(C)C)c1ccccc1	CC(O[Si](C)(C)C(C)(C)C)(c1ccccc1)C(Cl)Cl
C=C(Br)CC#CC(C)(C)OC(C)=O	CC(=O)OC(C)(C)C#CCC1(Br)CC1(Cl)Cl
O=C1CC=C(c2ccccc2)N1c1ccccc1	O=C1C=CC(=O)N(c2ccccc2)C1c1ccccc1
ClC1(Cl)CC(CCBr)=C(CCBr)C1	ClC1(Cl)CC2(CCBr)C(Cl)(Cl)C2(CCBr)C1
C=C(Br)CC#CC(C)(C)OCCC#N	CC(C)(C#CCC1(Br)CC1(Cl)Cl)OCCC#N
C=C(Cl)CC#CC(C)(C)OCCC#N	CC(C)(C#CCC1(Cl)CC1(Cl)Cl)OCCC#N
C1CC12C1(CC1)C21C(=C2C3(C4(CC4)C34CC4)C23C2(CC2)C32CC2)C12C1(CC1)C21CC1	ClC1(Cl)C2(C3(C4(CC4)C34CC4)C23C2(CC2)C32CC2)C12C1(C3(CC3)C13CC3)C21C2(CC2)C12CC2
O=Cc1ccc(F)cc1	OC(c1ccc(F)cc1)C(Cl)(Cl)Cl
Cc1cccc(C=O)c1	Cc1cccc(C(O)C(Cl)(Cl)Cl)c1
CC1(C)OC2OC(CO[Si](c3ccccc3)(c3ccccc3)C(C)(C)C)C(=O)C2O1	CC1(C)OC2OC(CO[Si](c3ccccc3)(c3ccccc3)C(C)(C)C)C(O)(C(Cl)(Cl)Cl)C2O1
Cc1ccc(S(=O)(=O)N2CCC3=C(CC2)CC(Cl)(Cl)C3)cc1	Cc1ccc(S(=O)(=O)N2CCC34CC(Cl)(Cl)CC3(CC2)C4(Cl)Cl)cc1
CC1COC(C2CC=CCC2C)O1	CC1COC(C2CC3C(CC2C)C3(Cl)Cl)O1
COc1ccc(OCC2OC3OC(C)(C)OC3C2=O)cc1	COc1ccc(OCC2OC3OC(C)(C)OC3C2(O)C(Cl)(Cl)Cl)cc1
Cc1ccc(S(=O)(=O)N2CCC3=C(CC2)CC(Cl)C3)cc1	Cc1ccc(S(=O)(=O)N2CCC34CC(Cl)CC3(CC2)C4(Cl)Cl)cc1
CC(O)CC(C)OC1=CCCCC1	CC(O)CC(C)OC12CCCCC1C2(Cl)Cl
CC1(C)C(=C2C(C)(C)C2(C)C)C1(C)C	CC1(C)C(C)(C)C12C(Cl)(Cl)C21C(C)(C)C1(C)C
ClC1(Cl)CC2=C(CCCCCC2)C1	ClC1(Cl)CC23CCCCCCC2(C1)C3(Cl)Cl
Cc1ccc(-c2c3nc(cc4ccc([nH]4)c(-c4ccc(C)cc4)c4nc(cc5ccc2[nH]5)C=C4)C=C3)cc1	Cc1ccc(-c2c3nc(cc4ccc([n-]4)c(-c4ccc(C)cc4)c4nc(cc5ccc2[n-]5)C=C4)C=C3)cc1.Cc1ccc(-c2c3nc(cc4ccc([n-]4)c(-c4ccc(C)cc4)c4nc(cc5ccc2[n-]5)C=C4)C=C3)cc1.Cc1ccc(-c2c3nc(cc4ccc([n-]4)c(-c4ccc(C)cc4)c4nc(cc5ccc2[n-]5)C=C4)C=C3)cc1.ClC(Cl)Cl.[La+3].[La+3]
CCOP(=O)(Cc1ccccc1N)OCC	[C-]#[N+]c1ccccc1CP(=O)(OCC)OCC
ClC1CC2=C(CCCCCC2)C1	ClC1CC23CCCCCCC2(C1)C3(Cl)Cl
C1CC12C1(CC1)C21C(=C2C3(C4(CC4)C34CC4)C23C2(CC2)C32CC2)C12C1(CC1)C21CC1	ClC1(Cl)C2(C3(C4(CC4)C34CC4)C23C2(CC2)C32CC2)C12C1(C3(CC3)C13CC3)C21C2(CC2)C12CC2
C=CCOCC1COC(C2CC=CCC2)O1	C=CCOCC1COC(C2CCC3C(C2)C3(Cl)Cl)O1
C=CCOCC1COC(C2CC=CCC2)O1	ClC1(Cl)CC1COCC1COC(C2CCC3C(C2)C3(Cl)Cl)O1
C=CCOCC1COC(C2CCC(Br)C(Br)C2)O1	ClC1(Cl)CC1COCC1COC(C2CCC(Br)C(Br)C2)O1
C=CCOCC1COC(c2ccccc2)O1	ClC1(Cl)CC1COCC1COC(c2ccccc2)O1
O=C1N=C(O)CC(O)=N1	O=CC1C(O)=NC(=O)N=C1O
CN1C(=O)CC(=O)N(C)C1=O	CN1C(=O)C(=CO)C(=O)N(C)C1=O
CC(C)C(O)CC(OC1=CC2C(C=CC1)C2(C)C)C(C)C	CC(C)C(O)CC(OC12CC=CC3C(C1C2(Cl)Cl)C3(C)C)C(C)C
CC(C)C(O)CC(OC1=CC2C(C=CC1)C2(C)C)C(C)C	CC(C)C(O)CC(OC12CC=CC3C(C1C2(Cl)Cl)C3(C)C)C(C)C
CC1=CCC(C=O)C(C)(O)C1	CC1=CCC(C=CCl)C(C)(O)C1
O=C1CC(O)=NC(=O)N1c1ccccc1	O=C1N=C(O)C(=CO)C(=O)N1c1ccccc1
BrCc1ccco1	ClC(Cl)(Cl)Cc1ccco1
BrCc1cccs1	ClC(Cl)(Cl)Cc1cccs1
Cc1cccc(O)c1C	Cc1c(O)ccc(C=O)c1C
CC1=CC2C(=C(C)CCCC2(C)C)CC1	CC1=CC2C(C)(C)CCCC3(C)C(Cl)(Cl)C23CC1
ClC1=C(Cl)c2c(Cl)c(Cl)c(Cl)c3c(Cl)c(Cl)c(Cl)c1c23	Clc1c(Cl)c2c3c(c(Cl)c(Cl)c(Cl)c3c1Cl)C1(Cl)C(Cl)(Cl)C21Cl
C1=C2CC=C(C1)CCc1ccc(cc1)CC2	ClC1(Cl)C2CC34CCc5ccc(cc5)CCC21CC3C4(Cl)Cl
C1CC12C(=C1C3(CC3)C3(CC3)C13CC3)C1(CC1)C21CC1	ClC1(Cl)C2(C3(CC3)C3(CC3)C23CC3)C12C1(CC1)C1(CC1)C21CC1
O=[N+]([O-])c1cncn1Cc1ccccc1	O=[N+]([O-])c1c(C(Cl)Cl)ncn1Cc1ccccc1
C1=C2CCc3ccc(cc3)CCC(C1)CC2	ClC1(Cl)C2CC3CCc4ccc(cc4)CCC21CC3
Oc1cccc(C(F)(F)F)c1Cl	O=Cc1ccc(O)c(Cl)c1C(F)(F)F
c1ccc(Nc2ccccc2)cc1	O=CN(c1ccccc1)c1ccccc1
BrCC=Cc1ccccc1	ClC(Cl)(Cl)CC=Cc1ccccc1
BrCc1ccccc1Br	ClC(Cl)(Cl)Cc1ccccc1Br
CCCC[Te][Te]CCCC	CCCC[Te]C[Te]CCCC
CC[Te][Te]CC	CC[Te]C[Te]CC
CC(C)[Te][Te]C(C)C	CC(C)[Te]C[Te]C(C)C
Oc1ccc2ccc(OCc3ccccc3)cc2c1	O=Cc1c(O)ccc2ccc(OCc3ccccc3)cc12
CCCCCC[Te][Te]CCCCCC	CCCCCC[Te]C[Te]CCCCCC
CCOC(=O)C1C2CCC(=O)C21	CCOC(=O)C1C2CCC(O)(C(Cl)(Cl)Cl)C21
CCOC(=O)C1C2CC(F)C(=O)C21	CCOC(=O)C1C2CC(F)C(O)(C(Cl)(Cl)Cl)C21
C=CCCCCCCCCC=C(C)C	C=CCCCCCCCCC=C=C(C)C
CC1CC2(CCCCC2)N=Cc2ccccc21	CC1CC2(CCCCC2)N2C(c3ccccc31)C2(Cl)Cl
C1#CCCCCCC1	O=c1c2c1CCCCCC2
CC#CCCCCC	CCCCCc1c(C)c1=O
C=C(F)c1ccccc1	FC1(c2ccccc2)CC1(Cl)Cl
Fc1c(F)c(F)c([Te]c2c(F)c(F)c(F)c(F)c2F)c(F)c1F	ClC(Cl)Cl.O=[Te](c1c(F)c(F)c(F)c(F)c1F)c1c(F)c(F)c(F)c(F)c1F
C=C(F)c1ccc(Cl)cc1	FC1(c2ccc(Cl)cc2)CC1(Cl)Cl
C=C1CC2CC1C2C#N	N#CC1C2CC1C1(C2)CC1(Cl)Cl
C=C1CC2CC1C2C(=O)OC	COC(=O)C1C2CC1C1(C2)CC1(Cl)Cl
CC(C)=CCCC(C)=CCOC1CC(C)CCC1C(C)C	CC1CCC(C(C)C)C(OCC2C(Cl)(Cl)C2(C)CCC2C(C)(C)C2(Cl)Cl)C1
CCOP(=O)(OCC)OC1=CCCCC1	CCOP(=O)(OCC)OC12CCCCC1C2(Cl)Cl
CC1=C(O[Si](C)(C)C(C)(C)C)C=CC(C)(C)C=C1	CC1(C)C=CC2(C)C(Cl)(Cl)C2(O[Si](C)(C)C(C)(C)C)C=C1
CC=C(OP(=O)(OC)OC)c1ccc(C)cc1	COP(=O)(OC)OC1(c2ccc(C)cc2)C(C)C1(Cl)Cl
COc1cc2ccnc(C)c2c(N)c1OC	[C-]#[N+]c1c(OC)c(OC)cc2ccnc(C)c12
CC(C)(C)c1cc(C(C)(C)C)c(P(Cl)Cl)c(C(C)(C)C)c1	CC(C)(C)c1cc(C(C)(C)C)c(P=C(Cl)Cl)c(C(C)(C)C)c1
COC(=O)C1=C(C(=O)OC)C2C=CC1C1C=CC21	COC(=O)C1=C(C(=O)OC)C2C=CC1C1C=C(Cl)C(Cl)C21
C=C1N=NN(c2cccc(C(F)(F)F)c2)C1N1CCOCC1	FC(F)(F)c1cccc(-n2cc(CC(Cl)(Cl)Cl)nn2)c1
[Li+].[O-]Cc1ccccc1	OC(c1ccccc1)C(Cl)Cl
O=S([O-])c1ccc(Cl)cc1.[Na+]	O=S(=O)(c1ccc(Cl)cc1)C(Cl)Cl
C1C23CC12C3	ClC(Cl)(Cl)C12CC(I)(C1)C2
C1CC2CC1C1SSSC21	O=C1SC2C3CCC(C3)C2S1
CC(C)(C)C=CC(=O)OC(C)(C)C	CC(C)(C)OC(=O)C1C(C(C)(C)C)C1(Cl)Cl
CC(=Cc1ccccc1)C1CC1	CC1(C2CC2)C(c2ccccc2)C1(Cl)Cl
CCCP1(=O)CC=C(C)C1	CCCP1(=O)CC2C(Cl)(Cl)C2(C)C1
Clc1ccc(C=C[Se]c2ccccc2)cc1	Clc1ccc(C2C([Se]c3ccccc3)C2(Cl)Cl)cc1
CC(C)=CCCC(C)=CCCCc1ccc(C)cc1	Cc1ccc(CCCC2C(Cl)(Cl)C2(C)CCC2C(C)(C)C2(Cl)Cl)cc1
CC(C)=CCCC(C)=CCCCc1ccc(C(C)(C)C)cc1	CC(C)(C)c1ccc(CCCC2C(Cl)(Cl)C2(C)CCC2C(C)(C)C2(Cl)Cl)cc1
CCc1ccc(CCCC=C(C)CCC=C(C)C)cc1	CCc1ccc(CCCC2C(Cl)(Cl)C2(C)CCC2C(C)(C)C2(Cl)Cl)cc1
C(=C[Se]c1ccccc1)COC1CCCCO1	ClC1(Cl)C(COC2CCCCO2)C1[Se]c1ccccc1
CC(C)=CCCC(C)=CCCCc1ccc(C(C)C)cc1	CC(C)c1ccc(CCCC2C(Cl)(Cl)C2(C)CCC2C(C)(C)C2(Cl)Cl)cc1
COC(=O)C12C3CCCC1C32c1ccccc1	COC(=O)C(=C(Cl)Cl)C1CCCC2C(Cl)(Cl)C12c1ccccc1
CC(C)(C)c1cc(C(C)(C)C)c(P=Pc2c(C(C)(C)C)cc(C(C)(C)C)cc2C(C)(C)C)c(C(C)(C)C)c1	CC(C)(C)c1cc(C(C)(C)C)c(P2P(c3c(C(C)(C)C)cc(C(C)(C)C)cc3C(C)(C)C)C2(Cl)Cl)c(C(C)(C)C)c1
CC(C)(C)c1cc(C(C)(C)C)c(P=C=Pc2c(C(C)(C)C)cc(C(C)(C)C)cc2C(C)(C)C)c(C(C)(C)C)c1	CC(C)(C)c1cc(C(C)(C)C)c(P2C(=C(Cl)Cl)P2c2c(C(C)(C)C)cc(C(C)(C)C)cc2C(C)(C)C)c(C(C)(C)C)c1
CCCC=C[Se]c1ccccc1	CCCC1C([Se]c2ccccc2)C1(Cl)Cl
CCCC=C[Se]c1ccccc1	CCCC1C([Se]c2ccccc2)C1(Cl)Cl
Cc1ccc(C=C[Se]c2ccccc2)cc1	ClC1(Cl)C([Se]c2ccccc2)C1c1ccccc1
Cc1ccc(C=C[Se]c2ccccc2)cc1	Cc1ccc(C2C([Se]c3ccccc3)C2(Cl)Cl)cc1
Cc1ccc(C=C[Se]c2ccccc2)cc1	Cc1ccc(C2C([Se]c3ccccc3)C2(Cl)Cl)cc1
CC(C)(C)c1cc(C(C)(C)C)c(P=Cc2ccccc2)c(C(C)(C)C)c1	CC(C)(C)c1cc(C(C)(C)C)c(P2C(c3ccccc3)C2(Cl)Cl)c(C(C)(C)C)c1
COc1ccc2cc3[n+](cc2c1OC)CCc1cc2c(cc1-3)OCO2.[Cl-]	COc1ccc2c(c1OC)C(C(Cl)(Cl)Cl)N1CCc3cc4c(cc3C13C2C3(Cl)Cl)OCO4
COc1ccc(C[O-])cc1.[Li+]	COc1ccc(C(O)C(Cl)Cl)cc1
C=C[Se]C	C[Se]C1CC1(Cl)Cl
CC(Cl)=C(C)Br	CC1(Cl)C(Cl)(Cl)C1(C)Br
CCC(Cl)=C(Br)CC	CCC1(Cl)C(Cl)(Cl)C1(Br)CC
CCCC(Cl)=C(Br)CCC	CCCC1(Cl)C(Cl)(Cl)C1(Br)CCC
C=C[Se]C1CC1(Cl)Cl	ClC1(Cl)CC1[Se]C1CC1(Cl)Cl
CCCCSC1=CCCCCC1	CCCCSC12CCCCCC1C2(Cl)Cl
C(COC1CCCCO1)=C1CCCCC1	ClC1(Cl)C(COC2CCCCO2)C12CCCCC2
C=C(C)CSc1cccc2ccccc12	C=CC(C)=C(Cl)Sc1cccc2ccccc12
CC1=C(C)CC2(Cc3ccccc3C2=O)C(c2ccccc2)C1	CC12CC(c3ccccc3)C3(Cc4ccccc4C3=O)CC1(C)C2(Cl)Cl
CC1=C(C)CC2(C(=O)c3ccccc3C2C)C(c2ccccc2)C1	CC1c2ccccc2C(=O)C12CC1(C)C(Cl)(Cl)C1(C)CC2c1ccccc1
CC1=C(C)CC2(C(=O)c3ccccc3C2c2ccccc2)C(c2ccccc2)C1	CC12CC(c3ccccc3)C3(CC1(C)C2(Cl)Cl)C(=O)c1ccccc1C3c1ccccc1
CC1(C)Cc2ccccc2C(CCNC2CCCCC2)=N1	CC1(C)Cc2ccccc2C2(CCN(C=O)C3CCCCC3)N1C2(Cl)Cl
C=CCC(CC(CO)N(C)Cc1ccccc1)O[Si](C)(C)C(C)(C)C	C=CCC(CC1CO1)O[Si](C)(C)C(C)(C)C
C=CCC(CC(CO)N(C)Cc1ccccc1)O[Si](C)(C)C(C)(C)C	C=CCC(CC1CO1)O[Si](C)(C)C(C)(C)C
CCOC=C[Si](C)(C)C	CCOC1C([Si](C)(C)C)C1(Cl)Cl
C=C=C1CC2CC(=C=C)CC(C1)C2	C=C1C(Cl)(Cl)C12CC1CC(C2)CC2(C1)C(=C)C2(Cl)Cl
CC1(C)OC2C=CC=CC2O1	CC1(C)OC2C=CC3C(C2O1)C3(Cl)Cl
C1=C(Sc2ccccc2)CCCCCCCCCC1	ClC1(Cl)C2CCCCCCCCCCC21Sc1ccccc1
CC1(C)OC2C=CC=C(C(F)(F)F)C2O1	CC1(C)OC2C(C(F)(F)F)=CC3C(C2O1)C3(Cl)Cl
C=C1CC2(CC3CCC4C5CCC(OC(C)=O)C5(C)CCC4C13C)OCCO2	CC(=O)OC1CCC2C3CCC4CC5(CC6(CC6(Cl)Cl)C4(C)C3CCC12C)OCCO5
COc1ccc(C=C(c2ccc(OC)cc2)c2ccc(OCc3ccccc3)cc2)cc1	COc1ccc(C2C(Cl)(Cl)C2(c2ccc(OC)cc2)c2ccc(OCc3ccccc3)cc2)cc1
CCCCCCCc1cc(C)co1	CCCCCCCc1cc(C)c(C(c2oc(CCCCCCC)cc2C)c2oc(CCCCCCC)cc2C)o1
C1CCCC2=C(CC1)OCCO2	ClC1(Cl)C23CCCCCCC12OCCO3
C=CC(O)=NC1(C)CCOCC1	CC1(N=C(O)C2CC2(Cl)Cl)CCOCC1
CC(C)(C)NC(=CC(=N)O)c1ccccc1	CC(C)(C)NC1(c2ccccc2)N=C(O)C=C1Cl
CC1(C)Cc2ccccc2C(=CC(=N)O)N1	CC1(C)Cc2ccccc2C2(N=C(O)C=C2Cl)N1
CCOC(=O)C=C1NC(C)(C)Cc2ccccc21	CCOC(=O)C=C(Cl)C1=NC(C)(C)Cc2ccccc21
Clc1ccc(C(Nc2ccccn2)C(Cl)(Cl)Cl)cc1	ClC(Cl)=C(N=c1ccccn1C(Cl)Cl)c1ccc(Cl)cc1
CCC1(CC)Cc2cc(OC)c(OC)cc2C(c2ccccc2)=N1	CCC1(CC)Cc2cc(OC)c(OC)cc2C2(c3ccccc3)N1C2(Cl)Cl
CC1=C(C)CC2(CCc3ccccc3C2=O)C(c2ccccc2)C1	CC12CC(c3ccccc3)C3(CCc4ccccc4C3=O)CC1(C)C2(Cl)Cl
CC1=C(C)CC2(CC(C)c3ccccc3C2=O)C(c2ccccc2)C1	CC1CC2(CC3(C)C(Cl)(Cl)C3(C)CC2c2ccccc2)C(=O)c2ccccc21
CCC(=CBr)CC	CCC1(CC)C(Br)C1(Cl)Cl
CC1=C(C)CC(Cl)C1	Cc1cccc(C)c1Cl
CCCCOCC1OC1(C)C	CCCCOCC1C(C)(C)C1(Cl)Cl
OC1CCCN2CCCCC12	O=CN1CCCCC2OC2CCC1
C=C(C)C(C)(CC)C(=O)O	CCC(C)(C(=O)O)C1(C)CC1(Cl)Cl
CC1=C(C)CC(Cl)(Cl)C1	CC12CC(Cl)(Cl)CC1(C)C2(Cl)Cl
C=COC1CC(C)C=CO1	CC1C=COC(OC2CC2(Cl)Cl)C1
CC(CN(C(C)C)C(C)C)=C(Cl)Cl	CC(C)N(CC1(C)C(Cl)(Cl)C1(Cl)Cl)C(C)C
C=C1OC(C)OC1(C)C	CC1OC(C)(C)C2(CC2(Cl)Cl)O1
C=C1OC(C)(CC)OC1(C)C	CCC1(C)OC(C)(C)C2(CC2(Cl)Cl)O1
C=C1OC(C(C)C)OC1(C)C	CC(C)C1OC(C)(C)C2(CC2(Cl)Cl)O1
C=C1OC(CCC)OC1(C)C	CCCC1OC(C)(C)C2(CC2(Cl)Cl)O1
CCCCC1(C(=C2CC2)C2CC2)CC1	CCCCC1(C2(C3CC3)C(Cl)(Cl)C23CC3)CC1
BrC1(C(=C2CC2)C2CC2)CC1	ClC1(Cl)C2(CC2)C1(C1CC1)C1(Br)CC1
C=C1OC2(CCCC2)OC1(C)C	CC1(C)OC2(CCCC2)OC12CC2(Cl)Cl
C=CCCCCCCCCCc1ccc(C)cc1	Cc1ccc(CCCCCCCCCC2CC2(Cl)Cl)cc1
C=C1OC2(CCCCC2)OC1(C)C	CC1(C)OC2(CCCCC2)OC12CC2(Cl)Cl
C=CCCCCCCCCCc1ccc(CC)cc1	CCc1ccc(CCCCCCCCCC2CC2(Cl)Cl)cc1
C=C1OC(c2ccccc2)OC1(C)C	CC1(C)OC(c2ccccc2)OC12CC2(Cl)Cl
C=CCCCCCCCCCc1ccc(C(C)C)cc1	CC(C)c1ccc(CCCCCCCCCC2CC2(Cl)Cl)cc1
CC=CCSc1cccc2ccccc12	C=C(C)C=C(Cl)Sc1cccc2ccccc12
CC(=O)OC(C=C(Cl)Cl)OC(C)=O	CC(=O)OC(C=C(Cl)Cl)C(Cl)(Cl)Cl
C=CCCCCCCCCCc1ccc(C(C)(C)C)cc1	CC(C)(C)c1ccc(CCCCCCCCCC2CC2(Cl)Cl)cc1
CC(=O)N1C=Cc2cc(Cl)c(Cl)cc2C1	CC(=O)N1Cc2cc(Cl)c(Cl)cc2C2C1C2(Cl)Cl
CC(=O)N1C=Cc2ccc(Cl)c(Cl)c2C1	CC(=O)N1Cc2c(ccc(Cl)c2Cl)C2C1C2(Cl)Cl
CC(=O)OC(C=CC=Cc1ccccc1)OC(C)=O	CC(=O)OC(C=CC=Cc1ccccc1)C(Cl)(Cl)Cl
c1ccc(C2C3=C(CCCC3)Oc3ccccc32)cc1	ClC1(Cl)C23CCCCC12C(c1ccccc1)c1ccccc1O3
C1=C(c2ccccc2)Oc2ccccc2C1c1cccs1	ClC1(Cl)C2C(c3cccs3)c3ccccc3OC21c1ccccc1
C1=C(c2ccccc2)Oc2ccccc2C1Cc1ccccc1	ClC1(Cl)C2C(Cc3ccccc3)c3ccccc3OC21c1ccccc1
CCOC1=CC(c2cccs2)Oc2ccccc21	CCOC12c3ccccc3OC(c3cccs3)C1C2(Cl)Cl
CCOC1=CC(c2ccccc2C)Oc2ccccc21	CCOC12c3ccccc3OC(c3ccccc3C)C1C2(Cl)Cl
C=CC(=O)C(C(=O)OCC)=P(c1ccccc1)(c1ccccc1)c1ccccc1	CCOC(=O)C(C(=O)CCC(Cl)(Cl)Cl)=P(c1ccccc1)(c1ccccc1)c1ccccc1
COCC(C)=C(Cl)Cl	COCC1(C)C(Cl)(Cl)C1(Cl)Cl
C=C1CCOC(C(C)C)C1	CC(C)C1CC2(CCO1)CC2(Cl)Cl
C=C1OC(C)(C)OC1(C)C	CC1(C)OC(C)(C)C2(CC2(Cl)Cl)O1
C=CN(COC)[N+](=O)[O-]	COCN(C1CC1(Cl)Cl)[N+](=O)[O-]
C=CN(COCC)[N+](=O)[O-]	CCOCN(C1CC1(Cl)Cl)[N+](=O)[O-]
ClC1(Cl)CC2=C(CCCCC2)C1	ClC1(Cl)CC23CCCCCC2(C1)C3(Cl)Cl
C=CN(Cc1ccccc1)[N+](=O)[O-]	O=[N+]([O-])N(Cc1ccccc1)C1CC1(Cl)Cl
c1ccc2c(c1)C1OC2C2=C1C1CCC2C1	ClC1(Cl)C23C4CCC(C4)C12C1OC3c2ccccc21
O=C(C=Cc1ccccc1)c1ccc(C(=O)C=Cc2ccccc2)cc1	O=C(c1ccc(C(=O)C2C(c3ccccc3)C2(Cl)Cl)cc1)C1C(c2ccccc2)C1(Cl)Cl
[Li+].[O-]CC=Cc1ccccc1	OC(C=Cc1ccccc1)C(Cl)Cl
C=CCC(C)COOC(C)(C)C	CC1COC(CC(Cl)(Cl)Cl)C1
C=CCCC(C)OOC(C)(C)C	CC1CCC(CC(Cl)(Cl)Cl)O1
C=CC(C)CCOOC(C)(C)C	CC1CCOC1CC(Cl)(Cl)Cl
C=CCC(C)C(=O)OOC(C)(C)C	CC1CC(CC(Cl)(Cl)Cl)OC1=O
CC1(C)CC(C(C)(C)C)=CC(O)C1	CC1(C)CC(O)C2C(Cl)(Cl)C2(C(C)(C)C)C1
C=CC(C)CC(=O)OOC(C)(C)C	CC1CC(=O)OC1CC(Cl)(Cl)Cl
C=CC(C)OC(=O)OOC(C)(C)C	CC1OC(=O)OC1CC(Cl)(Cl)Cl
C=C1CC12C1(CC1)C21CC1	ClC1(Cl)CC12CC21C2(CC2)C12CC2
ClC1C23CC=CCC12CC1OC1C3	ClC1C23CC4OC4CC12CC1C(C3)C1(Cl)Cl
O=C(C=Cc1ccccc1)c1cccc(C(=O)C=Cc2ccccc2)n1	O=C(c1cccc(C(=O)C2C(c3ccccc3)C2(Cl)Cl)n1)C1C(c2ccccc2)C1(Cl)Cl
Oc1cc2ccccc2cc1C(c1ccc(F)cc1)c1ccc(F)cc1	O=Cc1c(O)c(C(c2ccc(F)cc2)c2ccc(F)cc2)cc2ccccc12
ClC1C23CC4OC4CC12CC1C(C3)C1(Cl)Cl	ClC1C23CC4C(CC12CC1C(C3)C1(Cl)Cl)C4(Cl)Cl
CC(C)(C)[Si](OCCC=CC1CCCC1O)(c1ccccc1)c1ccccc1	CC(C)(C)[Si](OCCC1C(C2CCCC2O)C1(Cl)Cl)(c1ccccc1)c1ccccc1
ClC(=C(Cl)c1c(Cl)cc(Cl)cc1Cl)c1c(Cl)cc(Cl)cc1Cl	ClC(=C(Cl)c1c(Cl)c(C(Cl)Cl)c(Cl)c(C(Cl)Cl)c1Cl)c1c(Cl)c(C(Cl)Cl)c(Cl)c(C(Cl)Cl)c1Cl
C=C(OC(C)(C)C)c1ccccc1	CC(C)(C)OC1(c2ccccc2)CC1(Cl)Cl
CC(=Cc1ccccc1)C1OCCO1	CC1(C2OCCO2)C(c2ccccc2)C1(Cl)Cl
COC1(C2CC2)N=NC(C)(C)O1	COC(OC(C)C)(C1CC1)C(Cl)(Cl)Cl
C1C2C3=C4C5CC6C7=C(C1C6C25)C1CC3C2C4CC7C12	ClC1(Cl)C23C4CC5C6C4C4CC6C67C8CC(C9C8C(CC92)C56C7(Cl)Cl)C413
C=C1COCCOc2ccccc2OCCOC1	ClC1(Cl)CC12COCCOc1ccccc1OCCOC2
O=C(C=Cc1cccc(C=CC(=O)c2ccccc2)c1)c1ccccc1	O=C(c1ccccc1)C1C(c2cccc(C3C(C(=O)c4ccccc4)C3(Cl)Cl)c2)C1(Cl)Cl
CC1=CCC2CCC1C2	CC12C3CCC(C3)CC1C2(Cl)Cl
CCCCC1CC1=C(C1CC1)C1CC1	CCCCC1CC12C(Cl)(Cl)C2(C1CC1)C1CC1
NC12OC3CC(CC(C3)O1)O2	[C-]#[N+]C12OC3CC(CC(C3)O1)O2
C1CCC2=C(C1)CC1CCCC2C1	ClC1(Cl)C23CCCCC12C1CCCC(C1)C3
ClC1(Cl)CC2=C(CCC2)C1	ClC1(Cl)CC23CCCC2(C1)C3(Cl)Cl
CC=C=C1C2CC3CC(C2)CC1C3	CC1C(Cl)(Cl)C12C(Cl)(Cl)C21C2CC3CC(C2)CC1C3
ClC1(Cl)CC2=C(CCCC2)C1	ClC1(Cl)CC23CCCCC2(C1)C3(Cl)Cl
C=C1Cc2ccccc2-c2ccccc21	ClC1(Cl)CC12Cc1ccccc1-c1ccccc12
CCCC=CCC1OC1CCl	CCCC1C(CC2OC2CCl)C1(Cl)Cl
CC(C)=C=C1C2CC3CC(C2)CC1C3	CC1(C)C(=C2C3CC4CC(C3)CC2C4)C1(Cl)Cl
C=C(C)C#Cc1c(C)cc(C)cc1C	Cc1cc(C)c(C#CC2(C)CC2(Cl)Cl)c(C)c1
ClCC1OC1C1C=CCCC1	ClCC1OC1C1CCCC2C1C2(Cl)Cl
ClC1(Cl)C2CC3C4CC(C5CC54)C3C21	C1C2C3CC(C12)C1C2CC2CC31
CC1=C(C)Oc2ccccc2C1	CC12Cc3ccccc3OC1(C)C2(Cl)Cl
CC1=CCCCC1C1OC1CCl	CC12C(C3OC3CCl)CCCC1C2(Cl)Cl
CC(=O)OC1C=CC2CC2C1	CC(=O)OC1CC2CC2C2C1C2(Cl)Cl
C=C(C)C#CC12CC3CC(CC(C3)C1)C2	CC1(C#CC23CC4CC(CC(C4)C2)C3)CC1(Cl)Cl
CC1C(=C(Cl)Cl)C1c1ccccc1	CC1C(c2ccccc2)C12C(Cl)(Cl)C2(Cl)Cl
CC1C(=C(Cl)Cl)C1(C)c1ccccc1	CC1C(C)(c2ccccc2)C12C(Cl)(Cl)C2(Cl)Cl
COC(=O)N1C=COC1C(C)(C)C	COC(=O)N1C(C(C)(C)C)OC2C1C2(Cl)Cl
C=C(C#Cc1c(C)cc(C)cc1C)C(C)(C)C	Cc1cc(C)c(C#CC2(C(C)(C)C)CC2(Cl)Cl)c(C)c1
CC(=O)OC1OC(=O)C2C1C2(C)C	CC1(C)C(C(=O)O)C1C(O)C(Cl)(Cl)Cl
Clc1ccc(C=C(C2CC2)C2CC2)cc1	Clc1ccc(C2C(Cl)(Cl)C2(C2CC2)C2CC2)cc1
COc1ccc(C=C(C2CC2)C2CC2)cc1	COc1ccc(C2C(Cl)(Cl)C2(C2CC2)C2CC2)cc1
C=C(C#CC12CC3CC(CC(C3)C1)C2)C(C)(C)C	CC(C)(C)C1(C#CC23CC4CC(CC(C4)C2)C3)CC1(Cl)Cl
CC1=C(C)C(c2ccccc2)c2ccccc2O1	CC12Oc3ccccc3C(c3ccccc3)C1(C)C2(Cl)Cl
Cc1cc2c(c(O)c1C)C(C)(C)CCC2(C)C	CC1=CC2=C(C(=O)C1(C)C(Cl)Cl)C(C)(C)CCC2(C)C
CC1=C(c2ccccc2)Oc2ccccc2C1C	CC1c2ccccc2OC2(c3ccccc3)C(Cl)(Cl)C12C
CC1=C(c2ccccc2)Oc2c(C)cccc2C1	Cc1cccc2c1OC1(c3ccccc3)C(Cl)(Cl)C1(C)C2
ClC(Cl)=C1CC1(c1ccccc1)c1ccccc1	ClC1(Cl)C(Cl)(Cl)C12CC2(c1ccccc1)c1ccccc1
ClC(Cl)=C1CC1(c1ccccc1)C1CC1	ClC1(Cl)C(Cl)(Cl)C12CC2(c1ccccc1)C1CC1
CCOC(=O)C(=CC1OC1(C)CCC=C(C)C)C(C)=O	CCOC(=O)C(=CC1OC1(C)CCC1C(C)(C)C1(Cl)Cl)C(C)=O
C=C(C)COCc1cccc(Oc2ccccc2)c1	CC1(COCc2cccc(Oc3ccccc3)c2)CC1(Cl)Cl
CCOC1=C(C)C(c2ccccc2)Oc2ccccc21	CCOC12c3ccccc3OC(c3ccccc3)C1(C)C2(Cl)Cl
COc1cc2c(cc1O)C1CCC(O)CC1O2	COc1cc2c(c(C=O)c1O)C1CCC(O)CC1O2
CC(C)=CCOCc1cccc(Oc2ccccc2)c1	CC1(C)C(COCc2cccc(Oc3ccccc3)c2)C1(Cl)Cl
C(C=C1C2CC3CC(C2)CC1C3)=C1C2CC3CC(C2)CC1C3	ClC1(Cl)C(C2C(Cl)(Cl)C23C2CC4CC(C2)CC3C4)C12C1CC3CC(C1)CC2C3
C1=C(c2cccs2)Oc2ccccc2C1c1ccccc1	ClC1(Cl)C2C(c3ccccc3)c3ccccc3OC21c1cccs1
CC(C)=CC(C)OCc1cccc(Oc2ccccc2)c1	CC(OCc1cccc(Oc2ccccc2)c1)C1C(C)(C)C1(Cl)Cl
CCC1=C(c2ccccc2)Oc2ccccc2C1c1ccccc1	CCC12C(c3ccccc3)c3ccccc3OC1(c1ccccc1)C2(Cl)Cl
COCCC12CCC(O)CC1Oc1ccc(O)cc12	COCCC12CCC(O)CC1Oc1cc(C=O)c(O)cc12
C(=Cc1ccccc1)COCc1cccc(Oc2ccccc2)c1	ClC1(Cl)C(COCc2cccc(Oc3ccccc3)c2)C1c1ccccc1
Cc1ccc(C2=Nc3ccccc3N=C(c3ccc(C)cc3)C2)cc1	Cc1ccc(C23CC4(c5ccc(C)cc5)N(c5ccccc5N2C3(Cl)Cl)C4(Cl)Cl)cc1
COc1ccc(C2=CC(c3cccs3)c3ccccc3O2)cc1	COc1ccc(C23Oc4ccccc4C(c4cccs4)C2C3(Cl)Cl)cc1
COCCC12CCC(O)CC1Oc1cc(OC)c(O)cc12	COCCC12CCC(O)CC1Oc1cc(C=O)c(O)cc12
CC1C=CN(C2CCCCC2)C(=O)C1(C)N=C(O)c1ccccc1	CC1C2C(N(C3CCCCC3)C(=O)C1(C)N=C(O)c1ccccc1)C2(Cl)Cl
COCCC12CCC(O)CC1Oc1cc(OC)c(O)cc12	COCCC12CCC(O)CC1Oc1cc(C=O)c(O)cc12
COc1cc2c(Cl)c3c4c(cc(OC)c(OC)c4c2cc1OC)CCN3C	COc1cc2c(Cl)c3c4c5c(c(OC)c(OC)c4c2cc1OC)C(Cl)C(Cl)(Cl)C5CN3C
COc1cc2ccc3c(CCN(C)C(=O)C(F)(F)F)cc(OC)c(OC)c3c2cc1OC	COc1cc2c(cc1OC)C1C(c3c(CCN(C)C(=O)C(F)(F)F)cc(OC)c(OC)c3-2)C1(Cl)Cl
C1CC2(C1)C1C2C12CCC2	ClC(Cl)=CC1(C=C2CCC2)CCC1
C1CCC2(C1)C1C2C12CCCC2	ClC(Cl)=CC1(C=C2CCCC2)CCCC1
C=C1CCC2CC1C2(C)C	CC1(C)C2CCC3(CC3(Cl)Cl)C1C2
C1CCC2(CC1)C1C2C12CCCCC2	ClC(Cl)=CC1(C=C2CCCCC2)CCCCC1
C1=CC2C3C=CC(C3)C2C1	ClC1(Cl)C2CC3C4C=CC(C4)C3C21
C1=CC2c3ccccc3C1C21CC1	ClC1=CC2c3ccccc3C(C1Cl)C21CC1
C(=Cc1ccccc1)[Te]c1ccccc1	ClC1(Cl)C([Te]c2ccccc2)C1c1ccccc1
ClCC1COC(C2CC=CCC2)O1	ClCC1COC(C2CCC3C(C2)C3(Cl)Cl)O1
C1CCCCCC2=C(CCCCC1)CCCCCCCCCCC2	ClC1(Cl)C23CCCCCCCCCCCC12CCCCCCCCCCC3
CC1=C(c2ccccc2)Oc2ccccc2C1	CC12Cc3ccccc3OC1(c1ccccc1)C2(Cl)Cl
Clc1cccc(Cl)c1C=CC=Cc1ccccc1	Clc1cccc(Cl)c1C=CC1C(c2ccccc2)C1(Cl)Cl
Clc1cccc(Cl)c1C=CC=Cc1c(Cl)cccc1Cl	Clc1cccc(Cl)c1C=CC1C(c2c(Cl)cccc2Cl)C1(Cl)Cl
COc1ccc(C2=CC(c3ccccc3)c3ccccc3O2)cc1	COc1ccc(C23Oc4ccccc4C(c4ccccc4)C2C3(Cl)Cl)cc1
CC=CC(CC)CC(C)C1CCC2C3CC(OC)C45CC4CCC5(C)C3CCC12C	CCC(CC(C)C1CCC2C3CC(OC)C45CC4CCC5(C)C3CCC12C)C1C(C)C1(Cl)Cl
COc1ccc(C(F)=C(F)C(F)=C(F)c2ccc(OC)cc2)cc1	COc1ccc(C(F)=C(F)C2(F)C(Cl)(Cl)C2(F)c2ccc(OC)cc2)cc1
C=C(C)CC(OC(C)(C)C)C(Cl)CCl	CC(C)(C)OC(CC1(C)CC1(Cl)Cl)C(Cl)CCl
ClC1(Cl)C2CC3C4C=CC(C4)C3C21	ClC1=CC2CC(C1Cl)C1CC3C(C21)C3(Cl)Cl
C1=CC2(CC2)C2C1C1C3CC3C2C12CC2	ClC1(Cl)C2C3C4C5CC5C(C3C3(CC3)C21)C41CC1
COc1ccc(C2=CCC3(CC2)OCCO3)c(OC)c1OC	COc1ccc(C23CCC4(CC2C3(Cl)Cl)OCCO4)c(OC)c1OC
C=C(C=C(C#N)N(C)c1ccccc1)OC	COC1(C=C(C#N)N(C)c2ccccc2)CC1(Cl)Cl
CC=C1C(=O)N(C)C(C(C)(C)C)N1C(=O)OC(C)(C)C	CC1C(Cl)(Cl)C12C(=O)N(C)C(C(C)(C)C)N2C(=O)OC(C)(C)C
CCCC=C1C(=O)N(C)C(C(C)(C)C)N1C(=O)OC(C)(C)C	CCCC1C(Cl)(Cl)C12C(=O)N(C)C(C(C)(C)C)N2C(=O)OC(C)(C)C
CC12C(C13CCC3)C21CCC1	CC(=C1CCC1)C1(C=C(Cl)Cl)CCC1
CC1COC(C2CC=CCC2)O1	CC1COC(C2CCC3C(C2)C3(Cl)Cl)O1
CC1COC(C2CC3C=CC2C3)O1	CC1COC(C2CC3C=C(Cl)C(Cl)C2C3)O1
ClCC1COC(C2CC3C=CC2C3)O1	ClCC1COC(C2CC3C=C(Cl)C(Cl)C2C3)O1
ClCCOCC1COC(C2CC=CCC2)O1	ClCCOCC1COC(C2CCC3C(C2)C3(Cl)Cl)O1
ClCCOCC1COC(C2CC3C=CC2C3)O1	ClCCOCC1COC(C2CC3C=C(Cl)C(Cl)C2C3)O1
ClCC(CCl)OCC1COC(C2CC=CCC2)O1	ClCC(CCl)OCC1COC(C2CCC3C(C2)C3(Cl)Cl)O1
ClCC(CCl)OCC1COC(C2CC3C=CC2C3)O1	ClCC(CCl)OCC1COC(C2CC3C=C(Cl)C(Cl)C2C3)O1
CCN1C(=O)C(c2ccccc2)C(=O)c2ccccc21	CCN1C(=O)C(c2ccccc2)(C(Cl)Cl)C(=O)c2ccccc21
C1CCC23C4CC5C6=C7C8CC(C4C85)C2(C1)C1CC7C2C6CC3C21	ClC1(Cl)C23C4CC5C6C4C4CC6C67CCCCC56C5CC2C2C5C7CC2C413
CCOCC(COCC)=C(Cl)Cl	CCOCC1(COCC)C(Cl)(Cl)C1(Cl)Cl
C=CCCOC1CC1(Cl)Cl	ClC1(Cl)CC1OCCOC1CC1(Cl)Cl
C=C1C2C3C(C)=CC1(C)C(=O)C23C	C=C1C2C3C2(C)C(=O)C1(C)C1C(Cl)(Cl)C31C
C=C1C(C)OC(OC)C(OC)C1OC	COC1OC(C)C2(CC2(Cl)Cl)C(OC)C1OC
COC(=O)C1C(C)C=CC(C)C1C(=O)OC	COC(=O)C1C(C)C2C(C(C)C1C(=O)OC)C2(Cl)Cl
c1ccc(Sc2cc3ccccc3c3ccccc23)cc1	ClC1(Cl)C2c3ccccc3-c3ccccc3C21Sc1ccccc1
N#Cc1c2ccccc2cn1CCc1ccccc1	N#CC12c3ccccc3C(N1CCc1ccccc1)C2(Cl)Cl
CC(=O)N1C=Cc2ccc(Cl)cc2C1c1ccccc1	CC(=O)N1C(c2ccccc2)c2cc(Cl)ccc2C2C1C2(Cl)Cl
C=C1C(C)OC(OC)C(OC)C1OCc1ccccc1	COC1OC(C)C2(CC2(Cl)Cl)C(OCc2ccccc2)C1OC
CN1C=CC(c2ccccc2)C(C)(N=C(O)c2ccccc2)C1=O	CN1C(=O)C(C)(N=C(O)c2ccccc2)C(c2ccccc2)C2C1C2(Cl)Cl
CC([O-])C=Cc1ccccc1.[Li+]	CC(O)(C=Cc1ccccc1)C(Cl)Cl
[Li+].[O-]Cc1ccccc1	OC(c1ccccc1)C(Cl)Cl
CCCCCCCCCCCCCCCC=CC[O-].[Li+]	CCCCCCCCCCCCCCCC=CC(O)C(Cl)Cl
COc1ccc(C[O-])cc1.[Li+]	COc1ccc(C(O)C(Cl)Cl)cc1
COCC(C)=CCl	COCC1(C)C(Cl)C1(Cl)Cl
CCOCC(C)=CCl	CCOCC1(C)C(Cl)C1(Cl)Cl
CC(=CCl)COc1ccccc1	CC1(COc2ccccc2)C(Cl)C1(Cl)Cl
Cc1c2cc(C(C)(C)C)cc1CCCc1cc(C(C)(C)C)cc(c1C)C=C2	Cc1c2cc(C(C)(C)C)cc1CCCC1=CC(C(C)(C)C)=CC(Cl)=C(C=C2)C12CC2(Cl)Cl
ClC1CC2=C(CCCCC2)C1	ClC1CC23CCCCCC2(C1)C3(Cl)Cl
CC=CC(=O)C(C(=O)OCC)=P(c1ccccc1)(c1ccccc1)c1ccccc1	CCOC(=O)C(C(=O)CC(C)C(Cl)(Cl)Cl)=P(c1ccccc1)(c1ccccc1)c1ccccc1
Cc1ccc([Te]C=Cc2ccccc2)cc1	Cc1ccc([Te]C2C(c3ccccc3)C2(Cl)Cl)cc1
C(=Cc1ccccc1)[Te]c1cccc2ccccc12	ClC1(Cl)C([Te]c2cccc3ccccc23)C1c1ccccc1
CC(C)=C=C(C)P(=O)(c1ccccc1)c1ccccc1	CC(=C1C(C)(C)C1(Cl)Cl)P(=O)(c1ccccc1)c1ccccc1
CCC(C)(C)c1cc(C(C)(C)CC)c(P)c(C(C)(C)CC)c1	CCC(C)(C)c1cc(C(C)(C)CC)c(P=CCl)c(C(C)(C)CC)c1
CC=CC(O)=NC(C)(C)C	CC1C(C(O)=NC(C)(C)C)C1(Cl)Cl
CCOC(Cl)=C(Cl)OCC	CCOC1(Cl)C(Cl)(Cl)C1(Cl)OCC
COC(=O)C12CC(C)(C1)C2	COC(=O)C12CC(C)(C1)C2(Cl)Cl
CCOC1=CCC2CCc3cccc1c32	CCOC12c3cccc4c3C(CC4)CC1C2(Cl)Cl
C(=Cc1ccc(OCc2ccccc2)cc1)c1ccccc1	ClC1(Cl)C(c2ccccc2)C1c1ccc(OCc2ccccc2)cc1
N#C[N-]C1CCCCC1.[Na+]	N#CN(C1CCCCC1)C(N(C#N)C1CCCCC1)N(C#N)C1CCCCC1
CCN1C(=O)CC(c2ccccc2)=Nc2ccccc21	CCN1C(=O)CC2(c3ccccc3)N(c3ccccc31)C2(Cl)Cl
O=C1CC(c2ccccc2)=Nc2ccccc2N1CN1C(=O)CC(c2ccccc2)=Nc2ccccc21	O=C1CC2(c3ccccc3)N(c3ccccc3N1CN1C(=O)CC3(c4ccccc4)N(c4ccccc41)C3(Cl)Cl)C2(Cl)Cl
C=C(CCOC(C)=O)[Si](C)(C)C	CC(=O)OCCC1([Si](C)(C)C)CC1(Cl)Cl
c1ccc(C2SSc3ccccc32)cc1	Clc1sc2ccccc2c1-c1ccccc1
CC(=O)OC1CCCCC=C1[Si](C)(C)C	CC(=O)OC1CCCCC2C(Cl)(Cl)C12[Si](C)(C)C
N=C([O-])COc1ccc(Cl)cc1S(=O)O.[Na+]	O=C(O)COc1ccc(Cl)cc1S(=O)(=O)CCl
N=C([O-])COc1cc(Cl)c(S(=O)O)cc1Cl.[Na+]	O=C(O)COc1cc(Cl)c(S(=O)(=O)CCl)cc1Cl
O=S1(=O)CC(Br)C(Br)C1	O=S1(=O)C=CC(=C(Cl)Cl)C1
C=C1C2C3C=CC1(C)C(C)(O)C32C	CC12C3C=CC(C)(C1(C)O)C1(CC1(Cl)Cl)C32
O=C1C2CC3OC4C2C=CC4C13	O=C1C2CC3OC4C2C2C(C4C13)C2(Cl)Cl
CC12C(=O)C3(C)C=CC1C2C31CC1(Cl)Cl	CC12C(=O)C3(C)C4C(C1C2C31CC1(Cl)Cl)C4(Cl)Cl
CC(=O)OC(OC(C)=O)c1cccc(Oc2ccccc2)c1	OC(c1cccc(Oc2ccccc2)c1)C(Cl)(Cl)Cl
C=C1COC(C)(C=Cc2ccco2)O1	CC1(C=Cc2ccco2)OCC2(CC2(Cl)Cl)O1
C=CCCCCCCCCCOc1ccccc1C(C)C	CC(C)c1ccccc1OCCCCCCCCCC1CC1(Cl)Cl
C=CCCCCCCCCCOc1ccc(C(C)C)cc1	CC(C)c1ccc(OCCCCCCCCCC2CC2(Cl)Cl)cc1
C=CCCCCCCCCCOc1cc(C)ccc1C(C)C	Cc1ccc(C(C)C)c(OCCCCCCCCCC2CC2(Cl)Cl)c1
C=CCCCCCCCCCOc1cc(C(C)C)ccc1C	Cc1ccc(C(C)C)cc1OCCCCCCCCCC1CC1(Cl)Cl
Cc1nn(-c2ccccc2)c(Nc2ccc(O)cc2)c1N=Nc1ccccc1	Cc1nn(-c2ccccc2)c(Nc2ccc(O)c(C=O)c2)c1N=Nc1ccccc1
Cc1ccc(N=Nc2c(C)nn(-c3ccccc3)c2Nc2ccc(O)cc2)cc1	Cc1ccc(N=Nc2c(C)nn(-c3ccccc3)c2Nc2ccc(O)c(C=O)c2)cc1
Cc1ccccc1N=Nc1c(C)nn(-c2ccccc2)c1Nc1ccc(O)cc1	Cc1ccccc1N=Nc1c(C)nn(-c2ccccc2)c1Nc1ccc(O)c(C=O)c1
COc1ccc(N=Nc2c(C)nn(-c3ccccc3)c2Nc2ccc(O)cc2)cc1	COc1ccc(N=Nc2c(C)nn(-c3ccccc3)c2Nc2ccc(O)c(C=O)c2)cc1
COc1ccccc1N=Nc1c(C)nn(-c2ccccc2)c1Nc1ccc(O)cc1	COc1ccccc1N=Nc1c(C)nn(-c2ccccc2)c1Nc1ccc(O)c(C=O)c1
CC(C)=CCCC(C)=CCc1ccc(C)cc1	Cc1ccc(CC2C(Cl)(Cl)C2(C)CCC2C(C)(C)C2(Cl)Cl)cc1
CCc1ccc(CC=C(C)CCC=C(C)C)cc1	CCc1ccc(CC2C(Cl)(Cl)C2(C)CCC2C(C)(C)C2(Cl)Cl)cc1
CC(C)=CCCC(C)CCc1ccc(C)cc1	Cc1ccc(CCC(C)CCC2C(C)(C)C2(Cl)Cl)cc1
CCc1ccc(C(C)CCC=C(C)C)cc1	CCc1ccc(C(C)CCC2C(C)(C)C2(Cl)Cl)cc1
CC(C)=CCCC(C)c1ccc(C(C)(C)C)cc1	CC(CCC1C(C)(C)C1(Cl)Cl)c1ccc(C(C)(C)C)cc1
CCc1ccc(CCC(C)CCC=C(C)C)cc1	CCc1ccc(CCC(C)CCC2C(C)(C)C2(Cl)Cl)cc1
CC(C)=CCCC(C)c1ccc(C(C)C)cc1	CC(C)c1ccc(C(C)CCC2C(C)(C)C2(Cl)Cl)cc1
CC(C)=CCCC(C)CCc1ccc(C(C)C)cc1	CC(CCc1ccc(C(C)C)cc1)CCC1C(C)(C)C1(Cl)Cl
CC(C)=CCCC(C)CCc1ccc(C(C)(C)C)cc1	CC(CCc1ccc(C(C)(C)C)cc1)CCC1C(C)(C)C1(Cl)Cl
CC(C)=CCCC(C)=CCc1ccc(C(C)C)cc1	CC(C)c1ccc(CC2C(Cl)(Cl)C2(C)CCC2C(C)(C)C2(Cl)Cl)cc1
CC(C)=CCCC(C)=CCc1ccc(C(C)(C)C)cc1	CC(C)(C)c1ccc(CC2C(Cl)(Cl)C2(C)CCC2C(C)(C)C2(Cl)Cl)cc1
CC(C)=CCCC(C)CCOc1ccc(C(C)C)cc1	CC(CCOc1ccc(C(C)C)cc1)CCC1C(C)(C)C1(Cl)Cl
CC(C)=CCCC(C)CCOc1cc(C)ccc1C(C)C	Cc1ccc(C(C)C)c(OCCC(C)CCC2C(C)(C)C2(Cl)Cl)c1
CC(C)=CCCC(C)=CCOc1ccccc1C(C)C	CC(C)c1ccccc1OCC1C(Cl)(Cl)C1(C)CCC1C(C)(C)C1(Cl)Cl
CC(C)=CCCC(C)CCOc1ccccc1C(C)C	CC(CCOc1ccccc1C(C)C)CCC1C(C)(C)C1(Cl)Cl
CC(C)=CCCC(C)CCOc1cc(C(C)C)ccc1C	Cc1ccc(C(C)C)cc1OCCC(C)CCC1C(C)(C)C1(Cl)Cl
CC(C)=CCCC(C)=CCOc1cc(C)ccc1C(C)C	Cc1ccc(C(C)C)c(OCC2C(Cl)(Cl)C2(C)CCC2C(C)(C)C2(Cl)Cl)c1
CC(C)=CCCC(C)=CCOc1cc(C(C)C)ccc1C	Cc1ccc(C(C)C)cc1OCC1C(Cl)(Cl)C1(C)CCC1C(C)(C)C1(Cl)Cl
C=CCOCP(=O)(OC(C)C)OC(C)C	CC(C)OP(=O)(COCC1CC1(Cl)Cl)OC(C)C
c1ccc(-c2oc(-c3ccccc3)c3ccccc23)cc1	O=C(c1ccccc1)c1ccccc1C(=C(Cl)Cl)c1ccccc1
C1=C(c2ccccc2)Oc2ccccc2C1c1ccccc1	ClC1(Cl)C2C(c3ccccc3)c3ccccc3OC21c1ccccc1
CC1=CC(C)(C)N(C(=O)c2ccccc2)c2ccccc21	CC1(C)C2C(Cl)(Cl)C2(C)c2ccccc2N1C(=O)c1ccccc1
CC1=C(c2ccccc2)Oc2ccccc2C1c1ccccc1	CC12C(c3ccccc3)c3ccccc3OC1(c1ccccc1)C2(Cl)Cl
Cc1ccc(C2C=C(c3ccccc3)Oc3ccccc32)cc1	Cc1ccc(C2c3ccccc3OC3(c4ccccc4)C2C3(Cl)Cl)cc1
CC(=O)OC(OC(C)=O)c1ccc2c(c1)OCO2	OC(c1ccc2c(c1)OCO2)C(Cl)(Cl)Cl
COc1cc2c3c(c1OC)-c1ccccc1CC3N(C)CC2	COc1cc(CCN(C)C=O)c2ccc3ccccc3c2c1OC
N=c1nc(N2CCOCC2)[nH]c(N2CCOCC2)n1	[C-]#[N+]c1nc(N2CCOCC2)nc(N2CCOCC2)n1
COc1cc2c(cc1OC)-c1c(OC)c(OC)cc3c1C(C2)N(C)CC3	COc1cc2ccc3c(CCN(C)C=O)cc(OC)c(OC)c3c2cc1OC
COc1ccc2cc3n(c(=O)c2c1OC)CCc1cc2c(cc1-3)OCO2	COc1ccc2c(c1OC)C(=O)N1CCc3cc4c(cc3C13C2C3(Cl)Cl)OCO4
CC(C)c1nc2ccccc2[nH]1	CC(C)c1nc2ccccc2n1C(n1c(C(C)C)nc2ccccc21)n1c(C(C)C)nc2ccccc21
C1CCC2OC2C1	ClC1(Cl)C2CCCCC21
C1=CCC2OC2C1	ClC1(Cl)C2CC3OC3CC21
C1=CC2OC2CC1	ClC1(Cl)C2C=CCCC21
Cc1ccc(C=O)cc1	Cc1ccc(C(O)C(=O)O)cc1
BrCc1ccccc1	ClC(Cl)(Cl)Cc1ccccc1
O=Cc1ccccc1Cl	O=C(O)C(O)c1ccccc1Cl
O=Cc1cccc2ccccc12	OC(c1cccc2ccccc12)C(Cl)(Cl)Cl
O=Cc1cccc([N+](=O)[O-])c1	O=[N+]([O-])c1cccc(C(O)C(Cl)(Cl)Cl)c1
CCCCCCC1=CCC(=O)C=C1	CCCCCCc1ccc(O)c(C=O)c1
O=C1c2ccccc2C(=O)c2ccccc21	O=C1c2ccccc2C(O)(C(Cl)(Cl)Cl)c2ccccc21
CC1(N=C(O)c2ccccc2)C(=O)N(c2ccccc2)C=CC1c1ccccc1	CC1(N=C(O)c2ccccc2)C(=O)N(c2ccccc2)C2C(C1c1ccccc1)C2(Cl)Cl
CC1=CC(C)(C)Nc2ccccc21	CC1(C)C2C(Cl)(Cl)C2(C)c2ccccc2N1C=O
NC1CCCCC1	O=C(Cl)N(C=C(Cl)Cl)C1CCCCC1
O=Cc1ccccc1	O=C(O)C(O)c1ccccc1
COc1ccc(C=O)cc1	COc1ccc(C(O)C(=O)O)cc1
COc1ccc(C=O)cc1	COc1cccc(C(O)C(Cl)(Cl)Cl)c1
Nc1ccccc1-c1ccccc1	c1ccc2c(c1)[nH]c1ccccc12
COc1ccc(C=O)cc1OC	COc1ccc(C(O)C(=O)O)cc1OC
CC(C)NC#N	CC(C)N(C#N)C(N(C#N)C(C)C)N(C#N)C(C)C
CCCC=O	CCCC(O)C(Cl)(Cl)Cl
C1=CC=CCC=C1	ClC1(Cl)C2C=CC=CCC21
CCCCCC=O	CCCCCC(O)C(Cl)(Cl)Cl
C1=CC2C=CC1C2	ClC1=CC2C=CC(C2)C1Cl
Cc1ccccc1O	Cc1cc(C=O)ccc1O
O=S1(=O)CC=C2CCCCC21	O=S1(=O)CC2C(Cl)(Cl)C23CCCCC31
C=CP(=O)(OCC)OCC	CCOP(=O)(CCC(Cl)(Cl)Cl)OCC
C=CP(=O)(OCC)OCC	CCOP(=O)(OCC)C1CC1(Cl)Cl
COc1ccc(O)cc1	COc1ccc(OC(Oc2ccc(OC)cc2)Oc2ccc(OC)cc2)cc1
N#CNCc1ccccc1	N#CN(Cc1ccccc1)C(N(C#N)Cc1ccccc1)N(C#N)Cc1ccccc1
CN(C)c1ccc(N)cc1	[C-]#[N+]c1ccc(N(C)C)cc1
Nc1ccc([N+](=O)[O-])cc1	[C-]#[N+]c1ccc([N+](=O)[O-])cc1
O=[N+]([O-])c1ccc(Cl)cc1	O=[N+]([O-])c1ccc(Cl)cc1C(Cl)Cl
c1ccc(Nc2ccccc2)cc1	c1ccc2nc3ccccc3cc2c1
CCn1ncc2cc([N+](=O)[O-])ccc21	CCn1ncc2c(C(Cl)Cl)c([N+](=O)[O-])ccc21
c1ccc2[nH]c(N3CCCCC3)nc2c1	c1ccc2c(c1)nc(N1CCCCC1)n2C(n1c(N2CCCCC2)nc2ccccc21)n1c(N2CCCCC2)nc2ccccc21
C(=C(C(=Cc1ccccc1)c1ccccc1)c1ccccc1)c1ccccc1	ClC1(Cl)C(c2ccccc2)C1(C(=Cc1ccccc1)c1ccccc1)c1ccccc1
O=S1(=O)CC=C2CCCCCC21	O=S1(=O)CC2C(Cl)(Cl)C23CCCCCC31
CC(C)(C)N	CC(C)(C)N(C=C(Cl)Cl)C(=O)Cl
CC=CC=CC	CC=CC1C(C)C1(Cl)Cl
C=CC#N	N#CC(Cl)CC(Cl)Cl
CN(C)C=O	CN(C)C=[Cl+].O=P([O-])(Cl)Cl
CCOC(OCC)OCC	CCOC(OCC)(OCC)C(Cl)Cl
C=CC(=O)OC	COC(=O)C1CC1(Cl)Cl
C=C(C)C(=O)OC	COC(=O)C(C)(Cl)CC(Cl)Cl
C=C(C)C(=O)OC	COC(=O)C1CC1(Cl)Cl
C=NC1CCCCC1	O=C(Cl)N(C=C(Cl)Cl)C1CCCCC1
Nc1ccccc1N	ClC1Nc2ccccc2N1
COc1ccccc1C=O	COc1ccccc1C(O)C(Cl)(Cl)Cl
COP1(=O)CC=C(C)C1	COP1(=O)CC2C(Cl)(Cl)C2(C)C1
O=[N+]([O-])c1ccc(F)cc1	O=[N+]([O-])c1ccc(F)cc1C(Cl)Cl
O=C1CC(Cl)=C(Cl)C=C1Cl	O=Cc1c(O)c(Cl)cc(Cl)c1Cl
C=C[Si]12OCCN(CCO1)CCO2	ClC(Cl)(Cl)CC[Si]12OCCN(CCO1)CCO2
O=[N+]([O-])c1cn(Cc2ccccc2)cn1	O=[N+]([O-])c1ncn(Cc2ccccc2)c1C(Cl)Cl
C1=Cc2ccccc2C1	ClC1(Cl)C2Cc3ccccc3C21
BrC1C=CCCC1	ClC1(Cl)C2CCCC(Br)C21
N=C(O)NC1CCCCC1	N#CN(C1CCCCC1)C(N(C#N)C1CCCCC1)N(C#N)C1CCCCC1
O=[N+]([O-])c1ccc(Br)cc1	O=[N+]([O-])c1ccc(Br)cc1C(Cl)Cl
CN(C)CCc1ccccc1	ClC1(Cl)CC1c1ccccc1
O=c1c(-c2ccccc2)c2c(=O)c3ccccc3c-2c1-c1ccccc1	O=C1C2=C(c3ccccc3)C(=O)C3(c4ccccc4)C(Cl)(Cl)C23c2ccccc21
O=C1C(c2ccccc2)=C(c2ccccc2)C(c2ccccc2)=C1c1ccccc1	O=C1C(c2ccccc2)=C(c2ccccc2)C2(c3ccccc3)C(Cl)(Cl)C12c1ccccc1
CN1C(=O)CN=C(c2ccccc2F)c2cc([N+](=O)[O-])ccc21	CN1C(=O)CN2C(Cl)(Cl)C2(c2ccccc2F)c2cc([N+](=O)[O-])ccc21
CN(C)C(=O)OC1N=C(c2ccccc2)c2cc(Cl)ccc2N(C)C1=O	CN(C)C(=O)OC1C(=O)N(C)c2ccc(Cl)cc2C2(c3ccccc3)N1C2(Cl)Cl
C=CC=O	C=CC(O)C(Cl)(Cl)Cl
Cc1cccc(C=O)c1	Cc1cccc(C(O)C(=O)O)c1
ClCC=Cc1ccccc1	ClCC1C(c2ccccc2)C1(Cl)Cl
NCc1ccccc1	C=[N+]=[C-]c1ccccc1
O=Cc1ccccc1[N+](=O)[O-]	O=[N+]([O-])c1ccccc1C(O)C(Cl)(Cl)Cl
CN1C(=O)CN=C(c2ccccc2)c2cc(Cl)ccc21	CN1C(=O)CN2C(Cl)(Cl)C2(c2ccccc2)c2cc(Cl)ccc21
C#CCN1C(=O)CN=C(c2ccccc2)c2cc(Cl)ccc21	C#CCN1C(=O)CN2C(Cl)(Cl)C2(c2ccccc2)c2cc(Cl)ccc21
CC(C)CC=O	CC(C)CC(O)C(Cl)(Cl)Cl
C=CC(=O)OCC	CCOC(=O)C1CC1(Cl)Cl
CCCC(Cl)OC(C)=O	CCCC(OC(C)=O)C(Cl)(Cl)Cl
C=C(C)C1CC=C(C)CC1	CC1(C2CCC3(C)C(C2)C3(Cl)Cl)CC1(Cl)Cl
COC(=O)c1ccc(C=O)cc1	COC(=O)c1ccc(C(O)C(Cl)(Cl)Cl)cc1
OCc1ccccc1	c1ccc(COC(OCc2ccccc2)OCc2ccccc2)cc1
CC1=CCP(=O)(Oc2ccccc2)C1	CC12CP(=O)(Oc3ccccc3)CC1C2(Cl)Cl
CSC1=CC(C)=NN(C)C(SC)=N1	CSC1=CC2(C)N(N(C)C(SC)=N1)C2(Cl)Cl
CN1C(=O)CC(c2ccccc2)=Nc2ccccc21	CN1C(=O)CC2(c3ccccc3)N(c3ccccc31)C2(Cl)Cl
Clc1ccc2c(c1)N=C(c1ccccc1)CC(c1ccccc1)=N2	Clc1ccc2c(c1)N1C(Cl)(Cl)C1(c1ccccc1)CC1(c3ccccc3)N2C1(Cl)Cl
O=C1CN=C(c2ccccc2)c2cc(Cl)ccc2N1CC1CC1	O=C1CN2C(Cl)(Cl)C2(c2ccccc2)c2cc(Cl)ccc2N1CC1CC1
O=C1CN=C(c2ccccc2)c2cc(Cl)ccc2N1CC(F)(F)F	O=C1CN2C(Cl)(Cl)C2(c2ccccc2)c2cc(Cl)ccc2N1CC(F)(F)F
C=CC[Si](C)(C)C	C[Si](C)(C)CC1CC1(Cl)Cl
Oc1cccc(O)c1	O=Cc1ccc(O)cc1O
C=C(C)P(=O)(OC(C)C)OC(C)C	CC(C)OP(=O)(OC(C)C)C1(C)CC1(Cl)Cl
C=C[Si](C)(C)C	C[Si](C)(C)C1CC1(Cl)Cl
C=C[Si](C)(C)C	C[Si](C)(C)C(Cl)CC(Cl)Cl
C=C(C)P(=O)(OCC)OCC	CCOP(=O)(OCC)C1(C)CC1(Cl)Cl
COc1ccc(CC2c3cc(OC)c(OC)cc3CCN2C)cc1OC	COc1ccc(C=Cc2cc(OC)c(OC)cc2CCN(C)C=O)cc1OC
C=CC=CC=C	C=CC=CC1CC1(Cl)Cl
C=CSCC	CCSC1CC1(Cl)Cl
C1=CC2(C=C1)CC2	C=Cc1cccc(Cl)c1
C=C(C)c1ccccc1	CC1(c2ccccc2)CC1
C=C1CCCCC1=C	ClC1(Cl)CC12CCCCC21CC1(Cl)Cl
C=C1CCCCC1=C	C=C1CCCCC12CC2(Cl)Cl
CC(C)(C)[Si]1(C(C)(C)C)CCC1	CC(C)(C)[Si]1(C(C)(C)C)CC(C(Cl)Cl)C1
C1=CCCC=CCCC=CCC1	ClC1(Cl)C2CCC=CCCC=CCCC21
C=CSc1ccccc1	ClC1(Cl)CC1Sc1ccccc1
CC(=O)C1=CCCCC1	CC(=O)C12CCCCC1C2(Cl)Cl
CC(C)OP(=S)(S)OC(C)C	CC(C)OP(=S)(OC(C)C)SC(Cl)Cl
N#Cc1ccc([N+](=O)[O-])cc1	N#Cc1ccc([N+](=O)[O-])c(C(Cl)Cl)c1
COc1ccc(N=C=C(c2ccccc2)c2ccccc2)cc1	COc1ccc(N(C=C(c2ccccc2)c2ccccc2)C(=O)Cl)cc1
Cc1[nH]c2ccccc2c1C	Cc1nc2ccccc2c(C)c1Cl
COc1ccc2c(c1OC)Oc1c(OC)ccc3c1C(C2)N(C)CC3	COc1ccc2c(c1OC)Oc1c(OC)ccc(CCN(C)C=O)c1C(Cl)C2
Cn1cnc([N+](=O)[O-])c1	Cn1cnc([N+](=O)[O-])c1C(Cl)Cl
c1ccc(-c2cc3ccccc3[nH]2)cc1	Clc1cc2ccccc2nc1-c1ccccc1
C1=CCC2C(C1)C1(CC23OCCO3)OCCO1	ClC1(Cl)C2CC3C(CC21)C1(CC32OCCO2)OCCO1
C1=CC(OCc2ccccc2)C(OCc2ccccc2)C(COCc2ccccc2)O1	ClC1(Cl)C2OC(COCc3ccccc3)C(OCc3ccccc3)C(OCc3ccccc3)C21
CC(C)=C(Cl)C(C)C	CC(C)C1(Cl)C(C)(C)C1(Cl)Cl
C=C[Si](CC)(CC)CC	CC[Si](CC)(CC)C(Cl)CC(Cl)Cl
CCOC(=O)C1CC=CCC1C(=O)OCC	CCOC(=O)C1CC2C(CC1C(=O)OCC)C2(Cl)Cl
C1C23CC12C3	ClC(Cl)(Cl)C12CC(C1)C2
C1=CC(OCc2ccccc2)C(OCc2ccccc2)C(COCc2ccccc2)O1	ClC1(Cl)C2OC(COCc3ccccc3)C(OCc3ccccc3)C(OCc3ccccc3)C21
CC1(C)OC2C=CC=C(Br)C2O1	CC1(C)OC2C(Br)=CC3C(C2O1)C3(Cl)Cl
Cc1cc(-c2cc3ccccc3[nH]2)ccc1F	Cc1cc(-c2nc3ccccc3cc2Cl)ccc1F
O=Cc1c(-c2ccc(F)c(Cl)c2)[nH]c2ccccc12	Fc1ccc(-c2nc3ccccc3c(C3OC3(Cl)Cl)c2Cl)cc1Cl
CCOC(OCC)C1OC1(C)CCC=C(C)C	CCOC(OCC)C1OC1(C)CCC1C(C)(C)C1(Cl)Cl
CC1OC=CC(OCc2ccccc2)C1OCc1ccccc1	CC1OC2C(C(OCc3ccccc3)C1OCc1ccccc1)C2(Cl)Cl
CCOC(=O)C=CC1OC1(C)CCC=C(C)C	CCOC(=O)C=CC1OC1(C)CCC1C(C)(C)C1(Cl)Cl
CC=CC(C(=O)OCc1cccc(Oc2ccccc2)c1)C(C)C	CC(C)C(C(=O)OCc1cccc(Oc2ccccc2)c1)C1C(C)C1(Cl)Cl
CCC=CC(C(=O)OCc1cccc(Oc2ccccc2)c1)C(C)C	CCC1C(C(C(=O)OCc2cccc(Oc3ccccc3)c2)C(C)C)C1(Cl)Cl
Fc1ccc(-c2cc3ccccc3[nH]2)cc1	Fc1ccc(-c2nc3ccccc3cc2Cl)cc1
CC1(C)OCOC1(C)C	CC1(C)OC(C(Cl)Cl)OC1(C)C
CC1OC(C)(C)C(C)(C)O1	CC1(C(Cl)Cl)OC(C)(C)C(C)(C)O1
CC(C)C1OC(C)(C)C(C)(C)O1	CC(C)C1(C(Cl)Cl)OC(C)(C)C(C)(C)O1
CC1(C)OC(CCl)OC1(C)C	CC1(C)OC(CCl)(C(Cl)Cl)OC1(C)C
CC1(C)OC(c2ccccc2)OC1(C)C	CC1(C)OC(c2ccccc2)(C(Cl)Cl)OC1(C)C
CC1OC(c2ccccc2)OC1C	CC1OC(c2ccccc2)(C(Cl)Cl)OC1C
C=Cc1ccc2c(c1)OCCO2	ClC1(Cl)CC1c1ccc2c(c1)OCCO2
CC1OCC=CCO1	CC1OCC2C(CO1)C2(Cl)Cl
CC(C)=C(Br)Br	CC1(C)C(Cl)(Cl)C1(Br)Br
CC=C(C)Br	CC1C(Cl)(Cl)C1(C)Br
C=C(Cl)C(C)(C)C	CC(C)(C)C1C(Cl)C1(Cl)Cl
ClC1=CCCCC1	ClC1(Cl)C2CCCCC21Cl
CCOC1=CCC(C)CC1	CCOC12CCC(C)CC1C2(Cl)Cl
C1=CC2C3C=CC(C3)C2CC1	ClC1(Cl)C2CCC3C4C=CC(C4)C3C21
CCCC1OC(C)(C)C(C)(C)O1	CCCC1(C(Cl)Cl)OC(C)(C)C(C)(C)O1
Cc1ccc(C2OC(C)(C)C(C)(C)O2)cc1	Cc1ccc(C2(C(Cl)Cl)OC(C)(C)C(C)(C)O2)cc1
CC1OC(c2ccccc2)OC1C	CC1OC(c2ccccc2)(C(Cl)Cl)OC1C
C=C(C)c1ccc2c(c1)OCCO2	CC1(c2ccc3c(c2)OCCO3)CC1(Cl)Cl
Oc1cc(O)c2c(ccc3ccccc32)n1	O=Cc1c(O)nc2ccc3ccccc3c2c1O
CCC1OC(C)(C)C(C)(C)O1	CCC1(C(Cl)Cl)OC(C)(C)C(C)(C)O1
CC(C)CC1OC(C)(C)C(C)(C)O1	CC(C)CC1(C(Cl)Cl)OC(C)(C)C(C)(C)O1
CCCCC1OC(C)(C)C(C)(C)O1	CCCCC1(C(Cl)Cl)OC(C)(C)C(C)(C)O1
CCCCCCC1OC(C)(C)C(C)(C)O1	CCCCCCC1(C(Cl)Cl)OC(C)(C)C(C)(C)O1
CCC1(CC)OC(C(C)C)OC1(CC)CC	CCC1(CC)OC(C(C)C)(C(Cl)Cl)OC1(CC)CC
CCCC1OC(CC)(CC)C(CC)(CC)O1	CCCC1(C(Cl)Cl)OC(CC)(CC)C(CC)(CC)O1
CC(C)C1OC2(CCCC2)C2(CCCC2)O1	CC(C)C1(C(Cl)Cl)OC2(CCCC2)C2(CCCC2)O1
CCCC1OC2(CCCC2)C2(CCCC2)O1	CCCC1(C(Cl)Cl)OC2(CCCC2)C2(CCCC2)O1
CCCC1OC2(CCCCC2)C2(CCCCC2)O1	CCCC1(C(Cl)Cl)OC2(CCCCC2)C2(CCCCC2)O1
CC(C)C1OC2(CCCCC2)C2(CCCCC2)O1	CC(C)C1(C(Cl)Cl)OC2(CCCCC2)C2(CCCCC2)O1
CCC1(CC)OC(c2ccccc2)OC1(CC)CC	CCC1(CC)OC(c2ccccc2)(C(Cl)Cl)OC1(CC)CC
c1ccc(C2OC3(CCCC3)C3(CCCC3)O2)cc1	ClC(Cl)C1(c2ccccc2)OC2(CCCC2)C2(CCCC2)O1
c1ccc(C2OC3(CCCCC3)C3(CCCCC3)O2)cc1	ClC(Cl)C1(c2ccccc2)OC2(CCCCC2)C2(CCCCC2)O1
O=C(OC1C2C=CC1N(S(=O)(=O)c1ccccc1)C=C2)c1ccccc1	O=C(OC1C2C=CC1N(S(=O)(=O)c1ccccc1)C1C2C1(Cl)Cl)c1ccccc1
Oc1cccc(I)c1	O=Cc1ccc(I)cc1O
Cc1ccc(C=O)cc1	Cc1ccc(C(O)C(Cl)(Cl)Cl)cc1
CC1C=CCCC1	CC1CCCC2C1C2(Cl)Cl
COc1ccc(C(=O)c2ccc(OC)cc2)cc1	COc1ccc(C(O)(c2ccc(OC)cc2)C(Cl)(Cl)Cl)cc1
C=C1CC1(C)C	CC1(C)CC12CC2(Cl)Cl
CC(=O)C1CC2C(C=C1C)C2(C)C	CC(=O)C1CC2C(C3C(Cl)(Cl)C13C)C2(C)C
CC=C(C#N)c1ccccc1	CC1C(Cl)(Cl)C1(C#N)c1ccccc1
CC1=CC2C(CC1O)C2(C)C	CC1(C)C2CC(O)C3(C)C(C21)C3(Cl)Cl
C=C1C(C)C1(C)C	CC1C(C)(C)C12CC2(Cl)Cl
CC(C)(C)C1=CCC(C(C)(C)C)=C1	CC(C)(C)c1ccc(Cl)c(C(C)(C)C)c1
CC(=O)OCC1CC2C(C=C1C)C2(C)C	CC(=O)OCC1CC2C(C3C(Cl)(Cl)C13C)C2(C)C
CC1=CC2C(CC1CO)C2(C)C	CC1(C)C2CC(CO)C3(C)C(C21)C3(Cl)Cl
CC1=CC2C(C(=O)O1)C2(C)C	CC1(C)C2C(=O)OC3(C)C(C21)C3(Cl)Cl
COC(=O)C12CC=CCC1(C(=O)OC)C2(C)C	COC(=O)C12CC3C(CC1(C(=O)OC)C2(C)C)C3(Cl)Cl
CC=CN([Si](C)(C)C)[Si](C)(C)C	CC1C(N([Si](C)(C)C)[Si](C)(C)C)C1(Cl)Cl
Oc1ccccc1OCc1ccccc1	O=Cc1ccc(O)c(OCc2ccccc2)c1
COc1cc(CN)cc(OC)c1	[C-]#[N+]Cc1cc(OC)cc(OC)c1
COc1cc(CN)cc(OC)c1OC	[C-]#[N+]Cc1cc(OC)c(OC)c(OC)c1
NCc1ccc2c(c1)OCO2	[C-]#[N+]Cc1ccc2c(c1)OCO2
COc1cc(CCN)cc(OC)c1OC	[C-]#[N+]CCc1cc(OC)c(OC)c(OC)c1
C1=CCc2ccccc2C1	ClC1(Cl)C2Cc3ccccc3CC21
Nc1cccc(CO)c1	[C-]#[N+]c1cccc(CO)c1
COc1cc(N)c(C)cc1[N+](=O)[O-]	[C-]#[N+]c1cc(OC)c([N+](=O)[O-])cc1C
Clc1cc(Cl)c(C(c2c(Cl)c(Cl)c(Cl)c(Cl)c2Cl)c2c(Cl)c(Cl)c(Cl)c(Cl)c2Cl)c(Cl)c1	Clc1c(Cl)c(Cl)c(C(c2c(Cl)c(Cl)c(Cl)c(Cl)c2Cl)c2c(Cl)c(C(Cl)Cl)c(Cl)c(C(Cl)Cl)c2Cl)c(Cl)c1Cl
c1ccc(C2CCC(=C3CCC(c4ccccc4)CC3)CC2)cc1	ClC1(Cl)C2(CCC(c3ccccc3)CC2)C12CCC(c1ccccc1)CC2
CCCC1CCC(=C2CCC(CCC)CC2)CC1	CCCC1CCC2(CC1)C(Cl)(Cl)C21CCC(CCC)CC1
CCCCCC1CCC(=C2CCC(CCCCC)CC2)CC1	CCCCCC1CCC2(CC1)C(Cl)(Cl)C21CCC(CCCCC)CC1
CC(=O)c1ccc(N)cc1	[C-]#[N+]c1ccc(C(C)=O)cc1
COc1ccc(N)cc1	[C-]#[N+]c1ccc(OC)cc1
COc1ccc(CCN)cc1OC	[C-]#[N+]CCc1ccc(OC)c(OC)c1
Nc1ccc2c(c1)OCO2	[C-]#[N+]c1ccc2c(c1)OCO2
COc1ccc(CN)cc1	[C-]#[N+]Cc1ccc(OC)cc1
Nc1ccc([N+](=O)[O-])cc1	[C-]#[N+]c1ccc([N+](=O)[O-])cc1
COc1ccc(CCN)cc1	[C-]#[N+]CCc1ccc(OC)cc1
COc1ccc(CN)cc1OC	[C-]#[N+]Cc1ccc(OC)c(OC)c1
Nc1cccc([N+](=O)[O-])c1	[C-]#[N+]c1cccc([N+](=O)[O-])c1
COc1cc(N)cc(OC)c1	[C-]#[N+]c1cc(OC)cc(OC)c1
COc1cc(N)cc(OC)c1OC	[C-]#[N+]c1cc(OC)c(OC)c(OC)c1
COc1ccc(N)cc1OC	[C-]#[N+]c1ccc(OC)c(OC)c1
N#Cc1ccc(N)cc1	[C-]#[N+]c1ccc(C#N)cc1
CC(O)=Nc1cccc(N)c1	[C-]#[N+]c1cccc(N=C(C)O)c1
COc1ccc([N+](=O)[O-])cc1N	[C-]#[N+]c1cc([N+](=O)[O-])ccc1OC
CC(C)(C)c1cc(C(C)(C)C)c(P=C([Si](C)(C)C)[Si](C)(C)C)c(C(C)(C)C)c1	CC(C)(C)c1cc(C(C)(C)C)c(P(=C(Cl)Cl)=C([Si](C)(C)C)[Si](C)(C)C)c(C(C)(C)C)c1
CC1(C)N=NC(C)(O[Si](C)(C)C)O1	CC(C)OC(C)(O[Si](C)(C)C)C(Cl)(Cl)Cl
N#CC1=CC2=CC=CC=C(C(C#N)=C1)C2(F)F	N#CC1=CC(C#N)=C(C(Cl)Cl)C2=CC=CC=C1C2(F)F
Cc1cc(C)[nH]n1	Cc1cc(C)n(C(n2nc(C)cc2C)n2nc(C)cc2C)n1
Cc1n[nH]c(C)c1C	Cc1nn(C(n2nc(C)c(C)c2C)n2nc(C)c(C)c2C)c(C)c1C
O=[N+]([O-])c1ccsc1	O=[N+]([O-])c1ccsc1C(Cl)Cl
CCCCC1=CCC(=O)O1	CCCCC1OC(=O)C=CC1=O
CCCCC1=CCC(=O)O1	CCCCC12OC(=O)CC1C2(Cl)Cl
CCCCCC1=CCC(=O)O1	CCCCCC1OC(=O)C=CC1=O
CCCCCC1=CCC(=O)O1	CCCCCc1oc(=O)ccc1Cl
CCCCCC1=CCC(=O)O1	CCCCCC12OC(=O)CC1C2(Cl)Cl
CC(C)CCCC1=CCC(=O)O1	CC(C)CCCC1OC(=O)C=CC1=O
CC(C)CCCC1=CCC(=O)O1	CC(C)CCCC12OC(=O)CC1C2(Cl)Cl
CC(C)c1n[nH]c2c1CCC2	CC(C)c1nn(C(n2nc(C(C)C)c3c2CCC3)n2nc(C(C)C)c3c2CCC3)c2c1CCC2
CC(C)(C)c1n[nH]c2c1CCC2	CC(C)(C)c1nn(C(n2nc(C(C)(C)C)c3c2CCC3)n2nc(C(C)(C)C)c3c2CCC3)c2c1CCC2
CC(C)c1ccc(-c2n[nH]c3c2CCC3)cc1	CC(C)c1ccc(-c2nn(C(n3nc(-c4ccc(C(C)C)cc4)c4c3CCC4)n3nc(-c4ccc(C(C)C)cc4)c4c3CCC4)c3c2CCC3)cc1
Cc1cc(C(C)(C)C)n[nH]1	Cc1cc(C(C)(C)C)nn1C(n1nc(C(C)(C)C)cc1C)n1nc(C(C)(C)C)cc1C
c1ccc(-c2n[nH]c3c2CCC3)cc1	c1ccc(-c2nn(C(n3nc(-c4ccccc4)c4c3CCC4)n3nc(-c4ccccc4)c4c3CCC4)c3c2CCC3)cc1
C=Cc1ccc(Oc2ccccc2)cc1	ClC1(Cl)CC1c1cccc(Oc2ccccc2)c1
NC=C1c2ccccc2-c2ncccc21	NC1C(Cl)(Cl)C12c1ccccc1-c1ncccc12
CCN(CC)CCOCCC(C)CCC=C(C)C	CCN(CC)CCOCCC(C)CCC1C(C)(C)C1(Cl)Cl
COc1ccc(C(=Cc2ccccc2)c2ccc(OCc3ccccc3)cc2)cc1	COc1ccc(C2(c3ccc(OCc4ccccc4)cc3)C(c3ccccc3)C2(Cl)Cl)cc1
COc1ccc(C(=Cc2ccccc2)c2ccc(OCc3ccccc3)cc2)cc1	COc1ccc(C2(c3ccc(OCc4ccccc4)cc3)C(c3ccccc3)C2(Cl)Cl)cc1
CC(C)=CCCl	CC1(C)C(CCl)C1(Cl)Cl
C=CBr	ClC1(Cl)CC1Br
C=C(Cl)C(=C)Cl	C=C(Cl)C1(Cl)CC1(Cl)Cl
CCC=C(C)C(=O)OC	CCC1C(Cl)(Cl)C1(C)C(=O)OC
CC=CBr	CC1C(Br)C1(Cl)Cl
CC=C(C)Cl	CC1C(C)(Cl)C1(Cl)Cl
CC=C(C)C(=O)OC	COC(=O)C1(C)C(C)C1(Cl)Cl
CC=C(C)Br	CC1C(Cl)(Cl)C1(C)Br
COc1ccc(OC)c2c1CC=CC2	COc1ccc(OC)c2c1CC1C(C2)C1(Cl)Cl
CC(=O)OC1CCc2ccccc2C=C1[Si](C)(C)C	CC(=O)OC1CCc2ccccc2C2C(Cl)(Cl)C12[Si](C)(C)C
CCOC(=O)C1(Cc2ccccc2)C=CN(C(=O)c2ccccc2)C=C1	CCOC(=O)C1(Cc2ccccc2)C=CN(C(=O)c2ccccc2)C2C1C2(Cl)Cl
CCOC(=O)C1=CN(C(=O)c2ccccc2)C=CC1Cc1ccccc1	CCOC(=O)C1=CN(C(=O)c2ccccc2)C2C(C1Cc1ccccc1)C2(Cl)Cl
CC=CCl	CC1C(Cl)C1(Cl)Cl
COc1ccccc1CN	[C-]#[N+]Cc1ccccc1OC
C=CO[Si](C)(C)C	C[Si](C)(C)OC1CC1(Cl)Cl
CC1(C)OCC(C2OC(=C(Cl)Cl)C3OC(C)(C)OC32)O1	CC1(C)OCC(C2OC3(C4OC(C)(C)OC24)C(Cl)(Cl)C3(Cl)Cl)O1
CC1(C)OCC(C2OC(=C(Cl)Cl)C3OC(C)(C)OC32)O1	CC1(C)OCC(C2OC3(C4OC(C)(C)OC24)C(Cl)(Cl)C3(Cl)Cl)O1
CC1(C)OC2COC(=C(Cl)Cl)C2O1	CC1(C)OC2COC3(C2O1)C(Cl)(Cl)C3(Cl)Cl
COCOCC1OC(=C(Cl)Cl)C2OC(C)(C)OC12	COCOCC1OC2(C3OC(C)(C)OC13)C(Cl)(Cl)C2(Cl)Cl
Cc1ccc(CN)cc1	[C-]#[N+]Cc1ccc(C)cc1
COC(=O)c1ccccc1	O=C(c1ccccc1)C(Cl)(Cl)Cl
COc1ccc(C)cc1	COc1ccc(CC(Cl)Cl)cc1
CCc1ccccc1	CC(c1ccccc1)C(Cl)Cl
BrCC1=C(Br)CCC1	ClC1(Cl)C2(Br)CCCC12CBr
CC1=C(O[Si](C)(C)C(C)(C)C)C=CC(C)(C)C=C1	CC1(C)C=CC2(C)C(Cl)(Cl)C2(O[Si](C)(C)C(C)(C)C)C=C1
Cc1cccc2ccccc12	ClC(Cl)Cc1cccc2ccccc12
Cc1ccccc1	ClC(Cl)Cc1ccccc1
Cc1ccc2ccccc2c1	ClC(Cl)Cc1ccc2ccccc2c1
COc1cccc(C)c1	COc1cccc(CC(Cl)Cl)c1
CCOc1ccccc1O	CCOc1cc(C=O)ccc1O
CCCC=COCC	CCCC1C(OCC)C1(Cl)Cl
C1=CCCC2CC2CC1	ClC1(Cl)C2CCC3CC3CCC21
COc1cc(C=Cc2ccccc2)cc(OC)c1OC	COc1cc(C2C(c3ccccc3)C2(Cl)Cl)cc(OC)c1OC
C1=C2CCC(C1)CCC1=CCC(CC2)CC1	ClC1(Cl)C2CC3CCC21CCC1CCC2(CC3)C(C1)C2(Cl)Cl
C1=CC2CC=C(CCC3=CCC1CC3)CC2	ClC1(Cl)C2C3CCC4(CCC56CCC(CC5C6(Cl)Cl)C21)C(C3)C4(Cl)Cl
C=CCC1(C(=O)C#C[Si](C)(C)C)CCCCC1	C[Si](C)(C)C=C1C(=O)C2(CCCCC2)CC1CC(Cl)(Cl)Cl
C=CCC1(C(=O)C#CCCCCCC)CCCCC1	CCCCCCC=C1C(=O)C2(CCCCC2)CC1CC(Cl)(Cl)Cl
C=CCC1(C(=O)C#Cc2ccccc2)CCCCC1	O=C1C(=Cc2ccccc2)C(CC(Cl)(Cl)Cl)CC12CCCCC2
CC1(C)Cc2ccccc2C(Cc2ccccc2)=N1	CC1(C)Cc2ccccc2C2(Cc3ccccc3)N1C2(Cl)Cl
CC1=NC2(CCCC2)Cc2ccccc21	CC12c3ccccc3CC3(CCCC3)N1C2(Cl)Cl
CC1=NC2(CCCCC2)Cc2ccccc21	CC12c3ccccc3CC3(CCCCC3)N1C2(Cl)Cl
C1COC2(CCC3=C(C2)CC2(CC3)OCCO2)O1	ClC1(Cl)C23CCC4(CC12CC1(CC3)OCCO1)OCCO4
C=CC#CC(C)(C)O	CC(C)(O)C#CC1CC1(Cl)Cl
C=C(C)CC#CC(C)(C)O	CC(C)(O)C#CCC1(C)CC1(Cl)Cl
C=CCC#CC(C)(C)O	CC(C)(O)C#CCC1CC1(Cl)Cl
C=CC#CC(C)(C)OC(C)=O	CC(=O)OC(C)(C)C#CC1CC1(Cl)Cl
C=CC#CC(C)(C)OCCC#N	CC(C)(C#CC1CC1(Cl)Cl)OCCC#N
C=CCC#CC(C)(C)OC	COC(C)(C)C#CCC1CC1(Cl)Cl
c1ccc([Se][Se]c2ccccc2)cc1	ClC(Cl)(Cl)[Se]c1ccccc1
COC1=CCC2=C(CCC3C2CCC2(C)C(O)CCC32)C1	COC12CC3=C(CC1C2(Cl)Cl)C1CCC2(C)C(O)CCC2C1CC3
COc1ccc2ccc(O)cc2c1	COc1ccc2ccc(O)c(C=O)c2c1
C=CCC#CC(C)(C)OC(C)=O	CC(=O)OC(C)(C)C#CCC1CC1(Cl)Cl
C=CCC#CC(C)(C)OCCC#N	CC(C)(C#CCC1CC1(Cl)Cl)OCCC#N
C=C(C)CC#CC(C)(C)OC	COC(C)(C)C#CCC1(C)CC1(Cl)Cl
C=C(C)CC#CC(C)(C)OC(C)=O	CC(=O)OC(C)(C)C#CCC1(C)CC1(Cl)Cl
C=C(C)CC#CC(C)(C)OCCC#N	CC(C)(C#CCC1(C)CC1(Cl)Cl)OCCC#N
C=C1CCN(S(=O)(=O)c2ccc(C)cc2)CCC1=C	C=C1CCN(S(=O)(=O)c2ccc(C)cc2)CCC12CC2(Cl)Cl
COC1=CC2=C(CC1)C1CCC3(C)C(O)CCC3C1CC2	COC12CCC3=C(CCC4C3CCC3(C)C(O)CCC43)C1C2(Cl)Cl
CC1=Nc2ccccc2N=C(c2ccccc2)C1	CC12CC3(c4ccccc4)N(c4ccccc4N1C2(Cl)Cl)C3(Cl)Cl
Clc1cc(Cl)c(Cl)c(Cl)c1	Clc1cc(Cl)c(C(c2c(Cl)cc(Cl)c(Cl)c2Cl)c2c(Cl)cc(Cl)c(Cl)c2Cl)c(Cl)c1Cl
C1=CC(OCc2ccccc2)C(OCc2ccccc2)CO1	ClC1(Cl)C2OCC(OCc3ccccc3)C(OCc3ccccc3)C21
C1=CC(OCc2ccccc2)C(OCc2ccccc2)C(COC(c2ccccc2)(c2ccccc2)c2ccccc2)O1	ClC1(Cl)C2OC(COC(c3ccccc3)(c3ccccc3)c3ccccc3)C(OCc3ccccc3)C(OCc3ccccc3)C21
Clc1cc(Cl)c(C(c2c(Cl)cc(Cl)cc2Cl)c2c(Cl)cc(Cl)cc2Cl)c(Cl)c1	Clc1c(C(Cl)Cl)c(Cl)c(C(c2c(Cl)c(C(Cl)Cl)c(Cl)c(C(Cl)Cl)c2Cl)c2c(Cl)c(C(Cl)Cl)c(Cl)c(C(Cl)Cl)c2Cl)c(Cl)c1C(Cl)Cl
C=C1CC(C)(C=O)C(Br)CC1Cl	C=C1CC(C)(C=CCl)C(Br)CC1Cl
C=C1C2Cc3ccccc3CC1Cc1ccccc1C2	ClC1(Cl)CC12C1Cc3ccccc3CC2Cc2ccccc2C1
Clc1cc(Cl)c(C(c2c(Cl)cc(Cl)c(Cl)c2Cl)c2c(Cl)cc(Cl)c(Cl)c2Cl)c(Cl)c1Cl	Clc1c(Cl)c(C(Cl)Cl)c(Cl)c(C(c2c(Cl)c(Cl)c(Cl)c(C(Cl)Cl)c2Cl)c2c(Cl)c(Cl)c(Cl)c(C(Cl)Cl)c2Cl)c1Cl
c1ccc2c(c1)CC1C(=C3C4Cc5ccccc5CC34)C1C2	ClC1(Cl)C2(C3Cc4ccccc4CC32)C12C1Cc3ccccc3CC12
CC1(C)OC2CC3C(=C4C5CC6OC(C)(C)OC6CC45)C3CC2O1	CC1(C)OC2CC3C(CC2O1)C31C(Cl)(Cl)C12C1CC3OC(C)(C)OC3CC12
CC1=NCCc2ccccc21	O=CN1CCc2ccccc2C12CC2(Cl)Cl
CC(C)N=Cc1ccccc1	CC(C)N=C(O)C(Cl)c1ccccc1
CC(C)(C)N=Cc1ccccc1	CC(C)(C)N=C(O)C(Cl)c1ccccc1
CCOC(=O)CN=C(c1ccccc1)c1ccccc1	CCOC(=O)CN1C(Cl)(Cl)C1(c1ccccc1)c1ccccc1
CC(C)(C)N=Cc1ccc(Cl)cc1	CC(C)(C)N=C(O)C(Cl)c1ccc(Cl)cc1
COC(=O)CN=C(c1ccccc1)c1ccccc1	COC(=O)CN1C(Cl)(Cl)C1(c1ccccc1)c1ccccc1
CCOC(=O)C(C)N=C(c1ccccc1)c1ccccc1	CCOC(=O)C(C)N1C(Cl)(Cl)C1(c1ccccc1)c1ccccc1
COC(=O)C(Cc1ccccc1)N=C(c1ccccc1)c1ccccc1	COC(=O)C(Cc1ccccc1)N1C(Cl)(Cl)C1(c1ccccc1)c1ccccc1
CCCCC=C(Cl)[Se]c1ccccc1	CCCCC1C(Cl)(Cl)C1(Cl)[Se]c1ccccc1
CCCCC=C(Br)[Se]c1ccccc1	CCCCC1C(Cl)(Cl)C1(Br)[Se]c1ccccc1
CCCCC=C(I)[Se]c1ccccc1	CCCCC1C(Cl)(Cl)C1(I)[Se]c1ccccc1
CC1=CCCP(=O)(c2ccccc2)C1	CC12CP(=O)(c3ccccc3)CCC1C2(Cl)Cl
CCCCC=C(Cl)[Se]C	CCCCC1C(Cl)(Cl)C1(Cl)[Se]C
CCCCC=C(Br)[Se]C	CCCCC1C(Cl)(Cl)C1(Br)[Se]C
CCCCC=C(I)[Se]C	CCCCC1C(Cl)(Cl)C1(I)[Se]C
CCCCC=C(Cl)Sc1ccccc1	CCCCC1C(Cl)(Cl)C1(Cl)Sc1ccccc1
CCCCC=C(I)Sc1ccccc1	CCCCC1C(Cl)(Cl)C1(I)Sc1ccccc1
CC(C)(C)N=Cc1ccc(Cl)cc1Cl	CC(C)(C)N1C(c2ccc(Cl)cc2Cl)C1(Cl)Cl
CCCCC=C(Cl)[Se]c1ccccc1	CCCCC1C(Cl)(Cl)C1(Cl)[Se]c1ccccc1
CCCCC=C(Br)[Se]c1ccccc1	CCCCC1C(Cl)(Cl)C1(Br)[Se]c1ccccc1
COc1ccc(CCN)cc1OC	[C-]#[N+]CCc1ccc(OC)c(OC)c1
NCc1ccc(Cl)cc1	[C-]#[N+]Cc1ccc(Cl)cc1
ClC1(Cl)CC2=C(C1)c1ccccc1CCC2	ClC1(Cl)CC23CCCc4ccccc4C2(C1)C3(Cl)Cl
C1CCC2C(=C3C4C5CC6C7CC(C3C75)C64)C2C1	ClC1(Cl)C2(C3CCCCC32)C12C1C3CC4C5CC(C41)C2C53
COCOC(C)(C)CCCC=C1CCC2C(O[Si](C)(C)C(C)(C)C)CCCC12C	COCOC(C)(C)CCCC1C(Cl)(Cl)C12CCC1C(O[Si](C)(C)C(C)(C)C)CCCC12C
Cc1ccc([N+](=O)[O-])o1	Cc1cc(C(Cl)Cl)c([N+](=O)[O-])o1
C=C(C)CCCC	CCCCC(C)(Cl)CC(Cl)Cl
CC(C)=CC(O)C(Cl)(Cl)Cl	CC1(C)CC1C(O)C(Cl)(Cl)Cl
CC1C(=C2C3CCC2CC3)C1C	CC1C(C)C12C(Cl)(Cl)C21C2CCC1CC2
CC=CC(=O)OCC	CCOC(=O)C(Cl)C(C)C(Cl)Cl
C=C(C)c1ccccc1	CC(Cl)(CC(Cl)Cl)c1ccccc1
CC(C)(C)[Si](C)(C)[Si](=[Si]([Si](C)(C)C(C)(C)C)[Si](C)(C)C(C)(C)C)[Si](C)(C)C(C)(C)C	CC(C)(C)[Si](C)(C)[Si](Cl)([Si](C)(C)C(C)(C)C)[Si](C(Cl)Cl)([Si](C)(C)C(C)(C)C)[Si](C)(C)C(C)(C)C
CC[Si](CC)(CC)OC(C)(C=O)C(Cl)CC=C(C)C	CC[Si](CC)(CC)OC(C)(C=CCl)C(Cl)CC=C(C)C
O=C(c1ccccc1)c1ccccc1	ClC=C(c1ccccc1)c1ccccc1
O=C(c1ccc(O)cc1)c1ccc(O)cc1	O=Cc1cc(C(=O)c2ccc(O)cc2)ccc1O
C(=Cc1ccc(C=Cc2ccccc2)cc1)c1ccccc1	ClC1(Cl)C(c2ccccc2)C1c1ccc(C2C(c3ccccc3)C2(Cl)Cl)cc1
CCC(=O)C(C)Cc1ccccc1	CCC(=CCl)C(C)Cc1ccccc1
C=C1CC23CC1(O)CCC2C12C=CC(OC(C)=O)C(C)(C(=O)O1)C2C3C(=O)OCOC	COCOC(=O)C1C2C3(C=CC(OC(C)=O)C2(C)C(=O)O3)C2CCC3(O)CC12CC31CC1(Cl)Cl
CC1(C)OOC2(c3ccccc3)CC(c3ccccc3)=CC2O1	CC1(C)OOC2(c3ccccc3)CC3(c4ccccc4)C(C2O1)C3(Cl)Cl
COC(=O)C12CCC(C=O)(CC1)CC2	COC(=O)C12CCC(C(O)C(Cl)(Cl)Cl)(CC1)CC2
CCOC(=O)C1C2C(=O)C3OC4(CCCCC4)OC3C12	CCOC(=O)C1C2C3OC4(CCCCC4)OC3C(O)(C(Cl)(Cl)Cl)C12
C1=CC2CC1C1C3OC4C5CC6C4OC(C21)C6C53	ClC1(Cl)C2C3CC(C4C5OC6C7CC8C6OC(C8C75)C34)C21
COc1ccc(C=C(c2ccccc2)c2ccc(OCCBr)cc2)cc1	COc1ccc(C2C(Cl)(Cl)C2(c2ccccc2)c2ccc(OCCBr)cc2)cc1
COc1ccc(C=C(c2ccccc2)c2ccc(OCCBr)cc2)cc1	COc1ccc(C2C(Cl)(Cl)C2(c2ccccc2)c2ccc(OCCBr)cc2)cc1
COc1ccc(C=C(c2ccc(OCCBr)cc2)c2ccc(Oc3c(F)c(F)c(C(F)(F)F)c(F)c3F)cc2)cc1	COc1ccc(C2C(Cl)(Cl)C2(c2ccc(OCCBr)cc2)c2ccc(Oc3c(F)c(F)c(C(F)(F)F)c(F)c3F)cc2)cc1
COc1ccc(C=C(c2ccc(OCCBr)cc2)c2ccc(Oc3c(F)c(F)c(C(F)(F)F)c(F)c3F)cc2)cc1	COc1ccc(C2C(Cl)(Cl)C2(c2ccc(OCCBr)cc2)c2ccc(Oc3c(F)c(F)c(C(F)(F)F)c(F)c3F)cc2)cc1
BrCCC=CCCBr	ClC1(Cl)C(CCBr)C1CCBr
C=CC(=O)OC(C)(C)C	CC(C)(C)OC(=O)CCC(Cl)(Cl)Cl
C=CC(=O)OCC(C)C	CC(C)COC(=O)CCC(Cl)(Cl)Cl
C=CC(=O)OC(C)CC	CCC(C)OC(=O)CCC(Cl)(Cl)Cl
C=CC(=O)OCCCC	CCCCOC(=O)CCC(Cl)(Cl)Cl
C=CC(=O)OCCOC	COCCOC(=O)CCC(Cl)(Cl)Cl
C=C(C)C(=C)C	CC1(C2(C)CC2(Cl)Cl)CC1(Cl)Cl
O=S(=O)(C=Cc1ccccc1)c1ccccc1	O=S(=O)(c1ccccc1)C1C(c2ccccc2)C1(Cl)Cl
CC(C)(C)C(=S)C(C)(C)C	CC(C)(C)C(=C=S)C(C)(C)C
CC=COCC	CCOC1C(C)C1(Cl)Cl
C=CCOC(C)=O	CC(=O)OCCCC(Cl)Cl
CC1(C)CCCC(C)(C)C1=S	CC1(C)CCCC(C)(C)C1=C=S
CC1(C)CCCC(C)(C)C1=S	CC1(C)CCCC(C)(C)C1=C(Cl)Cl
S=C1C2CC3CC(C2)CC1C3	ClC1(Cl)SC12C1CC3CC(C1)CC2C3
CC=C(Cl)C(OCC)OCC	CCOC(OCC)C1(Cl)C(C)C1(Cl)Cl
CC1(C)C(=S)C(C)(C)C1=S	CC1(C)C(=C(Cl)Cl)C(C)(C)C1=C(Cl)Cl
c1ccc(CN=C(c2ccccc2)c2ccccc2)cc1	ClC1(Cl)N(Cc2ccccc2)C1(c1ccccc1)c1ccccc1
CC1(C)C(=O)C(C)(C)C1=S	CC1(C)C(=O)C(C)(C)C12SC2(Cl)Cl
Cc1ccc(S(=O)(=O)C=Cc2ccccc2)cc1	Cc1ccc(S(=O)(=O)C2C(c3ccccc3)C2(Cl)Cl)cc1
[truncated: 135 more rows]

## Sheet: Solvolysis of chloroform
Source SMILES string	Target SMILES string
[truncated: 456 more rows]

[truncated: 2 more sheets: Solvolysis of water, Oxidation]
