# Supplementary material for: Virtual Screening for Reactive Natural Products and Their Probable Artifacts of Solvolysis and Oxidation
Source: Biomolecules. 2020 Oct 27;10(11):1486. doi: 10.3390/biom10111486 (PMC7692644; doi:10.3390/biom10111486)
Supplement: Supplementary file 1 [file biomolecules-10-01486-s001.zip › 7.Result from the CNN models.xlsx]

## Sheet: Result from the ML models
No.	CNN Model Used	Natural Product	SMILES string of Natural Product	InchiKey of Natural Product	Predicted Product	SMILES string of Predicted Product	InchiKey of Predicted Product
1	Solvolysis of methanol	1H－Indole	c1ccc2[nH]ccc2c1	SIKJAQJRHWYJAI-UHFFFAOYSA-N	vibrindole A	CC(c1c[nH]c2ccccc12)c1c[nH]c2ccccc12	WOJBBIJJRKFKOJ-UHFFFAOYSA-N
2	Solvolysis of methanol	3, 4, 5-trimethoxycinnamic acid	COc1cc(C=CC(=O)O)cc(OC)c1OC	YTFVRYKNXDADBI-UHFFFAOYSA-N	ethyl 3-(3,4,5-trimethoxyphenyl)acrylate	CCOC(=O)C=Cc1cc(OC)c(OC)c(OC)c1	WZFPTWWCXRADLD-UHFFFAOYSA-N
3	Solvolysis of methanol	sinapic acid	COc1cc(C=CC(=O)O)cc(OC)c1O	PCMORTLOPMLEFB-UHFFFAOYSA-N	ethyl 3-(4-hydroxy-3,5-dimethoxyphenyl)acrylate	CCOC(=O)C=Cc1cc(OC)c(O)c(OC)c1	DMQNLOWHFHPWEA-UHFFFAOYSA-N
4	Solvolysis of methanol	cis-ferulic acid	COc1cc(C=CC(=O)O)ccc1O	KSEBMYQBYZTDHS-HYXAFXHYSA-N	ferulic acid ethyl ester	CCOC(=O)C=Cc1ccc(O)c(OC)c1	ATJVZXXHKSYELS-UHFFFAOYSA-N
5	Solvolysis of methanol	2-hydroxy-4-methoxy-6-methylbenzoic acid	COc1cc(C)c(C(=O)O)c(O)c1	QUCZMUVAQHIOID-UHFFFAOYSA-N	ethyl 2-hydroxy-4-methoxy-6-methylbenzoate	CCOC(=O)c1c(C)cc(OC)cc1O	PJOOIAZRUIIQMU-UHFFFAOYSA-N
6	Solvolysis of methanol	3,4,5-trihydroxybenzoic acid; Gallic acid	O=C(O)c1cc(O)c(O)c(O)c1	LNTHITQWFMADLM-UHFFFAOYSA-N	gallic acid ethyl ester	CCOC(=O)c1cc(O)c(O)c(O)c1	VFPFQHQNJCMNBZ-UHFFFAOYSA-N
7	Solvolysis of ethanol	2,8-dihydroxy-1,3,5-trimethoxy-6-methylanthracene-9,10-dione	COc1cc2c(c(OC)c1O)C(=O)c1c(O)cc(C)c(OC)c1C2=O	XTWFLSBRYHUYMO-UHFFFAOYSA-N	1,2,3,5,8-pentamethoxy-6-methylanthracene-9,10-dione	COc1cc2c(c(OC)c1OC)C(=O)c1c(OC)cc(C)c(OC)c1C2=O	NRXJDKFFCIMSHF-UHFFFAOYSA-N
8	Solvolysis of ethanol	2-(4-methylbenzylamino)benzoic acid	Cc1ccc(CNc2ccccc2C(=O)O)cc1	LLPMVUVDNDHOFH-UHFFFAOYSA-N	methyl 2-(4-methylbenzylamino)benzoate	COC(=O)c1ccccc1NCc1ccc(C)cc1	YBTJTIATNGZKEJ-UHFFFAOYSA-N
15	Solvolysis of ethanol	perilla acid	C=C(C)C1CC=C(C(=O)O)CC1	CDSMSBUVCWHORP-UHFFFAOYSA-N	Methyl perillate	C=C(C)C1CC=C(C(=O)OC)CC1	JMMLJZJUVKEVCK-UHFFFAOYSA-N
16	Solvolysis of ethanol	1-(2,4-dihydroxy-6-methoxyphenyl)-3-(4-methoxyphenyl)prop-2-en-1-one	COc1ccc(C=CC(=O)c2c(O)cc(O)cc2OC)cc1	YROJPKUFDFWHAO-UHFFFAOYSA-N	1-(4-hydroxy-2,6-dimethoxyphenyl)-3-(4-methoxyphenyl)prop-2-en-1-one	COc1ccc(C=CC(=O)c2c(OC)cc(O)cc2OC)cc1	FQZORWOCAANBNC-UHFFFAOYSA-N
17	Solvolysis of ethanol	indole-3-acetic acid	O=C(O)Cc1c[nH]c2ccccc12	SEOVTRFCIGRIMH-UHFFFAOYSA-N	methyl 1H-indole-3-acetate	COC(=O)Cc1c[nH]c2ccccc12	KTHADMDGDNYQRX-UHFFFAOYSA-N
19	Solvolysis of ethanol	2,4,5-trimethoxybenzoic acid	COc1cc(OC)c(C(=O)O)cc1OC	KVZUCOGWKYOPID-UHFFFAOYSA-N	methyl 2,4,5-trimethoxybenzoate	COC(=O)c1cc(OC)c(OC)cc1OC	JPQYUDLPVJWPLD-UHFFFAOYSA-N
20	Solvolysis of ethanol	(1R)-2,2-dimethyl-3-methylenedicyclo[2.2.1]heptane	C=C1C2CC[C@H](C2)C1(C)C	CRPUJAZIXJMDBK-YGPZHTELSA-N	2-methoxy-1,7,7-trimethylbicyclo[2.2.1]heptane	COC1CC2CCC1(C)C2(C)C	ZRHVOKYSOWTPIG-UHFFFAOYSA-N
21	Solvolysis of ethanol	2，2 -dimethyl-3-methylene-( 1S) -bicyclo［2. 2. 1］heptane	C=C1C2CC[C@@H](C2)C1(C)C	CRPUJAZIXJMDBK-GKAPJAKFSA-N	2-methoxy-1,7,7-trimethylbicyclo[2.2.1]heptane	COC1CC2CCC1(C)C2(C)C	ZRHVOKYSOWTPIG-UHFFFAOYSA-N
22	Solvolysis of ethanol	5-hydroxypyrrolidin-2-one	O=C1CCC(O)N1	WBGWUCXEMSSZJL-UHFFFAOYSA-N	5-Methoxypyrrolidin-2-one	COC1CCC(=O)N1	VULIHENHKGDFAB-UHFFFAOYSA-N
23	Solvolysis of ethanol	2-hydroxy-6-pentadecylbenzoic acid	CCCCCCCCCCCCCCCc1cccc(O)c1C(=O)O	ADFWQBGTDJIESE-UHFFFAOYSA-N	methyl 2-hydroxy-6-pentadecylbenzoate	CCCCCCCCCCCCCCCc1cccc(O)c1C(=O)OC	KYAPUQUQNSWRIX-UHFFFAOYSA-N
24	Solvolysis of ethanol	(E)-9,10-dihydroxyoctadec-12-enoic acid	CCCCCC=CCC(O)C(O)CCCCCCCC(=O)O	XEBKSQSGNGRGDW-UHFFFAOYSA-N	(E)-methyl 9,10-dihydroxyoctadec-12-enoate	CCCCCC=CCC(O)C(O)CCCCCCCC(=O)OC	DKSMCLRMTSUEHR-UHFFFAOYSA-N
25	Solvolysis of ethanol	1,3-dihydroxy- 2-formylanthraquinone	O=Cc1c(O)cc2c(c1O)C(=O)c1ccccc1C2=O	NSGZEHPFOUCUHD-UHFFFAOYSA-N	methyl 1,3-dihydroxy-9,10-dioxo-9,10-dihydroanthracene-2-carboxylate	COC(=O)c1c(O)cc2c(c1O)C(=O)c1ccccc1C2=O	ZNLXJSQBKSHMCK-UHFFFAOYSA-N
27	Solvolysis of ethanol	cis-sinapic acid	COc1cc(/C=C\C(=O)O)cc(OC)c1O	PCMORTLOPMLEFB-ARJAWSKDSA-N	Sinapic acid methyl ester	COC(=O)C=Cc1cc(OC)c(O)c(OC)c1	JHLPYWLKSLVYOI-UHFFFAOYSA-N
36	Solvolysis of ethanol	6-hydroxy-5,6-dihydrochelerythrine	COc1ccc2c(c1OC)C(O)N(C)c1c-2ccc2cc3c(cc12)OCO3	RATMHCJTVBHJSU-UHFFFAOYSA-N	angoline	COc1ccc2c(c1OC)C(OC)N(C)c1c-2ccc2cc3c(cc12)OCO3	LVWAKZBZWYHYCJ-UHFFFAOYSA-N
37	Solvolysis of ethanol	2-hydroxy-1,3-dimethoxyanthracene-9,10-dione	COc1cc2c(c(OC)c1O)C(=O)c1ccccc1C2=O	VVVZBZBYGDTROV-UHFFFAOYSA-N	1,2,3-trimethoxyanthracene-9,10-dione	COc1cc2c(c(OC)c1OC)C(=O)c1ccccc1C2=O	SODIHNOHBGHBIQ-UHFFFAOYSA-N
38	Solvolysis of ethanol	(2E,6E,10E)-2,6,9,9-tetramethylcycloundeca-2,6,10-trienone	C/C1=C\CC(C)(C)/C=C/C(=O)/C(C)=C/CC1	GIHNTRQPEMKFKO-SKTNYSRSSA-N	(2E,6Z)-10-methoxy-4,4,7,11-tetramethylcycloundeca-2,6-dienone	COC1CCC(C)=CCC(C)(C)C=CC(=O)C1C	PIBLXQNPRYUWBQ-UHFFFAOYSA-N
40	Solvolysis of ethanol	3,6,8-trihydroxy-1-methyl-9,10-dioxo-9,10-dihydroanthracene-2-carboxylic acid	Cc1c(C(=O)O)c(O)cc2c1C(=O)c1c(O)cc(O)cc1C2=O	DDTNCHWMNZLWKO-UHFFFAOYSA-N	methyl 3,6,8-trihydroxy-1-methyl-9,10-dioxo-9,10-dihydroanthracene-2-carboxylate	COC(=O)c1c(O)cc2c(c1C)C(=O)c1c(O)cc(O)cc1C2=O	NBIBEHMMFJQZQW-UHFFFAOYSA-N
41	Solvolysis of ethanol	2,5-Dimethyl-4-hydroxy-3(2H)-furanone	CC1=C(O)C(=O)C(C)O1	INAXVXBDKKUCGI-UHFFFAOYSA-N	4-methoxy-2,5-dimethyl-3(2H)-furanone	COC1=C(C)OC(C)C1=O	SIMKGHMLPVDSJE-UHFFFAOYSA-N
42	Solvolysis of ethanol	3-(benzo[d][1,3]dioxol-5-yl)acrylic acid	O=C(O)C=Cc1ccc2c(c1)OCO2	QFQYZMGOKIROEC-UHFFFAOYSA-N	methyl 3-(benzo[d][1,3]dioxol-5-yl)acrylate	COC(=O)C=Cc1ccc2c(c1)OCO2	WPNYKVVEDMUXTO-UHFFFAOYSA-N
43	Solvolysis of ethanol	1-hydroxyphenazine	Oc1cccc2nc3ccccc3nc12	SVRNCBGWUMMBQB-UHFFFAOYSA-N	1-methoxyphenazine	COc1cccc2nc3ccccc3nc12	ZYDGCYWJDWIJCS-UHFFFAOYSA-N
44	Solvolysis of ethanol	1-(4-ethoxy-3-hydroxy-5,7-dimethoxy-2,2-dimethylchroman-6-yl)ethanone	CCOC1c2c(cc(OC)c(C(C)=O)c2OC)OC(C)(C)C1O	HIJWQLHNJLPEFB-UHFFFAOYSA-N	1-(4-ethoxy-3,5-dihydroxy-7-methoxy-2,2-dimethylchroman-6-yl)ethanone	CCOC1c2c(cc(OC)c(C(C)=O)c2O)OC(C)(C)C1O	RURDITRTWSOFMQ-UHFFFAOYSA-N
45	Solvolysis of ethanol	β-carboline-1-propionic acid	O=C(O)CCc1nccc2c1[nH]c1ccccc12	CNUHEVWYPKFJHH-UHFFFAOYSA-N	methyl 3-(9H-pyrido[3,4-b]indol-1-yl)propanoate	COC(=O)CCc1nccc2c1[nH]c1ccccc12	IYWBIIGDWQBZJQ-UHFFFAOYSA-N
46	Solvolysis of ethanol	2-hydroxy-6-nonadecylbenzoic acid	CCCCCCCCCCCCCCCCCCCc1cccc(O)c1C(=O)O	KLYPIICREBFTGY-UHFFFAOYSA-N	methyl 2-hexadecyl-6-hydroxybenzoate	CCCCCCCCCCCCCCCCc1cccc(O)c1C(=O)OC	MRWLQFGVAIOEBE-UHFFFAOYSA-N
47	solvolysis of acetone	3-methyl-5-(2,6,6-trimethylcyclohex-1-en-1-yl)penta-2,4-dienal	CC(C=CC1=C(C)CCCC1(C)C)=CC=O	OPSSCPNCFKJCFR-UHFFFAOYSA-N	6-methyl-8-(2,6,6-trimethylcyclohex-1-en-1-yl)octa-3,5,7-trien-2-one	CC(=O)C=CC=C(C)C=CC1=C(C)CCCC1(C)C	UBTNVRPIHJRBCI-UHFFFAOYSA-N
50	solvolysis of acetone	meranzin hydrate	COc1ccc2ccc(=O)oc2c1CC(O)C(C)(C)O	KGGUASRIGLRPAX-UHFFFAOYSA-N	7-methoxy-8-((2,2,5,5-tetramethyl-1,3-dioxolan-4-yl)methyl)-2H-chromen-2-one	COc1ccc2ccc(=O)oc2c1CC1OC(C)(C)OC1(C)C	LVWSCHXVZZOBOU-UHFFFAOYSA-N
51	solvolysis of acetone	(S)-8-(2,3-dihydroxy-3-methylbutyl)-7-methoxy-2H-chromen-2-one	COc1ccc2ccc(=O)oc2c1CC(O)C(C)(C)O	KGGUASRIGLRPAX-LBPRGKRZSA-N	7-methoxy-8-((2,2,5,5-tetramethyl-1,3-dioxolan-4-yl)methyl)-2H-chromen-2-one	COc1ccc2ccc(=O)oc2c1CC1OC(C)(C)OC1(C)C	LVWSCHXVZZOBOU-UHFFFAOYSA-N
53	solvolysis of acetone	7-methoxy-2-oxo-2H-chromene-8-carbaldehyde	COc1ccc2ccc(=O)oc2c1C=O	AOXODSXRUFTUGB-UHFFFAOYSA-N	7-methoxy-8-(3-oxobut-1-en-1-yl)-2H-chromen-2-one	COc1ccc2ccc(=O)oc2c1C=CC(C)=O	FNFVAKUIMOKUQL-UHFFFAOYSA-N
206	solvolysis of acetone	5,7-dimethoxy-2-oxo-2H-chromene-8-carbaldehyde	COc1cc(OC)c2ccc(=O)oc2c1C=O	KXNJWEKEQVTBOI-UHFFFAOYSA-N	5,7-dimethoxy-8-(3-oxobut-1-en-1-yl)-2H-chromen-2-one	COc1cc(OC)c2ccc(=O)oc2c1C=CC(C)=O	MNCJDGPGSIIWJA-UHFFFAOYSA-N
207	solvolysis of acetone	8-(3-hydroxy-3-methylbut-1-en-1-yl)-5,7-dimethoxy-2H-chromen-2-one	COc1cc(OC)c2ccc(=O)oc2c1C=CC(C)(C)O	ADODTNKKUQGPNW-UHFFFAOYSA-N	5,7-dimethoxy-8-(3-oxobut-1-en-1-yl)-2H-chromen-2-one	COc1cc(OC)c2ccc(=O)oc2c1C=CC(C)=O	MNCJDGPGSIIWJA-UHFFFAOYSA-N
208	solvolysis of acetone	8-(3-hydroxy-3-methylbut-1-en-1-yl)-7-methoxy-2H-chromen-2-one	COc1ccc2ccc(=O)oc2c1C=CC(C)(C)O	MDKAWXCQYALXRL-UHFFFAOYSA-N	7-methoxy-8-(3-oxobut-1-en-1-yl)-2H-chromen-2-one	COc1ccc2ccc(=O)oc2c1C=CC(C)=O	FNFVAKUIMOKUQL-UHFFFAOYSA-N
209	solvolysis of chloroform	6，7 -dihydroxycoumarin	OC1=C(O)C=C2C=CC(=O)OC2=C1	ILEDWLMCKZNDJK-UHFFFAOYSA-N	6H-[1,3]dioxolo[4,5-g]chromen-6-one	O=C1OC2=C(C=C1)C=C1OCOC1=C2	MLQTZXHZYMNZJE-UHFFFAOYSA-N
210	solvolysis of water	5-hydroxy-3-(4-hydroxybenzyl)-7-methoxychroman-4-one	COc1cc(O)c2c(c1)OCC(Cc1ccc(O)cc1)C2=O	FULPZMATFBTFNA-UHFFFAOYSA-N	5,7-dihydroxy-3-(4-hydroxybenzyl)chroman-4-one	O=C1c2c(O)cc(O)cc2OCC1Cc1ccc(O)cc1	FIASLUPJXGTCKM-UHFFFAOYSA-N
211	solvolysis of water	ethyl 3-(4,7,8-trihydroxydibenzo[b,f]oxepin-1-yl)acrylate	CCOC(=O)C=Cc1ccc(O)c2c1C=Cc1cc(O)c(O)cc1O2	WIXDFLWXLUYIGH-UHFFFAOYSA-N	3-(4,7,8-trihydroxydibenzo[b,f]oxepin-1-yl)acrylic acid	O=C(O)C=Cc1ccc(O)c2c1C=Cc1cc(O)c(O)cc1O2	QOUSSKPKMYDXFC-UHFFFAOYSA-N
212	solvolysis of water	5-hydroxy-3,7,8-trimethoxyflavone	COc1cc(O)c2c(=O)c(OC)c(-c3ccccc3)oc2c1OC	GMKBLHXKYVSJSF-UHFFFAOYSA-N	5-hydroxy-3,7-dimethoxyflavone	COc1cc(O)c2c(=O)c(OC)c(-c3ccccc3)oc2c1	OYCOUDKDRFJOCP-UHFFFAOYSA-N
213	solvolysis of water	3-(3,4-bis(benzyloxy)phenyl)acrylic acid	O=C(O)C=Cc1ccc(OCc2ccccc2)c(OCc2ccccc2)c1	HXUKHSXNXWMNGH-UHFFFAOYSA-N	methyl 3-(3,4-bis(benzyloxy)phenyl)acrylate	COC(=O)C=Cc1ccc(OCc2ccccc2)c(OCc2ccccc2)c1	UNIHXRIUOKQQHP-UHFFFAOYSA-N
214	solvolysis of water	4-hydroxy-2-nonylquinoline 1-oxide	CCCCCCCCCc1cc(O)c2ccccc2[n+]1[O-]	LMBFBUICIQJLPK-UHFFFAOYSA-N	2-nonylquinolin-4(1H)-one	CCCCCCCCCc1cc(=O)c2ccccc2[nH]1	KKRXDNYRUZGPFM-UHFFFAOYSA-N
215	solvolysis of water	3,5-dihydroxy-7,8-dimethoxy-2-phenyl-4H-chromen-4-one	COc1cc(O)c2c(=O)c(O)c(-c3ccccc3)oc2c1OC	CILMBWBPHLLNEH-UHFFFAOYSA-N	Galangin	O=c1c(O)c(-c2ccccc2)oc2cc(O)cc(O)c12	VCCRNZQBSJXYJD-UHFFFAOYSA-N
216	solvolysis of water	1-Ethyl-4,8-dimethoxy-β-carboline	CCc1ncc(OC)c2c1[nH]c1c(OC)cccc12	RSECXOGKRPREIU-UHFFFAOYSA-N	1-ethyl-4-methoxy-9H-pyrido[3,4-b]indol-8-ol	CCc1ncc(OC)c2c1[nH]c1c(O)cccc12	BKAUNKSTECWQGT-UHFFFAOYSA-N
217	solvolysis of water	javanicin	COc1cc(O)c2c(c1O)C(=O)C(CC(C)=O)=C(C)C2=O	UWONIGLSEZRPGH-UHFFFAOYSA-N	5-hydroxy-7-methoxy-3-methyl-2-(2-oxopropyl)naphthalene-1,4-dione	COc1cc(O)c2c(c1)C(=O)C(CC(C)=O)=C(C)C2=O	SHHLGBQVKGROGV-UHFFFAOYSA-N
218	solvolysis of water	lunularic acid	O=C(O)c1c(O)cccc1CCc1ccc(O)cc1	GFSQDOUEUWXRSL-UHFFFAOYSA-N	methyl 2-hydroxy-6-(4-hydroxyphenethyl)benzoate	COC(=O)c1c(O)cccc1CCc1ccc(O)cc1	JBLUWOHBXBPOKU-UHFFFAOYSA-N
219	solvolysis of water	3-methoxy-4-phenylquinolin-2(1H)-one	COc1c(-c2ccccc2)c2ccccc2[nH]c1=O	NDTLHHOQSHJIMX-UHFFFAOYSA-N	viridicatin	O=c1[nH]c2ccccc2c(-c2ccccc2)c1O	QSRVMXWVVMILDI-UHFFFAOYSA-N
220	solvolysis of water	pseudobaptigenin	O=c1c(-c2ccc3c(c2)OCO3)coc2cc(O)ccc12	KNJNBKINYHZUGC-UHFFFAOYSA-N	5,4'-dihydroxy-7,3'-dimethoxyisoflavone	COc1ccc2c(=O)c(-c3ccc4c(c3)OCO4)coc2c1	PCCZMNIBWCKFBC-UHFFFAOYSA-N
221	solvolysis of water	4-(6-methoxybenzofuran-2-yl)benzene-1,3-diol	Oc1ccc(-c2cc3ccc(O)cc3o2)c(O)c1	GYHKMDWFVHCCRA-UHFFFAOYSA-N	4-(6-hydroxybenzofuran-2-yl)benzene-1,3-diol	COc1ccc2cc(-c3ccc(O)cc3O)oc2c1	IEGOZSZLLDQQER-UHFFFAOYSA-N
222	oxidation	6-((3,3-dimethyloxiran-2-yl)(hydroxy)methyl)-7-methoxy-2H-chromen-2-one	COc1cc2oc(=O)ccc2cc1C(O)C1OC1(C)C	OTQHJOMOFOTYMR-UHFFFAOYSA-N	6-(3,3-dimethyloxirane-2-carbonyl)-7-methoxy-2H-chromen-2-one	COc1cc2oc(=O)ccc2cc1C(=O)C1OC1(C)C	VFKJAXDQCDDPCK-UHFFFAOYSA-N
223	oxidation	(Z)-3-(4-(benzyloxy)-3,5-dimethoxyphenyl)prop-2-en-1-ol	COc1cc(C=CCO)cc(OC)c1OCc1ccccc1	OMKDPMNXJSYYQA-UHFFFAOYSA-N	(Z)-3-(4-(benzyloxy)-3,5-dimethoxyphenyl)acrylaldehyde	COc1cc(C=CC=O)cc(OC)c1OCc1ccccc1	JZEMVIIHYVFXDH-UHFFFAOYSA-N
224	oxidation	1-(7-methoxybenzo[d][1,3]dioxol-5-yl)propan-1-ol	CCC(O)c1cc(OC)c2c(c1)OCO2	QXAWUMIJXBTEMR-UHFFFAOYSA-N	1-(7-methoxybenzo[d][1,3]dioxol-5-yl)propan-1-one	CCC(=O)c1cc(OC)c2c(c1)OCO2	VQZAATPWXSLYBI-UHFFFAOYSA-N
225	oxidation	(4-(benzyloxy)-3,5-dimethoxyphenyl)methanol	COc1cc(CO)cc(OC)c1OCc1ccccc1	KNMWOCQRPLYSNY-UHFFFAOYSA-N	4-(benzyloxy)-3,5-dimethoxybenzaldehyde	COc1cc(C=O)cc(OC)c1OCc1ccccc1	AGQUHZIDRBKPNN-UHFFFAOYSA-N
226	oxidation	(1-methoxy-9H-carbazol-3-yl)methanol	COc1cc(CO)cc2c1[nH]c1ccccc12	KNKVHLASDDREQS-UHFFFAOYSA-N	murrayanine	COc1cc(C=O)cc2c1[nH]c1ccccc12	FWNZQNAJETXQPP-UHFFFAOYSA-N
227	oxidation	2-hydroxy-4-(4-methoxyphenyl)-1H-phenalen-1-one	COc1ccc(-c2ccc3cccc4c3c2C=C(O)C4=O)cc1	PVZKBQMWQRUUFI-UHFFFAOYSA-N	4-(4-Methoxyphenyl)-1H,3H-benzo[de]isochromene-1,3-dione	COc1ccc(-c2ccc3cccc4c3c2C(=O)OC4=O)cc1	QJNMPLSUKPHYQK-UHFFFAOYSA-N
228	oxidation	4-hydroxy-3,3-diisopentyl-1-methyl-3,4-dihydroquinolin-2(1H)-one	CC(C)CCC1(CCC(C)C)C(=O)N(C)c2ccccc2C1O	VLEKMQBTSAAGFF-UHFFFAOYSA-N	3,3-diisopentyl-1-methylquinoline-2,4(1H,3H)-dione	CC(C)CCC1(CCC(C)C)C(=O)c2ccccc2N(C)C1=O	KENKIMIRJNMBET-UHFFFAOYSA-N
229	oxidation	4-hydroxy-1-methyl-3,3-bis(3-methylbut-2-enyl)-3,4-dihydroquinolin-2(1H)-one	CC(C)=CCC1(CC=C(C)C)C(=O)N(C)c2ccccc2C1O	XQLPQYLQUZDFOJ-UHFFFAOYSA-N	1-methyl-3,3-bis(3-methylbut-2-enyl)quinoline-2,4(1H,3H)-dione	CC(C)=CCC1(CC=C(C)C)C(=O)c2ccccc2N(C)C1=O	DPDOQGICSCTEJS-UHFFFAOYSA-N
230	oxidation	2,2-dimethyl-6-(1-hydroxyethyl)chroman-4-one	CC(O)c1ccc2c(c1)C(=O)CC(C)(C)O2	PXOSMMQRWXMSBG-UHFFFAOYSA-N	6-acetyl-2,2-dimethylchroman-4-one	CC(=O)c1ccc2c(c1)C(=O)CC(C)(C)O2	CKWLEUNYCBGFGC-UHFFFAOYSA-N
231	oxidation	2-(3-hydroxybutyl)-1-methylanthracene-9,10-dione	Cc1c(CCC(C)O)ccc2c1C(=O)c1ccccc1C2=O	IFOVHKGWNIARGG-UHFFFAOYSA-N	1-methyl-2-(3-oxobutyl)anthracene-9,10-dione	CC(=O)CCc1ccc2c(c1C)C(=O)c1ccccc1C2=O	ATBNRRNSAIGYLC-UHFFFAOYSA-N
232	oxidation	N-methyl-N-(E)-styrylcinnamamide	CN(/C=C/c1ccccc1)C(=O)/C=C/c1ccccc1	VJGRWRRIAJQNFU-SQIWNDBBSA-N	N-methyl-3-phenyl-N-styryloxirane-2-carboxamide	CN(C=Cc1ccccc1)C(=O)C1OC1c1ccccc1	SZEAIHVOVOPANP-UHFFFAOYSA-N
233	oxidation	(E)-6-((Z)-but-2-en-1-ylidene)-1,5,5-trimethylcyclohex-1-ene	C/C=C\C=C1\C(C)=CCCC1(C)C	BYDQKMZEOZVIJM-ZGCJARKRSA-N	4-(but-2-en-1-ylidene)-3,5,5-trimethylcyclohex-2-enone	CC=CC=C1C(C)=CC(=O)CC1(C)C	CBQXHTWJSZXYSK-UHFFFAOYSA-N
234	oxidation	6-(benzo[d][1,3]dioxol-5-yl)hexan-2-ol	CC(O)CCCCc1ccc2c(c1)OCO2	CRJTVKZRDOEDRM-UHFFFAOYSA-N	6-(benzo[d][1,3]dioxol-5-yl)hexan-2-one	CC(=O)CCCCc1ccc2c(c1)OCO2	QPVNSWUFYMZFDL-UHFFFAOYSA-N
235	oxidation	(4-(tert-butyldimethylsilyloxy)-3-methoxyphenyl)methanol	COc1cc(CO)ccc1O[Si](C)(C)C(C)(C)C	RXKKNINBYYFKBO-UHFFFAOYSA-N	4-(tert-butyldimethylsilyloxy)-3-methoxybenzaldehyde	COc1cc(C=O)ccc1O[Si](C)(C)C(C)(C)C	UBTYFBWZRXUZFF-UHFFFAOYSA-N
236	oxidation	7'-methoxy-2',3'-dihydrospiro[cyclohex-2-ene-1,1'-indene]-4,5'-diol	COc1cc(O)cc2c1C1(C=CC(O)CC1)CC2	BXALHNFOBYDLMS-UHFFFAOYSA-N	5'-hydroxy-7'-methoxy-2',3'-dihydro-4H-spiro[cyclohex-2-ene-1,1'-inden]-4-one	COc1cc(O)cc2c1C1(C=CC(=O)CC1)CC2	INYHBBQIKOOHDX-UHFFFAOYSA-N
237	oxidation	(5R,7S)-7-methyl-6,7-dihydro-5H-cyclopenta[c]pyridin-5-ol	C[C@H]1C[C@@H](O)c2ccncc21	PAULFLQQVQANMT-IMTBSYHQSA-N	7-methyl-6,7-dihydro-5H-cyclopenta[c]pyridin-5-one	CC1CC(=O)c2ccncc21	FPGXBNAQBBCGLH-UHFFFAOYSA-N
238	oxidation	(4S,5R)-4-hydroxy-2,5,6,6-tetramethylcyclohex-2-enone	CC1=C[C@H](O)[C@H](C)C(C)(C)C1=O	XKCODUQDROUTGE-YUMQZZPRSA-N	2,5,6,6-tetramethylcyclohex-2-ene-1,4-dione	CC1=CC(=O)C(C)C(C)(C)C1=O	QJFAWOFPAJPFOE-UHFFFAOYSA-N
239	oxidation	osthenol	CC(C)=CCc1c(O)ccc2ccc(=O)oc12	RAKJVIPCCGXHHS-UHFFFAOYSA-N	7-hydroxy-8-(2-hydroxy-3-methylbut-3-enyl)-2H-chromen-2-one	C=C(C)C(O)Cc1c(O)ccc2ccc(=O)oc12	TTXCOFJJERKKFX-UHFFFAOYSA-N
240	oxidation	(4S,5S)-4-hydroxy-2,5,6,6-tetramethylcyclohex-2-enone	CC1=C[C@H](O)[C@@H](C)C(C)(C)C1=O	XKCODUQDROUTGE-SFYZADRCSA-N	2,5,6,6-tetramethylcyclohex-2-ene-1,4-dione	CC1=CC(=O)C(C)C(C)(C)C1=O	QJFAWOFPAJPFOE-UHFFFAOYSA-N
241	oxidation	2,2,5-trimethylcyclohept-4-enol	CC1=CCC(C)(C)C(O)CC1	VKAFINVFYIQQEY-UHFFFAOYSA-N	(Z)-2,2,5-trimethylcyclohept-4-enone	CC1=CCC(C)(C)C(=O)CC1	SKKTZNHVYFHGDC-UHFFFAOYSA-N
242	oxidation	methyl 4-(5-(hydroxymethyl)-2-methoxyphenoxy)benzoate	[c:1]1([O:3][c:7]2[cH:11][cH:14][c:17]([C:18]([O:19][CH3:21])=[O:20])[cH:15][cH:12]2)[c:2]([O:6][CH3:10])[cH:5][cH:9][c:8]([CH2:13][OH:16])[cH:4]1	SGVCORSJTUKEGY-UHFFFAOYSA-N	methyl 4-(5-formyl-2-methoxyphenoxy)benzoate	COC(=O)c1ccc(Oc2cc(C=O)ccc2OC)cc1	ARZPQKBNDHDXHC-UHFFFAOYSA-N
243	oxidation	(E)-6-((E)-but-2-en-1-ylidene)-1,5,5-trimethylcyclohex-1-ene	C/C=C/C=C1/C(C)=CCCC1(C)C	BYDQKMZEOZVIJM-FPONQXLSSA-N	4-(but-2-en-1-ylidene)-3,5,5-trimethylcyclohex-2-enone	CC=CC=C1C(C)=CC(=O)CC1(C)C	CBQXHTWJSZXYSK-UHFFFAOYSA-N
244	oxidation	1-ethyl-4-methoxy-9H-pyrido[3,4-b]indol-5-ol	CCc1ncc(OC)c2c1[nH]c1cccc(O)c12	BOZWZMBLYDHRAO-UHFFFAOYSA-N	1-ethyl-4-methoxy-9H-pyrido[3,4-b]indole	CCc1ncc(OC)c2c1[nH]c1ccccc12	LWWRUTVIAQDHRE-UHFFFAOYSA-N
245	oxidation	5-pentyl-tetrahydrofuran-2-ol	CCCCCC1CCC(O)O1	FAPYUVKMJWJMEH-UHFFFAOYSA-N	5-pentyldihydro-2(3H)-furanone	CCCCCC1CCC(=O)O1	OALYTRUKMRCXNH-UHFFFAOYSA-N
246	oxidation	(S)-2-methyl-5-(1-methylethenyl)-2-cyclohexen-1-one	C=C(C)[C@H]1CC=C(C)C(=O)C1	ULDHMXUKGWMISQ-VIFPVBQESA-N	carvone oxide	C=C(C)C1CC(=O)C2(C)OC2C1	YGMNGQDLUQECTO-UHFFFAOYSA-N
247	oxidation	8-hydroxy-2-(1-hydroxyethyl)-7-methoxynaphtho[2,3-b]furan-4,9-dione	COc1ccc2c(c1O)C(=O)c1oc(C(C)O)cc1C2=O	OZVZXPFXEJEZGT-UHFFFAOYSA-N	2-acetyl-8-hydroxy-7-methoxynaphtho[2,3-b]furan-4,9-dione	COc1ccc2c(c1O)C(=O)c1oc(C(C)=O)cc1C2=O	ZXDOJBNMPXLBNY-UHFFFAOYSA-N
248	oxidation	(3,5-dichloro-4-methoxyphenyl)methanol	COc1c(Cl)cc(CO)cc1Cl	JGXJHWOAICEPDE-UHFFFAOYSA-N	3,5-dichloro-4-methoxybenzaldehyde	COc1c(Cl)cc(C=O)cc1Cl	LEEKELDJRCUBEM-UHFFFAOYSA-N
249	oxidation	dehydrofalcarinol	C=CCCCCCC=CCC#CC#C[C@H](O)C=C	JRLHSTVTOOELAF-QGZVFWFLSA-N	dehydrofalcarinone	C=CCCCCCC=CCC#CC#CC(=O)C=C	HLHBDMWPPKHNDQ-UHFFFAOYSA-N
250	oxidation	5-(2-hydroxyethyl)-4-methoxy-6-methyl-2H-pyran-2-one	COc1cc(=O)oc(C)c1CCO	DEBQSJUOQKVEJG-UHFFFAOYSA-N	2-(4-methoxy-6-methyl-2-oxo-2H-pyran-5-yl)acetaldehyde	COc1cc(=O)oc(C)c1CC=O	OVQKHZOMEFQSJB-UHFFFAOYSA-N
251	oxidation	(S)-5-(1-hydroxyethyl)-4-methoxy-6-methyl-2H-pyran-2-one	COc1cc(=O)oc(C)c1[C@H](C)O	NKACRNZUVSMENA-YFKPBYRVSA-N	5-acetyl-4-methoxy-6-methyl-2H-pyran-2-one	COc1cc(=O)oc(C)c1C(C)=O	HJCDDONWKNVSRK-UHFFFAOYSA-N
252	oxidation	(+)-neoisothujyl alcohol	CC(C)[C@]12C[C@@H](O)[C@@H](C)[C@H]1C2	DZVXRFMREAADPP-JLIMGVALSA-N	(-)-α-thujone	CC1C(=O)CC2(C(C)C)CC12	USMNOWBWPHYOEA-UHFFFAOYSA-N
253	oxidation	Pseudotropine	CN1[C@H]2CC[C@@H]1C[C@@H](O)C2	CYHOMWAPJJPNMW-RNLVFQAGSA-N	8-methyl-8-aza-bicyclo[3.2.1]octan-3-one	CN1C2CCC1CC(=O)C2	QQXLDOJGLXJCSE-UHFFFAOYSA-N
254	oxidation	methyl 2-(1,4-dihydroxycyclohexyl)acetate	COC(=O)CC1(O)CCC(O)CC1	DRPYVNJOJMFSIQ-UHFFFAOYSA-N	4-carbomethoxymethyl-4-hydroxycyclohexanone	COC(=O)CC1(O)CCC(=O)CC1	UYLWRBIQRPNVNZ-UHFFFAOYSA-N
255	oxidation	N-methyl-N-(Z)-styrylcinnamamide	CN(/C=C\c1ccccc1)C(=O)/C=C/c1ccccc1	VJGRWRRIAJQNFU-NQDQBVNISA-N	N-methyl-3-phenyl-N-styryloxirane-2-carboxamide	CN(C=Cc1ccccc1)C(=O)C1OC1c1ccccc1	SZEAIHVOVOPANP-UHFFFAOYSA-N
256	oxidation	(S)-5-hydroxy-1-(4-hydroxy-3-methoxyphenyl)tetradecan-3-one	CCCCCCCCC[C@H](O)CC(=O)CCc1ccc(O)c(OC)c1	AIULWNKTYPZYAN-SFHVURJKSA-N	1-(4-hydroxy-3-methoxyphenyl)tetradecane-3,5-dione	CCCCCCCCCC(=O)CC(=O)CCc1ccc(O)c(OC)c1	QPSYZJDGMPQMSV-UHFFFAOYSA-N
257	oxidation	Tropine	CN1[C@H]2CC[C@@H]1C[C@H](O)C2	CYHOMWAPJJPNMW-JIGDXULJSA-N	8-methyl-8-aza-bicyclo[3.2.1]octan-3-one	CN1C2CCC1CC(=O)C2	QQXLDOJGLXJCSE-UHFFFAOYSA-N
258	oxidation	4-hydroxy-3-(3-methyl-2-butenyl)acetophenone	CC(=O)c1ccc(O)c(CC=C(C)C)c1	QJAPFSSVKIZTMR-UHFFFAOYSA-N	1-(4-hydroxy-3-(2-hydroxy-3-methylbut-3-en-1-yl)phenyl)ethanone	C=C(C)C(O)Cc1cc(C(C)=O)ccc1O	BVZFRLZZCDLQQH-UHFFFAOYSA-N
259	oxidation	2-(1-hydroxyethyl)-7-methoxynaphtho[2,3-b]furan-4,9-dione	COc1ccc2c(c1)C(=O)c1oc(C(C)O)cc1C2=O	YAAICINLEWVCBB-UHFFFAOYSA-N	2-acetyl-7-methoxynaphtho[2,3-b]furan-4,9-dione	COc1ccc2c(c1)C(=O)c1oc(C(C)=O)cc1C2=O	VFSZKXSSCLAMNZ-UHFFFAOYSA-N
260	oxidation	2-phenylchroman-3-ol	OC1Cc2ccccc2OC1c1ccccc1	OEIJRRGCTVHYTH-UHFFFAOYSA-N	2-phenylchroman-3,4-dione	O=C1C(=O)C(c2ccccc2)Oc2ccccc21	YTAQZPGBTPDBPW-UHFFFAOYSA-N
261	oxidation	2-(1-hydroxyethyl)-2,3-dihydronaphtho[2,3-b]furan-4,9-dione	CC(O)C1CC2=C(O1)C(=O)c1ccccc1C2=O	QOWFZPUUFIDRSG-UHFFFAOYSA-N	2-acetyl-2,3-dihydronaphtho[2,3-b]furan-4,9-dione	CC(=O)C1CC2=C(O1)C(=O)c1ccccc1C2=O	ALOLHIXWHIWOHM-UHFFFAOYSA-N
262	oxidation	2-(3-hydroxy-4-methylpentyl)-2,6-dimethyl-2H-pyrano[3,2-c]quinolin-5(6H)-one	CC(C)C(O)CCC1(C)C=Cc2c(c3ccccc3n(C)c2=O)O1	HWFNEQJAINFFPD-UHFFFAOYSA-N	2,6-dimethyl-2-(4-methyl-3-oxopentyl)-2H-pyrano[3,2-c]quinolin-5(6H)-one	CC(C)C(=O)CCC1(C)C=Cc2c(c3ccccc3n(C)c2=O)O1	NYATVLNHGXEKDI-UHFFFAOYSA-N
263	oxidation	1,3,3-trimethyl-2-oxa-bicyclo[2.2.2]octan-5-ol	CC12CCC(C(O)C1)C(C)(C)O2	WHIKIYRWRMRQNK-UHFFFAOYSA-N	1,3,3-trimethyl-2-oxabicyclo[2.2.2]octan-5-one	CC12CCC(C(=O)C1)C(C)(C)O2	RFXTXEOQEMTRHL-UHFFFAOYSA-N
264	oxidation	pinocampheol	C[C@@H]1[C@@H](O)C[C@@H]2C[C@H]1C2(C)C	REPVLJRCJUVQFA-MAUMQABQSA-N	pinocamphone	CC1C(=O)CC2CC1C2(C)C	MQPHVIPKLRXGDJ-UHFFFAOYSA-N
265	oxidation	2-methoxy-1-(9H-pyrido[3,4-b]indol-1-yl)ethanol	COCC(O)c1nccc2c1[nH]c1ccccc12	QZQZNYPPPNBAEP-UHFFFAOYSA-N	2-methoxy-1-(9H-pyrido[3,4-b]indol-1-yl)ethanone	COCC(=O)c1nccc2c1[nH]c1ccccc12	KGXNMZDNPKYEHN-UHFFFAOYSA-N
266	oxidation	(R)-2-(1-hydroxyethyl)quinazolin-4(1H)-one	C[C@@H](O)c1nc(=O)c2ccccc2[nH]1	BMBSGGZMJQTQSO-ZCFIWIBFSA-N	2-acetylquinazolin-4(1H)-one	CC(=O)c1nc(=O)c2ccccc2[nH]1	WBCWEMVXRHQIBY-UHFFFAOYSA-N
267	oxidation	5-(6-hydroxy-2,5,5,8a-tetramethyl-1,4,4a,5,6,7,8,8a-octahydronaphthalen-1-yl)-3-methylpent-2-enoic acid	CC(=CC(=O)O)CCC1C(C)=CCC2C(C)(C)C(O)CCC12C	KFWGTOAALSCZHD-UHFFFAOYSA-N	3-methyl-5-(2,5,5,8a-tetramethyl-6-oxo-1,4,4a,5,6,7,8,8a-octahydronaphthalen-1-yl)pent-2-enoic acid	CC(=CC(=O)O)CCC1C(C)=CCC2C(C)(C)C(=O)CCC12C	ZDGKOLMZPXXBIZ-UHFFFAOYSA-N
268	oxidation	2-(1-hydroxy-3-phenylpropyl)-3,4,5,6-tetramethoxyphenol	COc1c(O)c(C(O)CCc2ccccc2)c(OC)c(OC)c1OC	IFQWEUPOMJTPFD-UHFFFAOYSA-N	1-(2-hydroxy-3,4,5,6-tetramethoxyphenyl)-3-phenylpropan-1-one	COc1c(O)c(C(=O)CCc2ccccc2)c(OC)c(OC)c1OC	NTAJFHWMQLZQMI-UHFFFAOYSA-N
269	oxidation	2-Hydroxy-2-phenylacetophenone	O=C(c1ccccc1)C(O)c1ccccc1	ISAOCJYIOMOJEB-UHFFFAOYSA-N	Dibenzoyl	O=C(C(=O)c1ccccc1)c1ccccc1	WURBFLDFSFBTLW-UHFFFAOYSA-N
270	oxidation	2,4-dimethoxyanthracen-9(10H)-one	COc1cc(OC)c2c(c1)C(=O)c1ccccc1C2	JJISRWFYRPOZJI-UHFFFAOYSA-N	1,3-dimethoxyanthracene-9,10-dione	COc1cc(OC)c2c(c1)C(=O)c1ccccc1C2=O	ILRJFVJXKPFIAB-UHFFFAOYSA-N
271	oxidation	methyl 4,9-diacetoxy-8-hydroxy-1,4a,7-trimethyl-7-vinyl-1,2,3,4,4a,5,6,7,8,9,10,10a-dodecahydrophenanthrene-1-carboxylate	C=CC1(C)CCC2=C(C(OC(C)=O)CC3C(C)(C(=O)OC)CCC(OC(C)=O)C23C)C1O	BFNKIBKGOSKZTK-UHFFFAOYSA-N	methyl 4,9-diacetoxy-1,4a,7-trimethyl-8-oxo-7-vinyl-1,2,3,4,4a,5,6,7,8,9,10,10a-dodecahydrophenanthrene-1-carboxylate	C=CC1(C)CCC2=C(C1=O)C(OC(C)=O)CC1C(C)(C(=O)OC)CCC(OC(C)=O)C21C	JOQHFUTUMORWNY-UHFFFAOYSA-N
272	oxidation	(S)-4-hydroxy-2,6,6-trimethylcyclohex-2-enone	CC1=C[C@@H](O)CC(C)(C)C1=O	CZWSBAFIAZKCRV-SSDOTTSWSA-N	4-Oxoisophorone	CC1=CC(=O)CC(C)(C)C1=O	AYJXHIDNNLJQDT-UHFFFAOYSA-N
273	oxidation	(2,4,4-trimethylcyclohex-1-enyl)methanol	CC1=C(CO)CCC(C)(C)C1	BIZXZBCIHICFGV-UHFFFAOYSA-N	2,4,4-trimethylcyclohex-1-enecarbaldehyde	CC1=C(C=O)CCC(C)(C)C1	OHCMANJUZNNOQW-UHFFFAOYSA-N
274	oxidation	(S)-7-(1-hydroxypropyl)-8-methylindolizino[1,2-b]quinolin-9(11H)-one	CC[C@H](O)c1cc2n(c(=O)c1C)Cc1cc3ccccc3nc1-2	WSXJPXFVULHYMX-KRWDZBQOSA-N	8-methyl-7-propionylindolizino[1,2-b]quinolin-9(11H)-one	CCC(=O)c1cc2n(c(=O)c1C)Cc1cc3ccccc3nc1-2	QHTFEANXLNNBOX-UHFFFAOYSA-N
275	oxidation	1-((2R,4R)-2,8-dihydroxy-4,7-dimethylchroman-5-yl)-2-methylpropan-1-one	Cc1cc(C(=O)C(C)C)c2c(c1O)O[C@@H](O)C[C@H]2C	QMWWLXMERZETFM-LDYMZIIASA-N	8-hydroxy-5-isobutyryl-4,7-dimethylchroman-2-one	Cc1cc(C(=O)C(C)C)c2c(c1O)OC(=O)CC2C	WAXFSCBPKDNRDM-UHFFFAOYSA-N
276	oxidation		COc1cc(CO)c2c(c1)oc(=O)c1cc(O)c(OC)cc12	QFMFJEWJLZEZLH-UHFFFAOYSA-N		COc1cc(C=O)c2c(c1)oc(=O)c1cc(O)c(OC)cc12	HAQBTDDAPNUETN-UHFFFAOYSA-N
277	oxidation	3-(7-methoxybenzofuran-5-yl)prop-2-en-1-ol	COc1cc(C=CCO)cc2ccoc12	NMQOOBMDIGBWOU-UHFFFAOYSA-N	3-(7-methoxybenzofuran-5-yl)acrylaldehyde	COc1cc(C=CC=O)cc2ccoc12	DERXCFWNEUEYDO-UHFFFAOYSA-N
278	oxidation	2,2-dimethylchroman-4,6-diol	CC1(C)CC(O)c2cc(O)ccc2O1	QAIKLSOPCIZDKK-UHFFFAOYSA-N	6-hydroxy-2,2-dimethylchroman-4-one	CC1(C)CC(=O)c2cc(O)ccc2O1	UAXWPLCLDSMHRF-UHFFFAOYSA-N
279	oxidation	1-(4,6-dimethoxybenzo[d][1,3]dioxol-5-yl)-3-phenylpropane-1,3-diol	COc1cc2c(c(OC)c1C(O)CC(O)c1ccccc1)OCO2	VZVTYTHJYDOBRK-UHFFFAOYSA-N	1-(4,6-dimethoxybenzo[d][1,3]dioxol-5-yl)-3-hydroxy-3-phenylpropan-1-one	COc1cc2c(c(OC)c1C(=O)CC(O)c1ccccc1)OCO2	OZQWBGZVPYGMPN-UHFFFAOYSA-N
280	oxidation	ar-himachalene	Cc1ccc2c(c1)C(C)(C)CCC[C@@H]2C	RIHWULAZACSXEV-LBPRGKRZSA-N	podocephalol	Cc1cc(O)c2c(c1)C(C)(C)CCCC2C	DJSMBHXNLPYYDE-UHFFFAOYSA-N
281	oxidation	4-hydroxy-2,2,6-trimethylcyclohexanone	CC1CC(O)CC(C)(C)C1=O	CSPVUHYZUZZRGF-UHFFFAOYSA-N	1,4-Cyclohexanedione, 2,2,6-trimethyl-	CC1CC(=O)CC(C)(C)C1=O	HVHHZSFNAYSPSA-UHFFFAOYSA-N
282	oxidation	(S)-2-methyl-6-methyleneoct-7-en-4-ol	C=CC(=C)C[C@@H](O)CC(C)C	RHAXCOKCIAVHPB-JTQLQIEISA-N	2-methyl-6-methyleneoct-7-en-4-one	C=CC(=C)CC(=O)CC(C)C	IAUTWQNZPYUFQE-UHFFFAOYSA-N
283	oxidation	(Z)-6-((Z)-but-2-en-1-ylidene)-1,5,5-trimethylcyclohex-1-ene	C/C=C\C=C1/C(C)=CCCC1(C)C	BYDQKMZEOZVIJM-ZCRLHDOISA-N	4-(but-2-en-1-ylidene)-3,5,5-trimethylcyclohex-2-enone	CC=CC=C1C(C)=CC(=O)CC1(C)C	CBQXHTWJSZXYSK-UHFFFAOYSA-N
284	oxidation	6-isopropyl-4,8a-dimethyl-1,2,3,5,6,7,8,8a-octahydronaphthalen-2-ol	CC1=C2CC(C(C)C)CCC2(C)CC(O)C1	KYKALXBWCKWWRK-UHFFFAOYSA-N	6-isopropyl-4,8a-dimethyl-6,7,8,8a-tetrahydronaphthalen-2(1H,3H,5H)-one	CC1=C2CC(C(C)C)CCC2(C)CC(=O)C1	STBVYKHVXRPXRK-UHFFFAOYSA-N
285	oxidation	(1R,2R,3S,6S)-3-isopropyl-6-methyl-7-oxabicyclo[4.1.0]heptan-2-ol	CC(C)[C@H]1CC[C@@]2(C)O[C@H]2[C@H]1O	DTBNSJOBXSEXAM-XFWSIPNHSA-N	piperitone epoxide	CC(C)C1CCC2(C)OC2C1=O	IAFONZHDZMCORS-UHFFFAOYSA-N
286	oxidation	methyl 9-acetoxy-5-hydroxy-1,4a,7-trimethyl-8-oxo-7-vinyl-1,2,3,4,4a,5,6,7,8,9,10,10a-dodecahydrophenanthrene-1-carboxylate	C=CC1(C)CC(O)C2=C(C1=O)C(OC(C)=O)CC1C(C)(C(=O)OC)CCCC21C	TTZVUQTVZWPIET-UHFFFAOYSA-N	methyl 9-acetoxy-1,4a,7-trimethyl-5,8-dioxo-7-vinyl-1,2,3,4,4a,5,6,7,8,9,10,10a-dodecahydrophenanthrene-1-carboxylate	C=CC1(C)CC(=O)C2=C(C1=O)C(OC(C)=O)CC1C(C)(C(=O)OC)CCCC21C	QBQNNRYIPPNZAJ-UHFFFAOYSA-N
287	oxidation	N-methyl-3-phenyl-N-styrylacrylamide	CN(C=Cc1ccccc1)C(=O)C=Cc1ccccc1	VJGRWRRIAJQNFU-UHFFFAOYSA-N	N-methyl-3-phenyl-N-styryloxirane-2-carboxamide	CN(C=Cc1ccccc1)C(=O)C1OC1c1ccccc1	SZEAIHVOVOPANP-UHFFFAOYSA-N
288	oxidation	4-(3-hydroxyprop-1-en-1-yl)-2,6-dimethoxyphenyl 2-methylbutanoate	CCC(C)C(=O)Oc1c(OC)cc(C=CCO)cc1OC	YARZERWURXDEBP-UHFFFAOYSA-N	2,6-dimethoxy-4-(3-oxoprop-1-en-1-yl)phenyl 2-methylbutanoate	CCC(C)C(=O)Oc1c(OC)cc(C=CC=O)cc1OC	BRXXUPSLVMMBBM-UHFFFAOYSA-N
289	oxidation	3,5-dihydroxy-4-(3-methyl-2-butenyl)bibenzyl	CC(C)=CCc1c(O)cc(CCc2ccccc2)cc1O	WRBJIPNZGJUCOJ-UHFFFAOYSA-N	2-(2-hydroxy-3-methylbut-3-enyl)-5-phenethylbenzene-1,3-diol	C=C(C)C(O)Cc1c(O)cc(CCc2ccccc2)cc1O	NOPHUFYTJFIALJ-UHFFFAOYSA-N
290	oxidation	(1r,4r)-4-ethylcyclohexanol	CC[C@H]1CC[C@H](O)CC1	RVTKUJWGFBADIN-ZKCHVHJHSA-N	4-ethylcyclohexanone	CCC1CCC(=O)CC1	OKSDJGWHKXFVME-UHFFFAOYSA-N
